# Supplementary material for: Di-μ-hydroxido-bis­[iodido­diphenyl­tin(IV)]–1,3-di­methyl­imidazolidin-2-one (1/2)
Source: IUCrdata. 2025 Aug 21;10(Pt 8):x250711. doi: 10.1107/S2414314625007114 (PMC12412680; doi:10.1107/S2414314625007114)
Supplement: Supplementary file 1 [file x-10-x250711-sup1.cif]

##############################################################################
#                                                                            #
# This CIF contains the data for a data article accepted for                 #
# publication in IUCrData. It conforms to the requirements of                #
# Notes for Authors for IUCrData, and has been                               #
# peer reviewed under the auspices of IUCrData.                              #
#                                                                            #
# Full details of the Crystallographic Information File format               #
# are given in the paper "The Crystallographic Information File (CIF):       #
# a New Standard Archive File for Crystallography" by S. R. Hall, F. H.      #
# Allen and I. D. Brown [Acta Cryst. (1991), A47, 655-685].                  #
#                                                                            #
# The current version of the core CIF dictionary is obtainable from          #
# ftp://ftp.iucr.org/pub/cif_core.dic.                                       #
#                                                                            #
# Software is freely available for graphical display of the structure(s)     #
# in this CIF. For information consult the CIF software page                 #
# http://www.iucr.org/resources/cif/software.                                #
#                                                                            #
# This file may be used for bona fide research purposes within the           #
# scientific community so long as proper attribution is given to the data    # 
# article from which it was obtained.                                        #
#                                                                            #
##############################################################################
data_I
_audit_creation_method     'SHELXL-2014/7'
_journal_date_recd_electronic     2025-07-31
_journal_date_accepted     2025-08-07
_journal_name_full     'IUCrData'
_journal_year     2025
_journal_volume     10
_journal_issue      1
_journal_page_first     0
_journal_page_last     0
_journal_paper_category     HM
_journal_paper_doi     10.1107/S2414314625007114
_journal_coeditor_code     ZL4086
_publ_contact_author_name     'Hans Reuter'
_publ_contact_author_address
;
Chemistry
Osnabr\"uck University
Barabarstr. 7
49069 Osnabr\"uck
Germany
;
_publ_contact_author_email     'hreuter@uos.de'
_publ_contact_author_fax     ?
_publ_contact_author_phone     ?
_publ_section_title
;
Di-\m-hydroxido-bis[iodidodiphenyltin(IV)]--1,3-dimethylimidazolidin-2-one
(1/2)
;
loop_
    _publ_author_name
    _publ_author_footnote
    _publ_author_address
    'Reuter, Hans' .
;
Chemistry
Osnabr\"uck University
Barabarstr. 7
49069 Osnabr\"uck
Germany
;
_publ_section_synopsis
;
In the solid, state
diphenyltin(IV)-hydroxide-iodide-<i>N</i>,<i>N</i>'-dimethylpropylene-urea,
Ph~2~Sn(OH) \\cdotDMPU, consists of centrosymmetric dimers exhibiting the
characteristic structural features of diorganotin(IV)-hydroxide-halides.
;
_chemical_name_systematic
;\
Di-\m-hydroxido-bis[iodidodiphenyltin(IV)]--\
1,3-dimethylimidazolidin-2-one (1/2)
;
_chemical_name_common     ?
_chemical_formula_moiety     'C24 H22 I2 O2 Sn2, 2(C6 H12 N2 O)'
_chemical_formula_sum     'C36 H46 I2 N4 O4 Sn2'
_chemical_formula_iupac     '[Sn (C6 H5)2 I (O H)], 2C6 H12 N2 O'
_chemical_formula_weight     1089.95
_chemical_melting_point     ?
_space_group_crystal_system     monoclinic
_space_group_name_H-M_alt     'P 21/n'
_space_group_name_Hall     '-P 2yn'
loop_
    _space_group_symop_operation_xyz
    'x, y, z'
    '-x+1/2, y+1/2, -z+1/2'
    '-x, -y, -z'
    'x-1/2, -y-1/2, z-1/2'
_cell_length_a     10.1014(4)
_cell_length_b     11.3064(4)
_cell_length_c     17.1982(7)
_cell_angle_alpha     90
_cell_angle_beta     93.027(2)
_cell_angle_gamma     90
_cell_volume     1961.47(13)
_cell_formula_units_Z     2
_cell_measurement_reflns_used     9764
_cell_measurement_theta_min     2.71
_cell_measurement_theta_max     29.15
_cell_measurement_temperature     100(2)
_exptl_crystal_description     spat
_exptl_crystal_colour     colourless
_exptl_crystal_size_max     0.295
_exptl_crystal_size_mid     0.178
_exptl_crystal_size_min     0.085
_exptl_crystal_density_diffrn     1.845
_exptl_crystal_density_meas     ?
_exptl_crystal_density_method     ?
_exptl_crystal_F_000     1056
_exptl_absorpt_coefficient_mu     2.889
_exptl_absorpt_correction_type     multi-scan
_exptl_absorpt_process_details
;
(SADABS; Krause <i>et al.</i>,  2015)
;
_exptl_absorpt_correction_T_min     0.482
_exptl_absorpt_correction_T_max     0.671
_diffrn_ambient_temperature     100(2)
_diffrn_source     ?
_diffrn_radiation_type     MoK\a
_diffrn_radiation_wavelength     0.71073
_diffrn_measurement_device_type     'Bruker APEXII CCD'
_diffrn_measurement_method     '\f and \w scans'
_diffrn_detector_area_resol_mean     ?
_diffrn_reflns_number     100676
_diffrn_reflns_av_R_equivalents     0.0789
_diffrn_reflns_av_unetI/netI     0.0246
_diffrn_reflns_theta_min     2.706
_diffrn_reflns_theta_max     27.999
_diffrn_reflns_theta_full     25.242
_diffrn_measured_fraction_theta_max     0.999
_diffrn_measured_fraction_theta_full     0.999
_diffrn_reflns_limit_h_min     -13
_diffrn_reflns_limit_h_max     13
_diffrn_reflns_limit_k_min     -14
_diffrn_reflns_limit_k_max     14
_diffrn_reflns_limit_l_min     -22
_diffrn_reflns_limit_l_max     22
_refine_special_details     ?
_reflns_number_total     4729
_reflns_number_gt     4323
_reflns_threshold_expression     'I > 2\s(I)'
_refine_ls_structure_factor_coef     Fsqd
_refine_ls_matrix_type     full
_refine_ls_R_factor_all     0.0265
_refine_ls_R_factor_gt     0.0235
_refine_ls_wR_factor_gt     0.0589
_refine_ls_wR_factor_ref     0.0605
_refine_ls_goodness_of_fit_ref     1.051
_refine_ls_restrained_S_all     1.051
_refine_ls_number_reflns     4729
_refine_ls_number_parameters     225
_refine_ls_number_restraints     0
_refine_ls_hydrogen_treatment     constr
_refine_ls_weighting_scheme     calc
_refine_ls_weighting_details
              'w=1/[\s^2^(Fo^2^)+(0.0239P)^2^+3.8824P] where P=(Fo^2^+2Fc^2^)/3'
_atom_sites_solution_hydrogens     mixed
_atom_sites_solution_primary     direct
_atom_sites_solution_secondary     ?
_refine_ls_shift/su_max     0.001
_refine_ls_shift/su_mean     0.000
_refine_diff_density_max     1.245
_refine_diff_density_min     -1.470
_refine_ls_extinction_method
;
<i>SHELXL2014/7</i> (Sheldrick, 2015)
;
_refine_ls_extinction_coef     0.00232(17)
_refine_ls_extinction_expression
                                  'Fc^*^=kFc[1+0.001xFc^2^\l^3^/sin(2\q)]^-1/4^'
loop_
    _atom_type_symbol
    _atom_type_description
    _atom_type_scat_dispersion_real
    _atom_type_scat_dispersion_imag
    _atom_type_scat_source
    'C' 'C' 0.0033 0.0016
                         'International Tables Vol C Tables 4.2.6.8 and 6.1.1.4'
    'H' 'H' 0.0000 0.0000
                         'International Tables Vol C Tables 4.2.6.8 and 6.1.1.4'
    'N' 'N' 0.0061 0.0033
                         'International Tables Vol C Tables 4.2.6.8 and 6.1.1.4'
    'O' 'O' 0.0106 0.0060
                         'International Tables Vol C Tables 4.2.6.8 and 6.1.1.4'
    'Sn' 'Sn' -0.6537 1.4246
                         'International Tables Vol C Tables 4.2.6.8 and 6.1.1.4'
    'I' 'I' -0.4742 1.8119
                         'International Tables Vol C Tables 4.2.6.8 and 6.1.1.4'
_computing_data_collection
;
APEX2 (Bruker, 2009)
;
_computing_cell_refinement
;
SAINT (Bruker, 2009)
;
_computing_data_reduction
;
SAINT (Bruker, 2009)
;
_computing_structure_solution
;
SHELXS97 (Sheldrick 2008)
;
_computing_structure_refinement
;
<i>SHELXL2014/7</i> (Sheldrick, 2015)
;
_computing_molecular_graphics
;
DIAMOND (Brandenburg, 2006) and Mercury (Macrae
et al. (2020)
;
_computing_publication_material
;
publCIF (Westrip, 2010)
;
loop_
    _atom_site_type_symbol
    _atom_site_label
    _atom_site_fract_x
    _atom_site_fract_y
    _atom_site_fract_z
    _atom_site_U_iso_or_equiv
    _atom_site_adp_type
    _atom_site_calc_flag
    _atom_site_occupancy
    _atom_site_disorder_assembly
    _atom_site_disorder_group
    Sn Sn1 0.04841(2) 0.35489(2) 0.49934(2) 0.01348(6) Uani d 1 . .
    C C11 0.1816(3) 0.3343(2) 0.59931(16) 0.0228(6) Uani d 1 . .
    C C12 0.1508(4) 0.3855(4) 0.66929(19) 0.0417(8) Uani d 1 . .
    H H12 0.0736 0.4329 0.6721 0.063(6) Uiso calc 1 . .
    C C13 0.2341(5) 0.3668(4) 0.7360(2) 0.0582(12) Uani d 1 . .
    H H13 0.2112 0.4003 0.7841 0.063(6) Uiso calc 1 . .
    C C14 0.3459(5) 0.3024(4) 0.7332(3) 0.0596(13) Uani d 1 . .
    H H14 0.4016 0.2911 0.7788 0.063(6) Uiso calc 1 . .
    C C15 0.3787(4) 0.2530(3) 0.6634(3) 0.0536(12) Uani d 1 . .
    H H15 0.4580 0.2082 0.6609 0.063(6) Uiso calc 1 . .
    C C16 0.2964(3) 0.2684(3) 0.5965(2) 0.0351(7) Uani d 1 . .
    H H16 0.3193 0.2335 0.5488 0.063(6) Uiso calc 1 . .
    C C21 -0.1222(2) 0.2451(2) 0.47739(14) 0.0156(5) Uani d 1 . .
    C C22 -0.2502(3) 0.2881(3) 0.48144(17) 0.0253(6) Uani d 1 . .
    H H22 -0.2645 0.3695 0.4917 0.031(4) Uiso calc 1 . .
    C C23 -0.3580(3) 0.2115(3) 0.47049(19) 0.0325(7) Uani d 1 . .
    H H23 -0.4456 0.2413 0.4730 0.031(4) Uiso calc 1 . .
    C C24 -0.3383(3) 0.0930(3) 0.45601(16) 0.0290(6) Uani d 1 . .
    H H24 -0.4121 0.0414 0.4489 0.031(4) Uiso calc 1 . .
    C C25 -0.2116(3) 0.0499(2) 0.45184(17) 0.0260(6) Uani d 1 . .
    H H25 -0.1980 -0.0318 0.4419 0.031(4) Uiso calc 1 . .
    C C26 -0.1032(3) 0.1254(2) 0.46211(16) 0.0206(5) Uani d 1 . .
    H H26 -0.0159 0.0952 0.4587 0.031(4) Uiso calc 1 . .
    I I1 0.19964(2) 0.24368(2) 0.38647(2) 0.02578(7) Uani d 1 . .
    O O1 0.06719(18) 0.51134(15) 0.44382(11) 0.0193(4) Uani d 1 . .
    H H1 0.1273 0.5266 0.4036 0.048(11) Uiso d 1 . .
    O O2 0.2304(2) 0.57144(17) 0.33999(12) 0.0253(4) Uani d 1 . .
    C C1 0.2989(3) 0.5083(2) 0.29735(15) 0.0187(5) Uani d 1 . .
    N N1 0.4246(2) 0.4779(2) 0.32074(14) 0.0227(5) Uani d 1 . .
    C C2 0.5013(3) 0.3930(3) 0.27814(19) 0.0321(7) Uani d 1 . .
    H H2A 0.4822 0.3118 0.2960 0.049(5) Uiso calc 1 . .
    H H2B 0.5972 0.4084 0.2882 0.049(5) Uiso calc 1 . .
    C C3 0.4654(4) 0.4039(3) 0.19181(19) 0.0406(8) Uani d 1 . .
    H H3A 0.4939 0.4820 0.1727 0.049(5) Uiso calc 1 . .
    H H3B 0.5116 0.3419 0.1630 0.049(5) Uiso calc 1 . .
    C C4 0.3182(4) 0.3907(3) 0.17794(18) 0.0366(8) Uani d 1 . .
    H H4A 0.2932 0.4055 0.1224 0.049(5) Uiso calc 1 . .
    H H4B 0.2915 0.3089 0.1906 0.049(5) Uiso calc 1 . .
    N N2 0.2502(2) 0.4741(2) 0.22624(13) 0.0240(5) Uani d 1 . .
    C C5 0.4672(3) 0.5010(3) 0.40127(19) 0.0352(7) Uani d 1 . .
    H H5A 0.4406 0.5811 0.4156 0.047(4) Uiso calc 1 . .
    H H5B 0.5639 0.4939 0.4075 0.047(4) Uiso calc 1 . .
    H H5C 0.4260 0.4434 0.4351 0.047(4) Uiso calc 1 . .
    C C6 0.1125(3) 0.5007(3) 0.2053(2) 0.0370(7) Uani d 1 . .
    H H6A 0.0554 0.4447 0.2313 0.047(4) Uiso calc 1 . .
    H H6B 0.0968 0.4938 0.1488 0.047(4) Uiso calc 1 . .
    H H6C 0.0923 0.5814 0.2217 0.047(4) Uiso calc 1 . .
loop_
    _atom_site_aniso_label
    _atom_site_aniso_U_11
    _atom_site_aniso_U_22
    _atom_site_aniso_U_33
    _atom_site_aniso_U_12
    _atom_site_aniso_U_13
    _atom_site_aniso_U_23
    Sn1 0.01511(9) 0.01051(9) 0.01513(10) -0.00128(6) 0.00380(6) -0.00111(6)
    C11 0.0244(14) 0.0204(12) 0.0231(14) -0.0079(10) -0.0037(11) 0.0057(10)
    C12 0.0402(19) 0.062(2) 0.0223(16) -0.0025(17) -0.0032(14) -0.0060(15)
    C13 0.069(3) 0.080(3) 0.0241(18) -0.018(2) -0.0147(18) 0.0021(18)
    C14 0.066(3) 0.057(3) 0.051(3) -0.022(2) -0.037(2) 0.026(2)
    C15 0.051(2) 0.037(2) 0.069(3) 0.0016(16) -0.031(2) 0.0154(18)
    C16 0.0325(17) 0.0232(14) 0.048(2) -0.0008(12) -0.0114(15) 0.0045(13)
    C21 0.0155(11) 0.0177(12) 0.0136(11) -0.0031(9) 0.0008(9) -0.0007(9)
    C22 0.0220(13) 0.0242(14) 0.0299(15) 0.0010(11) 0.0015(11) -0.0035(11)
    C23 0.0158(13) 0.0473(19) 0.0341(17) -0.0017(13) 0.0003(12) -0.0062(14)
    C24 0.0265(14) 0.0402(17) 0.0200(14) -0.0177(13) -0.0009(11) -0.0012(12)
    C25 0.0334(15) 0.0193(13) 0.0253(14) -0.0091(11) 0.0010(11) -0.0014(11)
    C26 0.0240(13) 0.0170(12) 0.0209(13) -0.0036(10) 0.0014(10) 0.0006(10)
    I1 0.02964(11) 0.01696(10) 0.03231(12) -0.00113(7) 0.01641(8) -0.00387(7)
    O1 0.0276(10) 0.0116(8) 0.0200(9) 0.0011(7) 0.0144(7) 0.0004(7)
    O2 0.0298(10) 0.0187(9) 0.0290(10) -0.0001(8) 0.0167(8) 0.0010(8)
    C1 0.0237(13) 0.0137(11) 0.0197(13) -0.0041(10) 0.0103(10) 0.0027(9)
    N1 0.0224(11) 0.0246(11) 0.0217(11) -0.0011(9) 0.0053(9) -0.0003(9)
    C2 0.0331(16) 0.0292(15) 0.0353(17) 0.0098(13) 0.0138(13) 0.0053(13)
    C3 0.058(2) 0.0357(18) 0.0309(17) 0.0173(16) 0.0256(16) 0.0019(14)
    C4 0.062(2) 0.0260(15) 0.0218(15) 0.0044(15) 0.0054(14) -0.0058(12)
    N2 0.0285(12) 0.0230(11) 0.0207(11) -0.0008(9) 0.0029(9) 0.0021(9)
    C5 0.0366(17) 0.0389(18) 0.0294(16) -0.0106(14) -0.0051(13) 0.0016(13)
    C6 0.0303(16) 0.0420(18) 0.0381(18) -0.0072(14) -0.0043(13) 0.0089(14)
_geom_special_details
;
 All esds (except the esd in the dihedral angle between two l.s. planes)
 are estimated using the full covariance matrix.  The cell esds are taken
 into account individually in the estimation of esds in distances, angles
 and torsion angles; correlations between esds in cell parameters are only
 used when they are defined by crystal symmetry.  An approximate (isotropic)
 treatment of cell esds is used for estimating esds involving l.s. planes.
;
loop_
    _geom_bond_atom_site_label_1
    _geom_bond_atom_site_label_2
    _geom_bond_site_symmetry_2
    _geom_bond_distance
    _geom_bond_publ_flag
    Sn1 O1 . 2.024(2) ?
    Sn1 C11 . 2.139(3) ?
    Sn1 C21 . 2.141(2) ?
    Sn1 O1 3_566 2.174(2) ?
    Sn1 I1 . 2.8278(2) ?
    C11 C16 . 1.382(4) ?
    C11 C12 . 1.385(5) ?
    C12 C13 . 1.402(5) ?
    C12 H12 . 0.9500 ?
    C13 C14 . 1.347(7) ?
    C13 H13 . 0.9500 ?
    C14 C15 . 1.380(7) ?
    C14 H14 . 0.9500 ?
    C15 C16 . 1.395(5) ?
    C15 H15 . 0.9500 ?
    C16 H16 . 0.9500 ?
    C21 C22 . 1.387(4) ?
    C21 C26 . 1.393(3) ?
    C22 C23 . 1.396(4) ?
    C22 H22 . 0.9500 ?
    C23 C24 . 1.378(5) ?
    C23 H23 . 0.9500 ?
    C24 C25 . 1.375(4) ?
    C24 H24 . 0.9500 ?
    C25 C26 . 1.393(4) ?
    C25 H25 . 0.9500 ?
    C26 H26 . 0.9500 ?
    O1 Sn1 3_566 2.174(2) ?
    O1 H1 . 0.9599 ?
    O2 C1 . 1.257(3) ?
    C1 N2 . 1.351(4) ?
    C1 N1 . 1.355(3) ?
    N1 C5 . 1.452(4) ?
    N1 C2 . 1.456(4) ?
    C2 C3 . 1.515(5) ?
    C2 H2A . 0.9900 ?
    C2 H2B . 0.9900 ?
    C3 C4 . 1.501(5) ?
    C3 H3A . 0.9900 ?
    C3 H3B . 0.9900 ?
    C4 N2 . 1.454(4) ?
    C4 H4A . 0.9900 ?
    C4 H4B . 0.9900 ?
    N2 C6 . 1.450(4) ?
    C5 H5A . 0.9800 ?
    C5 H5B . 0.9800 ?
    C5 H5C . 0.9800 ?
    C6 H6A . 0.9800 ?
    C6 H6B . 0.9800 ?
    C6 H6C . 0.9800 ?
loop_
    _geom_angle_atom_site_label_1
    _geom_angle_atom_site_label_2
    _geom_angle_atom_site_label_3
    _geom_angle_site_symmetry_1
    _geom_angle_site_symmetry_3
    _geom_angle
    _geom_angle_publ_flag
    O1 Sn1 C11 . . 113.80(9) ?
    O1 Sn1 C21 . . 121.22(9) ?
    C11 Sn1 C21 . . 123.01(10) ?
    O1 Sn1 O1 . 3_566 70.74(8) ?
    C11 Sn1 O1 . 3_566 92.52(10) ?
    C21 Sn1 O1 . 3_566 92.09(8) ?
    O1 Sn1 I1 . . 89.84(5) ?
    C11 Sn1 I1 . . 99.43(8) ?
    C21 Sn1 I1 . . 94.58(7) ?
    O1 Sn1 I1 3_566 . 160.12(5) ?
    C16 C11 C12 . . 118.9(3) ?
    C16 C11 Sn1 . . 121.6(2) ?
    C12 C11 Sn1 . . 119.5(2) ?
    C11 C12 C13 . . 119.7(4) ?
    C11 C12 H12 . . 120.2 ?
    C13 C12 H12 . . 120.2 ?
    C14 C13 C12 . . 121.3(4) ?
    C14 C13 H13 . . 119.3 ?
    C12 C13 H13 . . 119.3 ?
    C13 C14 C15 . . 119.4(3) ?
    C13 C14 H14 . . 120.3 ?
    C15 C14 H14 . . 120.3 ?
    C14 C15 C16 . . 120.4(4) ?
    C14 C15 H15 . . 119.8 ?
    C16 C15 H15 . . 119.8 ?
    C11 C16 C15 . . 120.2(4) ?
    C11 C16 H16 . . 119.9 ?
    C15 C16 H16 . . 119.9 ?
    C22 C21 C26 . . 119.2(2) ?
    C22 C21 Sn1 . . 122.11(19) ?
    C26 C21 Sn1 . . 118.62(19) ?
    C21 C22 C23 . . 119.9(3) ?
    C21 C22 H22 . . 120.1 ?
    C23 C22 H22 . . 120.1 ?
    C24 C23 C22 . . 120.5(3) ?
    C24 C23 H23 . . 119.7 ?
    C22 C23 H23 . . 119.7 ?
    C25 C24 C23 . . 119.8(3) ?
    C25 C24 H24 . . 120.1 ?
    C23 C24 H24 . . 120.1 ?
    C24 C25 C26 . . 120.2(3) ?
    C24 C25 H25 . . 119.9 ?
    C26 C25 H25 . . 119.9 ?
    C25 C26 C21 . . 120.3(3) ?
    C25 C26 H26 . . 119.9 ?
    C21 C26 H26 . . 119.9 ?
    Sn1 O1 Sn1 . 3_566 109.26(8) ?
    Sn1 O1 H1 . . 125.2 ?
    Sn1 O1 H1 3_566 . 125.0 ?
    O2 C1 N2 . . 120.4(3) ?
    O2 C1 N1 . . 120.4(3) ?
    N2 C1 N1 . . 119.1(2) ?
    C1 N1 C5 . . 117.6(2) ?
    C1 N1 C2 . . 122.2(2) ?
    C5 N1 C2 . . 117.3(3) ?
    N1 C2 C3 . . 109.5(2) ?
    N1 C2 H2A . . 109.8 ?
    C3 C2 H2A . . 109.8 ?
    N1 C2 H2B . . 109.8 ?
    C3 C2 H2B . . 109.8 ?
    H2A C2 H2B . . 108.2 ?
    C4 C3 C2 . . 109.4(3) ?
    C4 C3 H3A . . 109.8 ?
    C2 C3 H3A . . 109.8 ?
    C4 C3 H3B . . 109.8 ?
    C2 C3 H3B . . 109.8 ?
    H3A C3 H3B . . 108.2 ?
    N2 C4 C3 . . 109.8(3) ?
    N2 C4 H4A . . 109.7 ?
    C3 C4 H4A . . 109.7 ?
    N2 C4 H4B . . 109.7 ?
    C3 C4 H4B . . 109.7 ?
    H4A C4 H4B . . 108.2 ?
    C1 N2 C6 . . 117.7(3) ?
    C1 N2 C4 . . 122.9(2) ?
    C6 N2 C4 . . 118.0(3) ?
    N1 C5 H5A . . 109.5 ?
    N1 C5 H5B . . 109.5 ?
    H5A C5 H5B . . 109.5 ?
    N1 C5 H5C . . 109.5 ?
    H5A C5 H5C . . 109.5 ?
    H5B C5 H5C . . 109.5 ?
    N2 C6 H6A . . 109.5 ?
    N2 C6 H6B . . 109.5 ?
    H6A C6 H6B . . 109.5 ?
    N2 C6 H6C . . 109.5 ?
    H6A C6 H6C . . 109.5 ?
    H6B C6 H6C . . 109.5 ?
loop_
    _geom_torsion_atom_site_label_1
    _geom_torsion_atom_site_label_2
    _geom_torsion_atom_site_label_3
    _geom_torsion_atom_site_label_4
    _geom_torsion_site_symmetry_1
    _geom_torsion_site_symmetry_2
    _geom_torsion_site_symmetry_3
    _geom_torsion_site_symmetry_4
    _geom_torsion
    _geom_torsion_publ_flag
    C16 C11 C12 C13 . . . . -1.8(5) ?
    Sn1 C11 C12 C13 . . . . 176.5(3) ?
    C11 C12 C13 C14 . . . . 1.7(6) ?
    C12 C13 C14 C15 . . . . -0.5(7) ?
    C13 C14 C15 C16 . . . . -0.7(6) ?
    C12 C11 C16 C15 . . . . 0.6(5) ?
    Sn1 C11 C16 C15 . . . . -177.6(3) ?
    C14 C15 C16 C11 . . . . 0.6(6) ?
    C26 C21 C22 C23 . . . . 0.2(4) ?
    Sn1 C21 C22 C23 . . . . -176.8(2) ?
    C21 C22 C23 C24 . . . . 0.3(5) ?
    C22 C23 C24 C25 . . . . -0.4(5) ?
    C23 C24 C25 C26 . . . . -0.1(4) ?
    C24 C25 C26 C21 . . . . 0.6(4) ?
    C22 C21 C26 C25 . . . . -0.6(4) ?
    Sn1 C21 C26 C25 . . . . 176.4(2) ?
    O2 C1 N1 C5 . . . . 11.5(4) ?
    N2 C1 N1 C5 . . . . -171.3(2) ?
    O2 C1 N1 C2 . . . . 172.0(2) ?
    N2 C1 N1 C2 . . . . -10.8(4) ?
    C1 N1 C2 C3 . . . . 34.0(4) ?
    C5 N1 C2 C3 . . . . -165.5(3) ?
    N1 C2 C3 C4 . . . . -54.7(4) ?
    C2 C3 C4 N2 . . . . 53.8(3) ?
    O2 C1 N2 C6 . . . . -7.2(4) ?
    N1 C1 N2 C6 . . . . 175.6(2) ?
    O2 C1 N2 C4 . . . . -173.0(3) ?
    N1 C1 N2 C4 . . . . 9.8(4) ?
    C3 C4 N2 C1 . . . . -32.4(4) ?
    C3 C4 N2 C6 . . . . 161.8(3) ?
loop_
    _geom_hbond_atom_site_label_D
    _geom_hbond_atom_site_label_H
    _geom_hbond_atom_site_label_A
    _geom_hbond_site_symmetry_A
    _geom_hbond_distance_DH
    _geom_hbond_distance_HA
    _geom_hbond_distance_DA
    _geom_hbond_angle_DHA
    O1 H1 O2 . 0.96 1.63 2.584(3) 172.0
_shelx_space_group_comment
;
The symmetry employed for this shelxl refinement is uniquely defined
by the following loop, which should always be used as a source of
symmetry information in preference to the above space-group names.
They are only intended as comments.
;
_shelx_estimated_absorpt_T_min     0.483
_shelx_estimated_absorpt_T_max     0.791
_shelx_hkl_file
;
  -1   0   0   -0.05    0.05
   1   0   0    0.03    0.05
   1   0   0    0.02    0.05
  -1   0   0    0.02    0.06
  -1   0   0    0.03    0.05
  -1   0   0    0.04    0.05
   1   0   0    0.01    0.06
   1   0   0   -0.01    0.04
  -1   0   0    0.03    0.05
   1   0   0    0.00    0.04
   1   0   0    0.05    0.05
   1   0   0   -0.05    0.03
   2   0   0   51.00    5.72
   2   0   0   51.51    5.68
  -2   0   0   58.96    5.62
  -2   0   0   57.51    5.54
   2   0   0   62.50    5.55
  -2   0   0   61.03    5.70
  -2   0   0   64.72    5.73
   2   0   0   60.90    5.73
  -2   0   0   65.01    5.56
   2   0   0   61.32    5.57
  -2   0   0   61.98    5.59
   2   0   0   70.96    5.68
   2   0   0   53.41    5.61
  -2   0   0   54.13    5.61
   2   0   0   57.36    5.30
  -2   0   0   54.35    5.73
   3   0   0    0.60    0.23
   3   0   0    0.19    0.18
  -3   0   0    0.07    0.19
   3   0   0    0.15    0.20
  -3   0   0    0.21    0.19
   3   0   0   -0.08    0.14
   3   0   0    0.30    0.20
  -3   0   0    0.01    0.16
   3   0   0   -0.10    0.15
  -3   0   0    0.12    0.18
  -3   0   0    0.13    0.16
   3   0   0    0.44    0.22
   3   0   0    0.00    0.17
  -3   0   0    0.19    0.18
   3   0   0   -0.13    0.19
  -3   0   0   -0.10    0.17
  -3   0   0    0.16    0.18
  -3   0   0    0.31    0.17
   3   0   0    0.05    0.17
   3   0   0   -0.08    0.18
   3   0   0   -0.04    0.17
   4   0   0  103.20    8.52
   4   0   0   98.44    8.94
   4   0   0   90.90    9.21
   4   0   0  101.12    9.22
  -4   0   0   84.40    9.06
   4   0   0   92.94    9.15
  -4   0   0   86.57    9.18
   4   0   0   99.24    8.92
  -4   0   0  103.57    8.94
  -4   0   0   93.60    9.02
  -4   0   0   95.49    8.51
  -4   0   0   78.54    9.16
  -4   0   0   92.56    9.06
   4   0   0  108.69    8.97
   4   0   0   84.70    9.05
   4   0   0  109.93    9.07
  -4   0   0   89.61    8.97
  -4   0   0   88.40    8.88
   5   0   0    0.31    0.29
  -5   0   0   -0.12    0.22
  -5   0   0    0.12    0.26
   5   0   0   -0.12    0.20
   5   0   0    0.06    0.25
  -5   0   0   -0.26    0.20
   5   0   0    0.69    0.33
   5   0   0   -0.02    0.22
  -5   0   0    0.08    0.25
  -5   0   0    0.30    0.21
  -5   0   0    0.05    0.20
   5   0   0    0.21    0.24
  -5   0   0   -0.06    0.21
   5   0   0    0.02    0.24
   5   0   0    0.10    0.27
  -5   0   0   -0.18    0.19
   5   0   0   -0.03    0.24
   5   0   0    0.08    0.20
   5   0   0    0.16    0.23
  -5   0   0   -0.12    0.20
  -5   0   0   -0.16    0.19
  -5   0   0    0.22    0.24
   6   0   0    2.22    0.56
   6   0   0    1.45    0.46
  -6   0   0    2.41    0.47
  -6   0   0    1.68    0.53
   6   0   0    1.11    0.48
  -6   0   0    1.22    0.43
   6   0   0    1.78    0.49
  -6   0   0    0.59    0.38
  -6   0   0    1.46    0.46
   6   0   0    1.91    0.52
  -6   0   0    1.04    0.45
   6   0   0    1.93    0.51
   6   0   0    1.14    0.47
  -6   0   0    1.17    0.45
   6   0   0    0.98    0.42
   6   0   0    1.56    0.50
  -6   0   0    1.01    0.44
  -6   0   0    0.94    0.38
   6   0   0    1.67    0.50
   6   0   0    1.40    0.38
  -6   0   0    1.48    0.55
   7   0   0    0.15    0.34
   7   0   0    0.19    0.30
  -7   0   0    0.37    0.33
  -7   0   0   -0.13    0.27
  -7   0   0   -0.08    0.32
  -7   0   0    0.07    0.29
  -7   0   0   -0.02    0.28
   7   0   0   -0.31    0.25
  -7   0   0    0.18    0.32
   7   0   0    0.34    0.35
  -7   0   0   -0.03    0.29
  -7   0   0    0.39    0.39
   7   0   0    0.43    0.36
   7   0   0    0.38    0.35
   7   0   0    0.49    0.34
   7   0   0    0.22    0.40
   7   0   0    0.19    0.38
   7   0   0   -0.29    0.24
  -7   0   0   -0.01    0.30
  -7   0   0    0.43    0.35
   7   0   0    0.04    0.30
  -8   0   0  189.94   15.25
   8   0   0  154.91   15.07
  -8   0   0  161.84   14.84
  -8   0   0  172.41   14.95
  -8   0   0  174.78   15.46
  -8   0   0  149.16   14.95
   8   0   0  136.31   14.20
   8   0   0  163.95   15.22
  -8   0   0  162.21   15.23
  -8   0   0  138.74   14.87
   8   0   0  152.07   14.94
  -8   0   0  150.06   14.97
   8   0   0  172.59   15.22
  -8   0   0  162.59   15.21
   8   0   0  142.96   14.95
  -8   0   0  139.53   14.93
   8   0   0  158.25   15.23
  -8   0   0  162.50   14.21
   8   0   0  133.86   15.26
   8   0   0  171.06   15.46
  -9   0   0    0.48    0.54
  -9   0   0    0.08    0.37
  -9   0   0    0.50    0.39
   9   0   0    0.29    0.42
   9   0   0   -0.29    0.51
   9   0   0    0.30    0.44
   9   0   0   -0.37    0.37
  -9   0   0   -0.19    0.35
  -9   0   0   -0.60    0.32
   9   0   0   -0.26    0.32
  -9   0   0    0.14    0.47
   9   0   0    0.38    0.49
   9   0   0    0.02    0.38
  -9   0   0    0.11    0.46
  -9   0   0    0.58    0.51
 -10   0   0    2.08    0.84
  10   0   0    1.46    0.71
  10   0   0    2.39    0.80
  10   0   0    1.50    0.76
 -10   0   0    3.22    0.86
 -10   0   0    2.94    0.68
 -10   0   0    1.33    0.66
  10   0   0    1.23    0.66
 -10   0   0    1.33    0.74
  10   0   0    2.84    0.88
  10   0   0    4.99    1.02
 -10   0   0    4.08    0.98
 -11   0   0    1.25    0.76
 -11   0   0   -0.01    0.47
 -11   0   0    0.30    0.61
  11   0   0    0.91    0.72
 -11   0   0   -0.29    0.52
  11   0   0   -0.13    0.42
  11   0   0   -0.07    0.59
 -11   0   0   -0.16    0.52
  11   0   0    0.44    0.56
  11   0   0   -0.15    0.53
  12   0   0   63.62    6.98
  12   0   0   67.24    7.06
 -12   0   0   74.04    6.97
  12   0   0   70.16    6.95
  12   0   0   67.81    6.89
 -12   0   0   55.86    6.77
 -12   0   0   65.28    6.81
 -12   0   0   59.46    6.79
  13   0   0   -0.44    0.61
 -13   0   0    1.12    0.76
  13   0   0   -0.15    0.81
  13   0   0    0.53    0.83
 -13   0   0    0.02    0.82
   0  -1   0    0.02    0.05
   0  -1   0    0.01    0.04
   0  -1   0   -0.03    0.04
   0  -1   0   -0.02    0.05
   0  -1   0    0.00    0.04
   0  -1   0   -0.01    0.04
   0   1   0    0.01    0.04
   0   1   0   -0.02    0.03
   0   1   0   -0.04    0.03
   0   1   0    0.04    0.05
   0   1   0   -0.03    0.04
   0   1   0    0.02    0.05
   0   1   0    0.01    0.04
   0   1   0   -0.05    0.03
   1  -1   0   25.88    2.60
   1  -1   0   25.36    2.64
   1  -1   0   21.80    2.59
   1  -1   0   26.37    2.48
   1   1   0   30.52    2.60
  -1   1   0   31.14    2.68
  -1   1   0   31.79    2.70
  -2  -1   0  191.78   16.25
  -2  -1   0  184.15   16.73
   2  -1   0  156.56   16.66
   2  -1   0  161.42   15.48
   2  -1   0  170.05   16.19
  -2  -1   0  149.11   16.09
   2  -1   0  196.40   16.21
   2  -1   0  191.78   16.36
   2  -1   0  171.49   16.72
  -2  -1   0  167.10   16.06
  -2  -1   0  194.88   16.19
  -2  -1   0  172.35   16.57
   2  -1   0  179.33   16.34
  -2  -1   0  169.20   16.18
  -2  -1   0  150.04   15.47
   2  -1   0  180.75   16.23
  -2  -1   0  165.85   16.43
  -2  -1   0  154.10   16.10
  -2  -1   0  177.61   16.33
   2  -1   0  188.42   16.69
  -2  -1   0  200.95   16.69
   2  -1   0  178.95   16.45
   2  -1   0  183.19   16.71
  -2   1   0  162.27   16.57
   2   1   0  144.52   16.04
  -2   1   0  149.42   16.43
   2   1   0  180.48   16.13
  -2   1   0  179.80   16.35
  -2   1   0  157.00   16.19
  -2   1   0  161.33   16.22
   2   1   0  164.85   16.20
   2   1   0  202.15   16.34
   2   1   0  169.01   16.57
   2   1   0  185.54   16.19
  -2   1   0  186.54   16.35
   2   1   0  165.30   15.48
  -2   1   0  180.93   16.19
  -2   1   0  182.29   16.12
   2   1   0  181.79   16.45
  -2   1   0  182.80   16.73
  -2   1   0  166.98   16.67
  -3  -1   0    2.57    0.46
   3  -1   0    2.22    0.39
   3  -1   0    2.73    0.48
   3  -1   0    2.04    0.43
  -3  -1   0    4.38    0.53
   3  -1   0    3.15    0.48
   3  -1   0    2.75    0.48
   3  -1   0    1.71    0.43
  -3  -1   0    3.16    0.48
   3  -1   0    4.16    0.53
   3  -1   0    3.31    0.51
  -3  -1   0    3.05    0.50
   3  -1   0    3.43    0.51
  -3  -1   0    2.65    0.46
   3  -1   0    2.88    0.49
   3  -1   0    3.76    0.53
  -3  -1   0    2.73    0.48
   3  -1   0    2.17    0.45
  -3  -1   0    2.69    0.49
  -3  -1   0    2.99    0.39
   3  -1   0    2.50    0.49
  -3  -1   0    2.81    0.47
   3   1   0    4.34    0.48
   3   1   0    3.09    0.47
  -3   1   0    2.98    0.47
   3   1   0    3.01    0.50
   3   1   0    2.69    0.41
   3   1   0    3.11    0.51
   3   1   0    2.71    0.50
  -3   1   0    3.97    0.44
  -3   1   0    3.45    0.50
  -3   1   0    2.32    0.46
  -3   1   0    3.71    0.54
   3   1   0    3.33    0.51
   3   1   0    2.92    0.47
  -3   1   0    2.53    0.47
   3   1   0    2.33    0.45
   3   1   0    3.05    0.49
  -3   1   0    2.96    0.50
  -3   1   0    3.38    0.49
   3   1   0    3.81    0.51
   3   1   0    2.62    0.48
  -3   1   0    2.13    0.45
   3   1   0    3.12    0.50
   4  -1   0   13.04    1.54
  -4  -1   0   14.26    1.55
  -4  -1   0   16.98    1.58
   4  -1   0   10.47    1.50
   4  -1   0   14.63    1.43
   4  -1   0   14.73    1.55
   4  -1   0   12.47    1.54
  -4  -1   0   14.01    1.52
   4  -1   0   13.05    1.57
  -4  -1   0   11.84    1.52
   4  -1   0   15.07    1.56
  -4  -1   0   16.92    1.42
  -4  -1   0   14.13    1.59
  -4  -1   0   13.66    1.53
  -4  -1   0   16.93    1.61
  -4  -1   0   13.11    1.53
   4  -1   0   17.13    1.61
   4  -1   0   13.50    1.55
  -4  -1   0   13.54    1.55
   4  -1   0   15.56    1.59
   4  -1   0   13.31    1.53
  -4   1   0   14.22    1.59
   4   1   0   10.73    1.51
  -4   1   0   12.65    1.53
   4   1   0   14.26    1.58
   4   1   0   16.79    1.59
  -4   1   0   12.13    1.55
  -4   1   0   13.70    1.42
   4   1   0   13.49    1.55
   4   1   0   12.48    1.51
  -4   1   0   13.67    1.56
   4   1   0   17.36    1.45
  -4   1   0   13.61    1.54
  -4   1   0   12.14    1.52
  -4   1   0   15.64    1.59
   4   1   0   13.86    1.56
  -4   1   0   18.07    1.58
   4   1   0   14.93    1.59
   4   1   0   13.15    1.52
   4   1   0   13.35    1.57
  -4   1   0   15.34    1.47
  -5  -1   0   10.18    1.19
   5  -1   0    7.85    1.17
   5  -1   0   10.47    1.08
  -5  -1   0   10.41    1.25
   5  -1   0    8.20    1.21
  -5  -1   0    8.43    1.17
  -5  -1   0   11.20    1.23
   5  -1   0   11.86    1.24
   5  -1   0    9.86    1.25
   5  -1   0   10.78    1.26
  -5  -1   0    9.95    1.25
  -5  -1   0   11.83    1.22
   5  -1   0    8.08    1.21
   5  -1   0    8.55    1.19
   5  -1   0   13.57    1.27
  -5  -1   0    9.68    1.04
   5  -1   0    8.21    1.18
  -5  -1   0   10.07    1.23
  -5  -1   0    7.17    1.15
   5  -1   0    8.36    1.20
  -5  -1   0   13.79    1.31
  -5  -1   0    9.19    1.22
   5   1   0   10.69    1.22
   5   1   0    8.05    1.16
  -5   1   0   11.70    1.24
   5   1   0    8.31    1.05
  -5   1   0    9.70    1.24
  -5   1   0   10.85    1.11
   5   1   0    9.77    1.19
   5   1   0    7.33    1.16
  -5   1   0   12.57    1.25
  -5   1   0   12.60    1.26
   5   1   0    9.50    1.21
  -5   1   0   10.75    1.22
  -5   1   0    8.17    1.21
   5   1   0   10.43    1.21
   5   1   0    8.93    1.24
   5   1   0   11.00    1.29
  -5   1   0    7.64    1.04
   5   1   0   12.08    1.27
  -5   1   0    7.32    1.17
  -5   1   0   10.81    1.26
  -5   1   0    9.21    1.20
   5   1   0    7.65    1.19
  -6  -1   0  379.27   33.20
   6  -1   0  401.17   33.03
   6  -1   0  375.01   33.04
  -6  -1   0  365.73   31.22
   6  -1   0  319.04   33.17
   6  -1   0  390.22   33.71
  -6  -1   0  326.86   32.97
  -6  -1   0  302.30   32.39
  -6  -1   0  337.09   32.52
  -6  -1   0  397.98   32.70
   6  -1   0  359.19   32.70
   6  -1   0  377.35   32.74
  -6  -1   0  339.16   32.71
   6  -1   0  299.39   33.14
   6  -1   0  384.53   33.78
   6  -1   0  340.17   32.54
  -6  -1   0  362.85   32.82
  -6  -1   0  322.88   33.15
   6  -1   0  309.42   33.44
   6   1   0  405.28   33.80
   6   1   0  296.54   32.49
  -6   1   0  321.54   33.16
  -6   1   0  368.56   33.76
   6   1   0  320.82   32.93
  -6   1   0  302.50   31.21
  -6   1   0  386.75   32.85
  -6   1   0  315.00   33.19
  -6   1   0  346.00   32.54
   6   1   0  301.02   32.97
   6   1   0  346.59   33.66
   6   1   0  364.07   31.26
  -6   1   0  350.78   32.68
  -6   1   0  377.58   33.02
  -6   1   0  346.22   32.63
   6   1   0  355.91   32.73
   6   1   0  367.59   33.46
   6   1   0  406.72   33.27
   7  -1   0    6.37    1.04
  -7  -1   0    8.95    1.13
  -7  -1   0    6.49    0.99
  -7  -1   0    7.92    0.89
   7  -1   0    4.72    1.00
  -7  -1   0    5.53    1.02
  -7  -1   0    5.69    1.04
  -7  -1   0    6.59    1.10
   7  -1   0    6.09    1.08
   7  -1   0    6.85    1.12
  -7  -1   0    5.68    1.00
   7  -1   0    5.69    1.01
   7  -1   0    6.01    1.05
   7  -1   0    5.56    0.86
   7  -1   0    5.72    1.04
   7  -1   0    6.00    1.04
  -7  -1   0    7.30    1.12
  -7  -1   0    6.53    1.03
   7  -1   0    4.90    1.02
  -7   1   0    6.27    1.09
  -7   1   0    8.54    1.12
   7   1   0    7.80    1.10
  -7   1   0    5.25    1.00
   7   1   0    6.47    0.89
   7   1   0    7.22    1.11
  -7   1   0    6.19    1.02
   7   1   0    7.66    1.16
   7   1   0    8.34    1.13
   7   1   0    5.39    1.05
   7   1   0    7.67    1.13
  -7   1   0    6.61    0.88
   7   1   0    4.80    0.96
  -7   1   0    5.34    1.00
  -7   1   0    6.13    1.03
  -7   1   0    4.21    0.97
   7   1   0    7.06    1.08
  -7   1   0    7.28    0.93
   7   1   0    8.26    1.19
   8  -1   0    3.24    0.66
  -8  -1   0    2.39    0.75
  -8  -1   0    3.56    0.82
   8  -1   0    2.36    0.73
   8  -1   0    3.37    0.80
   8  -1   0    3.62    0.85
  -8  -1   0    2.62    0.58
  -8  -1   0    2.02    0.64
   8  -1   0    2.69    0.72
  -8  -1   0    2.32    0.65
   8  -1   0    4.03    0.90
   8  -1   0    3.28    0.78
   8  -1   0    2.30    0.70
  -8  -1   0    4.26    0.84
  -8  -1   0    2.10    0.69
   8  -1   0    4.38    0.93
   8  -1   0    2.30    0.75
   8  -1   0    2.72    0.73
  -8  -1   0    2.45    0.68
  -8  -1   0    4.60    0.92
   8   1   0    1.11    0.61
  -8   1   0    3.83    0.87
   8   1   0    3.31    0.86
  -8   1   0    3.36    0.78
  -8   1   0    3.40    0.83
  -8   1   0    3.17    0.65
  -8   1   0    4.08    0.89
   8   1   0    2.55    0.71
  -8   1   0    3.30    0.80
   8   1   0    2.78    0.77
  -8   1   0    5.04    0.92
   8   1   0    3.45    0.78
  -8   1   0    2.82    0.65
   8   1   0    4.10    0.92
   8   1   0    2.87    0.65
   8   1   0    2.83    0.78
   8   1   0    4.07    0.90
   8   1   0    2.03    0.68
  -8   1   0    5.28    0.98
   8   1   0    1.29    0.63
  -8   1   0    3.64    0.82
  -9  -1   0   35.17    3.24
  -9  -1   0   25.19    3.46
   9  -1   0   35.87    3.70
  -9  -1   0   29.96    3.48
   9  -1   0   32.51    3.26
   9  -1   0   35.22    3.69
   9  -1   0   37.53    3.73
  -9  -1   0   35.12    3.67
   9  -1   0   32.92    3.59
  -9  -1   0   36.10    3.63
  -9  -1   0   27.85    3.49
   9  -1   0   32.88    3.59
   9  -1   0   29.64    3.51
  -9  -1   0   38.45    3.63
   9   1   0   34.24    3.56
   9   1   0   40.40    3.72
   9   1   0   23.77    3.52
  -9   1   0   28.28    3.49
  -9   1   0   35.63    3.29
  -9   1   0   34.39    3.56
  -9   1   0   36.17    3.68
  -9   1   0   34.71    3.60
  -9   1   0   31.87    3.61
   9   1   0   30.34    3.57
  -9   1   0   31.40    3.57
   9   1   0   29.46    3.54
   9   1   0   29.75    3.58
  -9   1   0   30.59    3.35
 -10  -1   0    0.23    0.54
  10  -1   0    0.82    0.61
  10  -1   0   -0.05    0.40
  10  -1   0    0.68    0.59
 -10  -1   0    0.16    0.35
 -10  -1   0    0.23    0.48
 -10  -1   0   -0.05    0.48
  10  -1   0    0.71    0.60
 -10  -1   0    0.74    0.56
 -10  -1   0    0.66    0.50
  10  -1   0    0.56    0.52
  10  -1   0   -0.16    0.47
  10   1   0    0.50    0.54
 -10   1   0    0.13    0.47
  10   1   0    1.21    0.61
 -10   1   0    0.63    0.53
 -10   1   0   -0.11    0.46
 -10   1   0    0.05    0.50
  10   1   0   -0.27    0.43
 -10   1   0    0.07    0.42
  10   1   0    0.98    0.55
  10   1   0    0.61    0.54
  10   1   0    0.42    0.57
 -10   1   0    1.15    0.62
 -11  -1   0   22.42    2.77
  11  -1   0   20.52    2.76
 -11  -1   0   16.64    2.59
 -11  -1   0   22.78    2.85
  11  -1   0   23.92    2.85
 -11  -1   0   27.76    2.43
  11  -1   0   20.67    2.77
 -11  -1   0   18.37    2.75
 -11  -1   0   21.49    2.74
  11  -1   0   19.22    2.79
  11  -1   0   23.36    2.84
 -11   1   0   23.51    2.86
  11   1   0   20.84    2.78
  11   1   0   27.79    3.03
  11   1   0   21.98    2.80
 -11   1   0   17.29    2.62
  11   1   0   15.42    2.66
  11   1   0   19.63    2.79
 -11   1   0   27.03    2.96
 -11   1   0   18.94    2.68
 -11   1   0   23.15    2.83
  12  -1   0    0.26    0.69
  12  -1   0    0.06    0.73
  12  -1   0    0.42    0.67
 -12  -1   0   -0.91    0.48
 -12  -1   0   -0.45    0.62
  12  -1   0   -0.36    0.61
 -12  -1   0    0.47    0.65
  12   1   0    0.03    0.73
 -12   1   0    0.39    0.59
  12   1   0    0.24    0.66
 -12   1   0   -0.30    0.55
 -12   1   0    0.40    0.67
  12   1   0    0.35    0.63
  12   1   0   -0.19    0.54
 -13  -1   0   -0.12    0.89
  13  -1   0    1.59    0.96
 -13  -1   0    0.35    0.75
  13  -1   0    1.12    0.92
  13  -1   0    2.24    0.96
  13   1   0    1.74    0.91
 -13   1   0    2.11    1.02
  13   1   0    2.17    0.99
  13   1   0    1.87    1.12
   0  -2   0  196.63   16.93
   0  -2   0  187.64   16.33
   0  -2   0  179.66   17.33
   0  -2   0  162.60   17.07
   0  -2   0  161.53   16.97
   0  -2   0  162.41   16.65
   0  -2   0  190.82   17.47
   0  -2   0  197.65   17.07
   0  -2   0  191.86   17.62
   0  -2   0  192.45   17.58
   0  -2   0  193.07   17.34
   0   2   0  212.12   17.44
   0   2   0  177.74   17.57
   0   2   0  166.16   17.61
   0   2   0  215.63   17.61
   0   2   0  196.80   16.98
   0   2   0  152.27   17.30
   0   2   0  187.39   17.63
   0   2   0  167.70   17.10
   0   2   0  167.99   17.21
   0   2   0  179.04   16.66
   0   2   0  203.08   17.12
   1  -2   0  181.48   17.84
   1  -2   0  231.54   18.94
   1  -2   0  193.75   18.64
   1  -2   0  194.34   18.66
  -1  -2   0  224.82   19.20
  -1  -2   0  205.24   18.81
  -1  -2   0  206.29   19.26
  -1  -2   0  222.11   18.70
   1  -2   0  213.07   18.55
  -1  -2   0  189.02   19.19
   1  -2   0  203.26   18.49
  -1  -2   0  176.43   18.62
   1  -2   0  209.38   19.20
   1  -2   0  177.84   18.79
  -1  -2   0  167.45   18.91
  -1  -2   0  214.89   19.10
  -1  -2   0  233.45   18.67
  -1  -2   0  196.59   18.54
   1  -2   0  173.96   18.66
  -1  -2   0  209.19   18.21
  -1  -2   0  187.01   18.92
   1  -2   0  211.10   19.10
   1   2   0  218.47   18.70
   1   2   0  218.22   18.50
   1   2   0  189.46   19.08
   1   2   0  181.01   19.24
   1   2   0  226.99   19.22
  -1   2   0  179.99   18.92
   1   2   0  171.90   18.20
  -1   2   0  183.14   18.48
   1   2   0  202.66   18.69
   1   2   0  172.18   19.24
  -1   2   0  211.08   19.26
  -1   2   0  211.88   19.26
   1   2   0  233.33   18.82
   1   2   0  176.21   19.18
  -1   2   0  217.59   18.93
  -1   2   0  223.00   19.21
  -1   2   0  185.90   19.19
  -1   2   0  222.35   19.10
  -1   2   0  178.74   18.67
  -1   2   0  207.10   18.81
   1   2   0  189.18   17.83
   1   2   0  228.22   18.56
   1   2   0  185.55   18.92
   2  -2   0  151.02   17.04
   2  -2   0  163.52   17.06
  -2  -2   0  201.43   17.18
   2  -2   0  202.95   16.92
   2  -2   0  194.71   16.19
   2  -2   0  182.79   16.95
  -2  -2   0  161.43   17.41
  -2  -2   0  204.74   16.93
  -2  -2   0  166.04   17.16
   2  -2   0  180.04   16.93
   2  -2   0  161.09   16.81
  -2  -2   0  203.71   16.92
   2  -2   0  166.14   17.45
  -2  -2   0  197.55   16.53
  -2  -2   0  171.48   16.16
   2  -2   0  159.74   17.40
   2  -2   0  188.01   16.92
   2  -2   0  176.67   17.43
  -2  -2   0  171.80   16.78
  -2  -2   0  176.82   16.97
  -2  -2   0  194.12   16.96
  -2  -2   0  178.86   16.91
   2  -2   0  159.24   17.16
   2  -2   0  188.18   16.93
  -2  -2   0  211.26   16.86
  -2  -2   0  196.35   17.32
   2  -2   0  174.20   17.32
  -2  -2   0  206.22   17.09
  -2  -2   0  184.47   17.46
  -2  -2   0  184.75   17.42
   2   2   0  159.98   16.91
   2   2   0  191.51   16.96
  -2   2   0  163.66   16.91
   2   2   0  206.52   16.81
  -2   2   0  184.84   16.93
   2   2   0  192.79   17.18
   2   2   0  179.67   17.18
  -2   2   0  201.90   17.09
  -2   2   0  199.26   16.80
   2   2   0  153.24   16.94
   2   2   0  173.71   17.45
   2   2   0  165.46   17.41
  -2   2   0  172.54   17.42
   2   2   0  180.65   17.31
  -2   2   0  208.61   17.09
  -2   2   0  175.39   16.83
  -2   2   0  172.23   17.47
  -2   2   0  179.70   17.18
  -2   2   0  154.69   17.45
   2   2   0  201.98   16.92
  -2   2   0  189.50   17.18
   3  -2   0  186.44   19.83
   3  -2   0  188.81   19.68
   3  -2   0  183.27   19.64
   3  -2   0  237.94   19.70
  -3  -2   0  200.90   20.29
  -3  -2   0  226.26   19.66
  -3  -2   0  206.64   20.24
  -3  -2   0  186.54   19.49
   3  -2   0  225.91   20.26
   3  -2   0  194.83   20.12
   3  -2   0  209.07   18.79
  -3  -2   0  197.08   18.78
  -3  -2   0  196.31   19.94
   3  -2   0  237.24   19.98
  -3  -2   0  202.51   19.81
  -3  -2   0  193.12   19.94
  -3  -2   0  209.92   19.57
  -3  -2   0  236.10   19.69
  -3  -2   0  224.62   19.73
  -3  -2   0  179.14   19.66
   3  -2   0  214.96   19.85
   3  -2   0  214.66   19.66
  -3   2   0  231.45   19.68
   3   2   0  220.99   20.12
   3   2   0  221.06   19.97
  -3   2   0  219.00   20.32
   3   2   0  218.54   20.25
  -3   2   0  199.10   19.84
   3   2   0  226.14   19.52
  -3   2   0  224.25   20.27
  -3   2   0  198.49   19.70
  -3   2   0  210.78   19.57
  -3   2   0  200.17   19.65
   3   2   0  214.34   20.30
   3   2   0  193.34   19.82
   3   2   0  195.47   19.57
   3   2   0  218.91   19.97
  -3   2   0  198.13   20.29
  -3   2   0  230.03   20.28
   3   2   0  224.86   19.74
  -3   2   0  201.95   19.67
  -3   2   0  232.59   19.88
   3   2   0  207.89   18.78
  -3   2   0  222.68   19.99
   3   2   0  230.94   19.67
  -4  -2   0    1.02    0.29
   4  -2   0    1.49    0.37
   4  -2   0    1.43    0.41
   4  -2   0    1.18    0.35
   4  -2   0    0.48    0.29
   4  -2   0    1.21    0.31
   4  -2   0    1.38    0.38
  -4  -2   0    1.31    0.39
   4  -2   0    0.99    0.33
  -4  -2   0    1.89    0.41
  -4  -2   0    1.24    0.39
  -4  -2   0    1.09    0.35
   4  -2   0    1.53    0.39
  -4  -2   0    0.98    0.35
   4  -2   0    0.65    0.28
   4  -2   0    0.69    0.32
  -4  -2   0    1.07    0.34
  -4  -2   0    1.80    0.43
  -4  -2   0    1.67    0.41
   4  -2   0    1.11    0.35
  -4  -2   0    0.73    0.35
   4  -2   0    0.82    0.35
  -4  -2   0    0.77    0.32
  -4  -2   0    1.69    0.40
   4  -2   0    0.29    0.30
   4  -2   0    0.83    0.34
  -4   2   0    0.51    0.29
  -4   2   0    0.93    0.34
   4   2   0    1.39    0.42
  -4   2   0    1.41    0.42
   4   2   0    1.61    0.38
   4   2   0    1.11    0.37
   4   2   0    1.87    0.36
  -4   2   0    0.87    0.33
   4   2   0    0.46    0.31
   4   2   0    1.15    0.35
  -4   2   0    1.11    0.35
  -4   2   0    1.31    0.37
   4   2   0    1.17    0.39
   4   2   0    0.81    0.34
  -4   2   0    0.89    0.33
  -4   2   0    0.92    0.28
  -4   2   0    1.19    0.39
   4   2   0    1.09    0.34
   4   2   0    1.41    0.39
  -4   2   0    1.27    0.37
   4   2   0    0.72    0.33
   4   2   0    0.63    0.30
  -4   2   0    0.73    0.32
  -5  -2   0   73.81    7.57
   5  -2   0   81.40    7.69
  -5  -2   0   94.26    7.61
  -5  -2   0   84.71    7.64
  -5  -2   0   73.55    7.15
  -5  -2   0   78.56    7.58
  -5  -2   0   81.04    7.56
  -5  -2   0   94.97    7.62
   5  -2   0   79.35    7.56
  -5  -2   0   88.77    7.71
   5  -2   0   82.19    7.20
  -5  -2   0   61.53    7.59
   5  -2   0   77.56    7.66
   5  -2   0   85.83    7.82
   5  -2   0   74.57    7.56
  -5  -2   0   96.15    7.87
   5  -2   0   81.39    7.71
  -5  -2   0   95.22    7.88
   5  -2   0   90.25    7.87
   5  -2   0   81.76    7.82
  -5  -2   0   95.37    7.73
   5  -2   0   79.02    7.76
   5  -2   0   78.28    7.67
   5  -2   0   83.28    7.61
  -5   2   0   88.66    7.61
  -5   2   0   70.98    7.78
   5   2   0   67.74    7.59
   5   2   0   74.86    7.69
  -5   2   0   80.63    7.51
   5   2   0   74.45    7.74
   5   2   0   76.35    7.71
   5   2   0   70.44    7.18
   5   2   0   72.60    7.56
  -5   2   0   78.33    7.71
  -5   2   0   74.80    7.67
  -5   2   0   67.48    7.66
  -5   2   0   72.32    7.17
   5   2   0   67.91    7.55
  -5   2   0   63.50    7.54
  -5   2   0   85.09    7.59
  -5   2   0   81.74    7.68
   5   2   0   84.67    7.83
   5   2   0   68.92    7.77
   5   2   0   74.44    7.62
  -6  -2   0   32.30    3.54
   6  -2   0   40.03    3.65
   6  -2   0   38.30    3.61
   6  -2   0   33.17    3.52
  -6  -2   0   38.00    3.27
   6  -2   0   39.67    3.58
   6  -2   0   30.30    3.57
   6  -2   0   40.49    3.64
  -6  -2   0   33.93    3.49
  -6  -2   0   36.83    3.55
   6  -2   0   34.21    3.28
  -6  -2   0   27.97    3.48
   6  -2   0   40.44    3.62
   6  -2   0   40.10    3.56
   6  -2   0   37.91    3.59
  -6  -2   0   31.82    3.50
  -6  -2   0   35.11    3.55
   6  -2   0   31.00    3.57
  -6  -2   0   27.16    3.47
  -6  -2   0   31.44    3.52
  -6  -2   0   30.11    3.42
   6  -2   0   30.31    3.59
  -6   2   0   27.71    3.50
   6   2   0   35.28    3.61
   6   2   0   30.23    3.54
  -6   2   0   36.88    3.59
  -6   2   0   37.82    3.56
   6   2   0   27.88    3.47
   6   2   0   34.03    3.51
  -6   2   0   34.32    3.52
   6   2   0   35.04    3.57
   6   2   0   30.17    3.56
  -6   2   0   35.41    3.43
   6   2   0   35.31    3.54
  -6   2   0   33.24    3.57
   6   2   0   33.89    3.59
   6   2   0   33.49    3.60
  -6   2   0   37.25    3.54
   6   2   0   37.53    3.55
  -6   2   0   39.64    3.66
  -6   2   0   28.86    3.25
  -6   2   0   33.33    3.60
   6   2   0   43.14    3.35
   7  -2   0   89.08    9.91
   7  -2   0   87.04    9.62
   7  -2   0   98.41    9.65
   7  -2   0   94.89    9.13
  -7  -2   0  118.06    9.69
   7  -2   0   97.84    9.94
  -7  -2   0  109.93    9.13
  -7  -2   0   89.86    9.64
   7  -2   0  113.77    9.69
  -7  -2   0  117.02    9.85
   7  -2   0  124.51    9.91
  -7  -2   0   98.69    9.62
  -7  -2   0  115.28    9.84
   7  -2   0  105.47    9.93
  -7  -2   0  107.78    9.81
   7  -2   0   87.77    9.71
  -7  -2   0   80.98    9.57
  -7  -2   0   84.62    9.54
   7  -2   0  122.59    9.89
   7  -2   0  123.99    9.89
   7   2   0  112.60    9.88
  -7   2   0  102.29    9.65
  -7   2   0   80.53    9.77
   7   2   0   86.97    9.80
  -7   2   0  102.42    9.82
   7   2   0   83.24    9.60
   7   2   0  100.11    9.89
   7   2   0   88.44    9.60
  -7   2   0  105.43    9.56
  -7   2   0   87.61    9.90
   7   2   0  106.92    9.70
   7   2   0  105.94    9.97
  -7   2   0  117.02    9.84
  -7   2   0   95.55    9.15
   7   2   0  109.84    9.76
  -7   2   0   89.78    9.61
  -7   2   0  110.32    9.86
  -7   2   0   90.77    9.64
   7   2   0   95.41    9.15
   7   2   0   91.09    9.78
   8  -2   0   36.76    4.31
   8  -2   0   39.71    4.28
  -8  -2   0   40.21    3.90
   8  -2   0   42.32    4.40
   8  -2   0   39.63    4.31
  -8  -2   0   48.03    4.35
   8  -2   0   36.81    4.26
   8  -2   0   41.44    4.27
  -8  -2   0   40.71    4.27
  -8  -2   0   43.06    4.30
   8  -2   0   39.64    4.26
   8  -2   0   39.78    4.35
   8  -2   0   38.22    3.92
   8  -2   0   49.17    4.33
  -8  -2   0   42.04    4.34
  -8  -2   0   32.08    4.19
  -8  -2   0   47.71    4.21
   8  -2   0   47.41    4.39
   8   2   0   40.14    4.26
   8   2   0   36.31    4.27
  -8   2   0   36.37    4.21
  -8   2   0   48.01    4.03
  -8   2   0   35.78    4.25
   8   2   0   32.43    4.28
  -8   2   0   39.14    4.30
  -8   2   0   38.42    4.08
   8   2   0   48.60    4.44
   8   2   0   31.01    3.88
   8   2   0   47.23    4.38
  -8   2   0   40.35    4.36
   8   2   0   45.59    4.40
   8   2   0   40.45    4.27
  -8   2   0   37.96    4.25
  -8   2   0   41.60    4.25
  -8   2   0   49.41    4.43
   8   2   0   44.43    4.41
   8   2   0   39.06    4.33
   8   2   0   48.37    4.35
   9  -2   0   13.59    1.84
  -9  -2   0   11.05    1.72
   9  -2   0   13.35    1.87
  -9  -2   0    9.53    1.71
  -9  -2   0   14.11    1.89
  -9  -2   0   13.23    1.64
  -9  -2   0   14.63    1.79
  -9  -2   0   16.07    1.82
  -9  -2   0   12.82    1.46
   9  -2   0    9.97    1.74
  -9  -2   0   12.33    1.84
   9  -2   0   13.80    1.88
   9  -2   0   13.84    1.57
   9  -2   0    9.56    1.72
   9  -2   0   10.92    1.72
   9  -2   0   14.18    1.91
   9   2   0   12.38    1.85
  -9   2   0   11.44    1.74
  -9   2   0   12.27    1.56
  -9   2   0   12.22    1.76
   9   2   0   13.05    1.82
   9   2   0   12.97    1.82
   9   2   0   14.25    1.90
  -9   2   0   14.04    1.57
  -9   2   0   13.29    1.85
   9   2   0   11.29    1.77
   9   2   0    9.59    1.68
  -9   2   0   14.20    1.89
 -10  -2   0   12.43    1.89
  10  -2   0   11.84    1.95
  10  -2   0   13.78    1.99
  10  -2   0   13.89    2.05
 -10  -2   0   16.50    2.14
 -10  -2   0   12.74    1.93
  10  -2   0   13.89    2.03
 -10  -2   0   10.48    1.94
 -10  -2   0   13.78    1.94
  10  -2   0   16.29    2.13
 -10  -2   0   15.75    1.84
  10  -2   0   16.79    2.15
 -10  -2   0   16.85    1.68
  10   2   0   15.59    2.15
 -10   2   0   14.47    2.07
  10   2   0   14.15    2.01
 -10   2   0   13.98    1.99
  10   2   0   13.02    1.99
  10   2   0   11.65    1.96
  10   2   0   14.86    2.04
  10   2   0   12.10    2.01
 -10   2   0   13.94    2.06
 -10   2   0   13.03    1.95
 -10   2   0   13.61    2.03
  11  -2   0    3.14    0.92
 -11  -2   0    2.64    0.91
 -11  -2   0    3.07    0.71
 -11  -2   0    2.00    0.88
  11  -2   0    1.03    0.73
  11  -2   0    0.16    0.56
 -11  -2   0    2.44    0.85
 -11  -2   0    1.18    0.77
  11  -2   0    1.37    0.75
  11  -2   0    1.87    0.83
  11   2   0    2.32    0.99
 -11   2   0    0.99    0.83
 -11   2   0    1.54    0.77
  11   2   0    4.04    1.15
 -11   2   0    3.74    0.99
 -11   2   0    0.94    0.67
  11   2   0    1.83    0.75
 -11   2   0    0.90    0.74
  11   2   0    2.35    0.89
 -12  -2   0   22.90    2.93
 -12  -2   0   20.22    3.00
  12  -2   0   26.15    3.14
  12  -2   0   21.46    3.01
  12  -2   0   30.31    3.11
 -12  -2   0   20.87    2.47
  12   2   0   20.47    2.97
 -12   2   0   18.07    2.87
  12   2   0   25.70    3.17
  12   2   0   20.34    2.93
  12   2   0   26.64    3.21
 -12   2   0   24.17    3.08
  13  -2   0   12.03    2.04
  13  -2   0    8.42    1.79
 -13  -2   0    9.99    1.82
 -13  -2   0    9.95    1.99
 -13  -2   0   10.86    2.14
  13  -2   0    6.28    1.73
  13   2   0    6.17    1.75
  13   2   0   10.81    2.06
  13   2   0   10.77    1.93
 -13   2   0   10.04    1.98
   0  -3   0   -0.18    0.15
   0  -3   0   -0.19    0.14
   0  -3   0   -0.04    0.15
   0  -3   0   -0.23    0.17
   0  -3   0    0.25    0.20
   0  -3   0    0.21    0.21
   0  -3   0    0.07    0.18
   0  -3   0   -0.14    0.17
   0  -3   0   -0.15    0.15
   0  -3   0    0.06    0.16
   0  -3   0    0.45    0.20
   0  -3   0    0.13    0.18
   0  -3   0    0.68    0.25
   0  -3   0    0.01    0.18
   0  -3   0    0.11    0.15
   0  -3   0    0.11    0.16
   0  -3   0   -0.12    0.15
   0  -3   0    0.23    0.18
   0   3   0    0.19    0.20
   0   3   0    0.06    0.21
   0   3   0    0.92    0.29
   0   3   0    0.05    0.12
   0   3   0    0.05    0.18
   0   3   0    0.09    0.17
   0   3   0    0.34    0.16
   0   3   0   -0.01    0.16
   0   3   0    0.07    0.17
   0   3   0    0.30    0.22
   0   3   0   -0.13    0.18
   0   3   0    0.29    0.20
   0   3   0    0.80    0.24
   0   3   0   -0.21    0.15
   0   3   0    0.29    0.18
   0   3   0   -0.17    0.15
   0   3   0    0.43    0.22
  -1  -3   0  120.88   13.42
  -1  -3   0  166.97   13.37
  -1  -3   0  130.51   13.48
  -1  -3   0  148.29   13.84
   1  -3   0  146.91   13.85
   1  -3   0  147.22   13.44
   1  -3   0  154.07   13.35
   1  -3   0  155.79   13.41
   1  -3   0  152.74   13.79
   1  -3   0  134.47   13.85
  -1  -3   0  169.03   13.79
  -1  -3   0  153.37   13.39
  -1  -3   0  154.81   13.48
   1  -3   0  121.14   13.54
  -1  -3   0  135.75   13.56
  -1  -3   0  150.37   13.87
  -1  -3   0  127.78   13.61
   1  -3   0  167.26   13.86
  -1  -3   0  145.45   13.44
  -1  -3   0  125.26   13.62
   1  -3   0  125.90   13.44
   1  -3   0  134.69   13.45
   1  -3   0  132.60   13.46
   1  -3   0  140.63   12.83
  -1  -3   0  149.28   13.38
   1   3   0  123.95   13.46
  -1   3   0  119.83   13.10
  -1   3   0  160.40   13.65
   1   3   0  133.82   13.33
  -1   3   0  149.48   12.87
   1   3   0  141.55   13.87
  -1   3   0  145.51   13.86
   1   3   0  134.52   13.85
   1   3   0  140.93   13.87
  -1   3   0  138.82   13.86
   1   3   0  140.08   13.45
   1   3   0  131.20   13.74
  -1   3   0  155.63   13.89
   1   3   0  164.47   13.40
  -1   3   0  146.27   13.84
  -1   3   0  160.38   13.49
  -1   3   0  150.72   13.35
   1   3   0  158.40   13.65
  -1   3   0  140.86   13.48
   1   3   0  154.60   12.83
   1   3   0  148.31   13.49
  -1   3   0  135.76   13.37
   1   3   0  157.19   13.87
   1   3   0  145.36   12.85
  -1   3   0  131.27   13.64
   2  -3   0   11.02    1.26
   2  -3   0   11.19    1.21
   2  -3   0    8.01    1.19
  -2  -3   0   12.21    1.25
  -2  -3   0   12.28    1.19
  -2  -3   0   14.71    1.30
  -2  -3   0    8.31    1.18
   2  -3   0   14.57    1.29
   2  -3   0    9.04    1.24
   2  -3   0   10.89    1.23
  -2  -3   0   11.21    1.10
  -2  -3   0   13.04    1.27
   2  -3   0   11.96    1.25
   2  -3   0   10.85    1.24
   2  -3   0   15.65    1.31
  -2  -3   0   12.45    1.25
   2  -3   0   11.16    1.23
  -2  -3   0   12.71    1.26
   2  -3   0   11.81    1.23
  -2  -3   0   13.04    1.30
   2  -3   0   12.51    1.16
   2  -3   0   10.32    1.23
  -2  -3   0   11.82    1.24
   2  -3   0   12.79    1.30
   2  -3   0    9.69    1.21
  -2  -3   0   11.18    1.23
   2   3   0   11.87    1.13
  -2   3   0   12.15    1.25
   2   3   0   10.97    1.26
  -2   3   0   10.48    1.27
   2   3   0   10.35    1.21
  -2   3   0   13.02    1.28
   2   3   0   10.01    1.22
  -2   3   0   11.20    1.15
   2   3   0    9.62    1.24
   2   3   0   10.78    1.25
   2   3   0   11.24    1.29
   2   3   0   12.32    1.26
  -2   3   0   12.65    1.26
   2   3   0    9.23    1.22
   2   3   0   10.04    1.18
  -2   3   0    8.54    1.20
   2   3   0    9.67    1.22
  -2   3   0   12.15    1.22
   2   3   0   11.73    1.26
   2   3   0   11.20    1.25
   2   3   0   14.16    1.29
  -2   3   0   11.61    1.26
  -2   3   0    9.52    1.24
   2   3   0   12.02    1.26
  -2   3   0   15.62    1.30
   2   3   0    9.92    1.24
  -2   3   0    9.18    1.21
  -2   3   0    8.27    1.22
  -2   3   0   11.70    1.29
  -3  -3   0   54.81    5.71
  -3  -3   0   59.33    5.71
   3  -3   0   58.90    5.88
   3  -3   0   60.50    5.73
  -3  -3   0   64.10    5.79
   3  -3   0   61.12    5.84
  -3  -3   0   64.53    5.93
  -3  -3   0   50.85    5.75
  -3  -3   0   64.64    5.82
   3  -3   0   68.82    5.78
   3  -3   0   59.69    5.71
  -3  -3   0   66.17    5.92
   3  -3   0   64.95    5.92
   3  -3   0   72.98    5.77
   3  -3   0   53.64    5.79
  -3  -3   0   61.80    5.74
  -3  -3   0   55.24    5.71
   3  -3   0   62.07    5.81
  -3  -3   0   59.14    5.79
  -3  -3   0   52.24    5.72
   3  -3   0   69.60    5.96
   3  -3   0   57.77    5.71
   3  -3   0   51.30    5.42
  -3  -3   0   62.75    5.42
  -3  -3   0   54.41    5.88
  -3   3   0   56.98    5.73
   3   3   0   58.46    5.81
   3   3   0   58.67    5.91
   3   3   0   57.90    5.75
  -3   3   0   52.26    5.70
  -3   3   0   56.40    5.78
  -3   3   0   71.90    5.77
   3   3   0   60.41    5.91
  -3   3   0   66.88    5.93
  -3   3   0   55.07    5.45
  -3   3   0   58.04    5.80
  -3   3   0   53.47    5.81
   3   3   0   50.29    5.75
  -3   3   0   58.81    5.83
   3   3   0   58.11    5.44
   3   3   0   56.45    5.89
   3   3   0   53.01    5.74
  -3   3   0   67.73    5.95
   3   3   0   55.29    5.86
   3   3   0   59.84    5.72
   3   3   0   61.72    5.73
  -3   3   0   64.99    5.73
   3   3   0   62.89    5.84
  -3   3   0   59.13    5.71
   3   3   0   64.29    5.74
  -3   3   0   54.45    5.91
  -3   3   0   73.38    5.95
  -4  -3   0  194.13   21.25
   4  -3   0  228.47   21.49
   4  -3   0  269.89   21.97
   4  -3   0  258.81   21.33
   4  -3   0  232.13   21.51
   4  -3   0  202.22   21.29
  -4  -3   0  263.05   21.39
  -4  -3   0  243.70   21.95
  -4  -3   0  211.16   21.30
   4  -3   0  211.51   21.60
   4  -3   0  205.00   21.78
   4  -3   0  252.63   21.19
   4  -3   0  216.72   21.29
   4  -3   0  215.51   21.96
   4  -3   0  246.68   21.29
  -4  -3   0  204.63   21.24
  -4  -3   0  215.60   21.17
  -4  -3   0  205.48   21.43
  -4  -3   0  218.36   21.11
  -4  -3   0  242.86   21.93
   4  -3   0  197.21   21.88
  -4  -3   0  231.01   20.31
   4   3   0  229.00   20.32
  -4   3   0  246.79   21.96
   4   3   0  231.70   21.36
   4   3   0  226.00   21.62
   4   3   0  225.56   21.96
   4   3   0  243.66   21.80
  -4   3   0  211.12   21.29
  -4   3   0  242.15   21.52
  -4   3   0  221.46   21.12
   4   3   0  206.08   21.18
  -4   3   0  237.38   21.94
   4   3   0  231.55   21.47
  -4   3   0  249.26   21.52
  -4   3   0  206.07   21.61
  -4   3   0  253.96   22.03
  -4   3   0  199.61   21.17
   4   3   0  269.03   21.96
  -4   3   0  226.28   21.33
  -4   3   0  201.97   21.95
  -4   3   0  248.13   21.62
  -4   3   0  189.24   21.23
   4   3   0  230.68   21.28
   4   3   0  262.77   21.65
  -5  -3   0    3.56    0.62
  -5  -3   0    4.96    0.78
   5  -3   0    5.07    0.83
   5  -3   0    6.77    0.87
  -5  -3   0    5.67    0.86
  -5  -3   0    4.11    0.76
   5  -3   0    3.94    0.79
   5  -3   0    4.59    0.77
  -5  -3   0    4.63    0.81
   5  -3   0    4.92    0.67
   5  -3   0    4.05    0.75
   5  -3   0    4.76    0.81
  -5  -3   0    5.76    0.81
  -5  -3   0    4.30    0.81
   5  -3   0    4.44    0.82
   5  -3   0    5.66    0.84
   5  -3   0    3.67    0.73
   5  -3   0    4.93    0.78
   5  -3   0    5.67    0.85
   5  -3   0    3.38    0.74
  -5  -3   0    4.82    0.77
  -5  -3   0    5.26    0.83
   5  -3   0    4.21    0.68
   5  -3   0    4.68    0.84
  -5  -3   0    4.38    0.75
   5   3   0    5.87    0.85
   5   3   0    5.03    0.88
  -5   3   0    5.10    0.82
   5   3   0    5.20    0.82
   5   3   0    4.42    0.76
   5   3   0    5.03    0.84
  -5   3   0    4.00    0.79
  -5   3   0    5.59    0.73
  -5   3   0    4.08    0.77
   5   3   0    4.14    0.82
  -5   3   0    3.99    0.78
  -5   3   0    4.31    0.80
  -5   3   0    5.54    0.82
  -5   3   0    5.81    0.89
   5   3   0    5.62    0.82
   5   3   0    3.34    0.74
   5   3   0    5.10    0.70
  -5   3   0    4.47    0.77
   5   3   0    5.05    0.83
   5   3   0    5.08    0.79
   6  -3   0   59.40    5.97
   6  -3   0   59.74    6.00
  -6  -3   0   58.06    5.96
   6  -3   0   51.77    5.87
  -6  -3   0   60.55    5.90
   6  -3   0   65.68    5.57
  -6  -3   0   64.10    5.95
   6  -3   0   61.98    6.02
  -6  -3   0   63.09    5.88
   6  -3   0   54.64    5.87
   6  -3   0   67.25    6.09
  -6  -3   0   59.34    5.53
  -6  -3   0   56.90    5.86
   6  -3   0   59.73    6.07
  -6  -3   0   60.84    5.97
  -6  -3   0   65.45    5.92
  -6  -3   0   67.07    6.00
   6  -3   0   55.46    6.03
   6  -3   0   48.33    5.83
   6  -3   0   51.58    5.92
  -6   3   0   56.08    5.80
  -6   3   0   70.22    5.61
  -6   3   0   57.82    5.99
   6   3   0   53.71    5.88
   6   3   0   57.32    5.98
   6   3   0   63.30    6.08
  -6   3   0   70.11    6.12
  -6   3   0   54.28    5.87
   6   3   0   63.46    5.96
   6   3   0   61.08    6.02
  -6   3   0   72.79    6.09
   6   3   0   55.80    5.92
   6   3   0   53.09    5.93
  -6   3   0   60.19    5.91
  -6   3   0   58.75    5.93
   6   3   0   71.39    5.63
   6   3   0   67.70    5.97
  -6   3   0   58.70    5.97
  -6   3   0   67.46    6.03
   6   3   0   54.56    5.98
   6   3   0   53.57    6.04
  -6   3   0   49.01    5.85
   7  -3   0   18.27    2.16
  -7  -3   0   19.17    2.15
   7  -3   0   21.16    2.27
   7  -3   0   19.63    2.17
   7  -3   0   18.16    2.18
  -7  -3   0   18.91    2.19
   7  -3   0   17.97    2.13
  -7  -3   0   13.09    2.07
   7  -3   0   21.27    1.98
   7  -3   0   16.40    2.16
   7  -3   0   21.70    2.25
  -7  -3   0   19.66    2.22
  -7  -3   0   20.56    2.15
  -7  -3   0   19.28    2.10
  -7  -3   0   17.71    2.16
   7  -3   0   14.85    2.17
   7  -3   0   18.34    2.19
  -7  -3   0   15.79    1.88
   7  -3   0   19.73    2.22
   7   3   0   18.29    2.22
  -7   3   0   15.68    2.10
  -7   3   0   19.38    2.21
   7   3   0   17.84    2.17
  -7   3   0   14.62    2.19
   7   3   0   20.38    2.22
   7   3   0   17.55    2.16
  -7   3   0   14.79    2.13
   7   3   0   18.13    1.97
  -7   3   0   21.63    2.25
   7   3   0   21.83    2.29
   7   3   0   17.40    2.22
   7   3   0   18.88    2.17
  -7   3   0   21.42    2.24
  -7   3   0   17.46    2.13
   7   3   0   19.99    2.22
   7   3   0   18.90    2.16
  -7   3   0   20.12    2.00
   7   3   0   17.59    2.14
  -7   3   0   21.98    2.08
   7   3   0   19.32    2.16
  -7   3   0   19.19    2.17
   8  -3   0   63.00    6.02
   8  -3   0   72.15    6.57
  -8  -3   0   65.18    6.49
  -8  -3   0   79.56    6.65
   8  -3   0   63.50    6.52
  -8  -3   0   70.90    6.43
  -8  -3   0   61.13    6.42
   8  -3   0   64.94    6.56
  -8  -3   0   52.71    5.94
   8  -3   0   52.58    6.55
   8  -3   0   74.84    6.53
   8  -3   0   63.67    6.61
   8  -3   0   64.20    6.43
  -8  -3   0   67.06    6.37
   8  -3   0   50.96    6.34
   8  -3   0   60.33    6.57
  -8  -3   0   58.63    6.42
  -8   3   0   68.28    6.31
  -8   3   0   80.27    6.72
  -8   3   0   67.46    6.62
   8   3   0   58.83    6.41
   8   3   0   62.49    6.61
   8   3   0   59.58    6.46
  -8   3   0   57.14    6.40
   8   3   0   67.83    6.57
  -8   3   0   66.29    6.62
  -8   3   0   60.29    6.44
   8   3   0   70.11    6.54
   8   3   0   68.01    6.49
   8   3   0   63.56    6.46
  -8   3   0   58.40    6.48
   8   3   0   58.55    6.03
   8   3   0   67.80    6.55
   8   3   0   69.35    6.64
   8   3   0   69.53    6.64
  -8   3   0   69.72    6.08
   9  -3   0   62.29    6.40
  -9  -3   0   52.16    6.09
   9  -3   0   67.35    6.41
   9  -3   0   70.58    5.84
   9  -3   0   56.30    6.36
  -9  -3   0   57.26    6.22
  -9  -3   0   55.93    6.20
   9  -3   0   60.72    6.29
  -9  -3   0   52.82    6.16
   9  -3   0   63.03    6.25
   9  -3   0   70.26    6.36
  -9  -3   0   56.64    6.07
   9  -3   0   55.09    6.17
  -9  -3   0   62.83    5.75
  -9   3   0   54.29    6.18
  -9   3   0   60.56    6.03
  -9   3   0   52.18    6.28
   9   3   0   56.29    6.36
   9   3   0   64.78    6.33
   9   3   0   61.33    6.27
   9   3   0   77.13    6.46
  -9   3   0   58.01    6.20
   9   3   0   68.42    6.33
   9   3   0   61.59    6.23
  -9   3   0   72.02    5.90
  10  -3   0    0.12    0.54
  10  -3   0    0.26    0.51
 -10  -3   0   -0.18    0.35
 -10  -3   0    0.35    0.50
  10  -3   0    0.32    0.52
 -10  -3   0    0.71    0.59
 -10  -3   0    0.56    0.64
  10  -3   0    0.42    0.57
  10  -3   0    0.75    0.55
  10  -3   0   -0.65    0.42
 -10  -3   0    0.20    0.54
 -10  -3   0    0.33    0.46
 -10  -3   0    0.12    0.59
 -10   3   0    0.48    0.61
  10   3   0    0.39    0.57
 -10   3   0   -0.18    0.40
  10   3   0    0.00    0.56
  10   3   0   -0.60    0.46
  10   3   0    0.02    0.47
  10   3   0   -0.19    0.46
 -10   3   0    0.91    0.63
  11  -3   0   37.73    4.23
 -11  -3   0   31.15    4.00
  11  -3   0   25.52    3.95
 -11  -3   0   41.85    4.14
 -11  -3   0   34.52    4.02
  11  -3   0   38.21    4.15
  11  -3   0   41.39    4.18
  11  -3   0   35.79    4.17
 -11  -3   0   31.02    4.01
 -11  -3   0   36.92    3.62
 -11   3   0   40.20    4.16
 -11   3   0   39.06    4.17
 -11   3   0   41.91    4.29
  11   3   0   29.81    3.98
  11   3   0   37.40    4.18
  11   3   0   32.43    4.06
  11   3   0   46.99    4.40
  12  -3   0    7.93    1.75
 -12  -3   0   11.00    1.82
  12  -3   0    7.58    1.70
  12  -3   0   10.87    1.92
 -12  -3   0   10.09    1.36
 -12  -3   0   10.77    1.96
 -12  -3   0   10.12    1.90
 -12   3   0    8.59    1.77
  12   3   0   12.41    2.02
  12   3   0    8.91    1.74
  12   3   0   10.14    2.00
 -12   3   0    8.82    1.84
 -13  -3   0    7.11    1.78
  13  -3   0    7.90    1.70
 -13  -3   0    6.08    1.12
 -13  -3   0    7.33    1.78
  13  -3   0    5.94    1.54
 -13  -3   0   13.11    1.93
  13  -3   0    7.27    1.67
  13   3   0    5.73    1.69
  13   3   0    7.90    1.76
 -13   3   0    8.49    1.78
  13   3   0    8.59    1.72
   0  -4   0   76.83    7.54
   0  -4   0   74.61    7.51
   0  -4   0   79.54    7.07
   0  -4   0   86.98    7.71
   0  -4   0   93.37    7.51
   0  -4   0   67.06    7.44
   0  -4   0   68.67    7.64
   0  -4   0   78.76    7.67
   0  -4   0   71.22    7.54
   0  -4   0   82.71    7.41
   0  -4   0   77.74    7.43
   0  -4   0   69.86    7.65
   0   4   0   75.54    7.48
   0   4   0   78.06    7.49
   0   4   0   74.46    7.09
   0   4   0   75.60    7.68
   0   4   0   82.17    7.59
   0   4   0   67.57    7.47
   0   4   0   73.06    7.69
   0   4   0   78.83    7.69
   0   4   0   83.72    7.70
   0   4   0   78.81    7.41
   0   4   0   79.51    7.45
   0   4   0   88.51    7.49
   0   4   0   89.69    7.58
   0   4   0   74.49    7.52
   0   4   0   94.18    7.29
  -1  -4   0    1.96    0.42
   1  -4   0    0.90    0.25
  -1  -4   0    1.04    0.33
  -1  -4   0    1.71    0.40
  -1  -4   0    0.64    0.27
   1  -4   0    1.39    0.35
  -1  -4   0    1.15    0.29
   1  -4   0    1.84    0.36
   1  -4   0    0.75    0.31
   1  -4   0    0.87    0.31
   1  -4   0    1.40    0.39
  -1  -4   0    0.68    0.31
   1  -4   0    1.20    0.34
   1  -4   0    1.06    0.36
  -1  -4   0    1.10    0.34
  -1  -4   0    1.15    0.37
  -1  -4   0    1.36    0.24
   1  -4   0    0.98    0.34
   1  -4   0    1.29    0.37
  -1  -4   0    1.03    0.31
   1  -4   0    2.19    0.45
   1  -4   0    1.17    0.31
  -1  -4   0    1.12    0.34
   1  -4   0    1.28    0.34
  -1  -4   0    0.84    0.30
   1  -4   0    1.09    0.37
  -1  -4   0    0.79    0.31
  -1  -4   0    0.94    0.32
  -1  -4   0    0.87    0.30
   1  -4   0    0.38    0.24
  -1   4   0    0.71    0.31
  -1   4   0    1.41    0.36
  -1   4   0    1.30    0.37
  -1   4   0    1.15    0.38
   1   4   0    1.18    0.36
   1   4   0    1.25    0.37
   1   4   0    1.20    0.38
  -1   4   0    0.91    0.33
   1   4   0    0.87    0.34
   1   4   0    1.42    0.31
  -1   4   0    0.88    0.32
   1   4   0    2.05    0.41
  -1   4   0    1.52    0.39
  -1   4   0    0.70    0.33
   1   4   0    1.03    0.37
  -1   4   0    0.72    0.30
   1   4   0    0.86    0.34
   1   4   0    0.85    0.31
   1   4   0    1.39    0.35
  -1   4   0    0.89    0.30
   1   4   0    0.89    0.34
   1   4   0    1.31    0.28
  -1   4   0    0.64    0.29
   1   4   0    0.85    0.34
  -1   4   0    1.92    0.37
  -1   4   0    0.41    0.25
   1   4   0    1.33    0.35
  -1   4   0    0.59    0.28
   1   4   0    1.21    0.36
  -2  -4   0  409.31   41.90
   2  -4   0  389.83   41.90
   2  -4   0  507.02   42.56
  -2  -4   0  449.48   40.97
   2  -4   0  470.43   41.96
  -2  -4   0  454.81   42.52
  -2  -4   0  426.75   41.91
   2  -4   0  426.48   41.65
   2  -4   0  427.22   41.66
   2  -4   0  434.99   42.30
   2  -4   0  460.59   42.64
  -2  -4   0  418.12   41.39
  -2  -4   0  416.62   42.61
   2  -4   0  473.32   41.38
   2  -4   0  474.44   41.37
   2  -4   0  382.40   41.26
   2  -4   0  399.60   41.31
  -2  -4   0  410.33   42.63
   2  -4   0  502.50   41.11
   2  -4   0  407.64   39.50
   2  -4   0  518.52   42.54
  -2  -4   0  471.10   41.40
   2  -4   0  414.60   40.94
   2   4   0  467.13   41.66
   2   4   0  464.54   41.41
  -2   4   0  417.08   41.38
   2   4   0  432.05   42.52
  -2   4   0  465.68   39.55
  -2   4   0  470.86   42.54
  -2   4   0  436.78   41.36
   2   4   0  461.13   41.10
  -2   4   0  437.05   41.33
   2   4   0  394.90   41.39
   2   4   0  454.58   41.93
  -2   4   0  461.04   42.67
   2   4   0  481.05   39.52
   2   4   0  510.24   42.57
  -2   4   0  413.68   41.65
   2   4   0  508.07   42.68
   2   4   0  437.86   42.26
  -2   4   0  428.33   42.65
  -2   4   0  430.56   40.33
   2   4   0  436.31   40.34
   2   4   0  393.28   42.64
  -2   4   0  455.69   42.54
   2   4   0  484.57   41.34
  -2   4   0  470.79   40.97
  -2   4   0  442.70   41.95
  -2   4   0  388.14   41.06
  -3  -4   0   46.16    4.89
   3  -4   0   46.06    4.89
   3  -4   0   45.61    4.90
  -3  -4   0   61.94    4.96
   3  -4   0   56.64    4.89
  -3  -4   0   44.86    4.85
   3  -4   0   43.40    4.89
   3  -4   0   52.65    4.92
  -3  -4   0   46.99    4.81
   3  -4   0   45.64    4.83
  -3  -4   0   59.46    5.01
  -3  -4   0   51.39    5.01
  -3  -4   0   49.47    4.87
   3  -4   0   49.98    4.86
  -3  -4   0   55.72    4.55
   3  -4   0   53.13    4.98
   3  -4   0   52.02    4.60
   3  -4   0   45.50    4.85
   3  -4   0   47.97    4.99
  -3  -4   0   58.88    5.04
   3  -4   0   45.44    4.98
   3  -4   0   43.72    4.82
   3  -4   0   53.18    4.99
  -3  -4   0   53.75    4.86
  -3  -4   0   43.76    4.81
  -3  -4   0   48.49    4.84
  -3   4   0   45.57    4.90
  -3   4   0   56.12    4.62
   3   4   0   44.20    4.97
   3   4   0   44.48    4.91
  -3   4   0   49.44    4.85
   3   4   0   51.96    4.86
   3   4   0   47.81    4.86
   3   4   0   45.43    4.94
  -3   4   0   59.91    5.07
   3   4   0   50.80    4.88
   3   4   0   48.38    4.99
  -3   4   0   47.93    5.00
   3   4   0   55.06    4.89
   3   4   0   50.68    4.90
   3   4   0   51.84    4.60
   3   4   0   42.43    4.82
  -3   4   0   62.34    4.97
   3   4   0   53.68    5.02
  -3   4   0   43.39    4.84
  -3   4   0   51.56    4.84
  -3   4   0   52.61    4.97
  -3   4   0   46.76    5.00
  -3   4   0   46.26    4.99
   3   4   0   46.89    4.90
  -3   4   0   45.37    4.84
  -4  -4   0    3.42    0.60
   4  -4   0    1.98    0.54
  -4  -4   0    2.46    0.53
   4  -4   0    3.31    0.62
   4  -4   0    1.98    0.49
   4  -4   0    3.33    0.64
   4  -4   0    2.87    0.54
   4  -4   0    2.77    0.58
  -4  -4   0    2.64    0.58
  -4  -4   0    2.52    0.59
   4  -4   0    2.53    0.57
  -4  -4   0    2.43    0.54
  -4  -4   0    1.77    0.50
  -4  -4   0    3.29    0.64
   4  -4   0    2.03    0.52
   4  -4   0    3.07    0.61
  -4  -4   0    3.19    0.59
  -4  -4   0    3.34    0.46
   4  -4   0    2.80    0.56
  -4  -4   0    2.26    0.55
  -4  -4   0    1.80    0.52
   4  -4   0    2.65    0.46
   4  -4   0    2.53    0.57
   4  -4   0    3.05    0.60
  -4  -4   0    2.94    0.51
   4  -4   0    2.67    0.56
   4   4   0    1.25    0.48
  -4   4   0    3.17    0.52
  -4   4   0    1.12    0.46
  -4   4   0    2.43    0.57
   4   4   0    2.92    0.59
   4   4   0    2.75    0.59
  -4   4   0    1.97    0.49
  -4   4   0    2.28    0.54
  -4   4   0    2.44    0.57
  -4   4   0    2.53    0.55
  -4   4   0    2.56    0.58
   4   4   0    2.23    0.56
  -4   4   0    2.60    0.55
   4   4   0    3.28    0.63
  -4   4   0    1.92    0.51
  -4   4   0    3.10    0.64
   4   4   0    3.93    0.64
   4   4   0    2.70    0.61
  -4   4   0    1.45    0.47
   4   4   0    2.31    0.47
   4   4   0    1.72    0.54
   4   4   0    1.77    0.50
   4   4   0    3.86    0.64
  -4   4   0    1.45    0.50
   4   4   0    2.04    0.54
   4   4   0    3.36    0.60
  -5  -4   0   13.82    1.62
   5  -4   0   14.70    1.47
   5  -4   0    9.98    1.63
  -5  -4   0   12.78    1.58
  -5  -4   0   13.57    1.64
  -5  -4   0   15.17    1.65
  -5  -4   0   15.46    1.68
  -5  -4   0   15.34    1.44
   5  -4   0   14.50    1.64
  -5  -4   0   15.02    1.62
   5  -4   0   13.37    1.61
   5  -4   0   15.62    1.65
  -5  -4   0   12.96    1.67
   5  -4   0   14.34    1.68
  -5  -4   0   14.25    1.68
   5  -4   0   15.63    1.64
   5  -4   0   11.92    1.61
  -5  -4   0   11.98    1.65
   5  -4   0   15.68    1.72
   5  -4   0   10.01    1.49
   5  -4   0   12.09    1.65
   5  -4   0   10.92    1.62
  -5  -4   0   13.34    1.59
  -5   4   0   13.23    1.55
   5   4   0   13.98    1.64
   5   4   0   11.88    1.58
   5   4   0   15.15    1.48
  -5   4   0   14.89    1.69
  -5   4   0   13.45    1.64
   5   4   0   14.31    1.65
   5   4   0   14.91    1.68
  -5   4   0   15.99    1.68
  -5   4   0   11.63    1.64
   5   4   0   10.70    1.59
   5   4   0   17.90    1.74
   5   4   0   17.70    1.75
   5   4   0   14.32    1.65
  -5   4   0   12.77    1.61
  -5   4   0   15.20    1.70
  -5   4   0   11.90    1.64
   5   4   0   11.52    1.66
  -5   4   0   19.20    1.75
  -5   4   0   15.57    1.72
  -5   4   0   15.14    1.63
  -6  -4   0    3.90    0.76
   6  -4   0    4.63    0.88
   6  -4   0    3.43    0.76
  -6  -4   0    4.81    0.83
  -6  -4   0    4.79    0.86
  -6  -4   0    3.91    0.86
   6  -4   0    4.77    0.90
   6  -4   0    5.76    0.91
   6  -4   0    4.06    0.72
   6  -4   0    3.51    0.78
  -6  -4   0    3.34    0.60
   6  -4   0    5.51    0.92
  -6  -4   0    3.96    0.80
  -6  -4   0    4.71    0.87
  -6  -4   0    5.52    0.86
   6  -4   0    3.48    0.82
   6  -4   0    4.21    0.68
   6  -4   0    3.95    0.82
  -6  -4   0    3.09    0.78
   6  -4   0    4.06    0.84
   6   4   0    5.02    0.88
   6   4   0    6.27    0.92
   6   4   0    5.57    0.97
  -6   4   0    4.79    0.89
  -6   4   0    4.80    0.75
   6   4   0    4.16    0.88
  -6   4   0    4.82    0.88
  -6   4   0    3.60    0.82
  -6   4   0    4.37    0.90
  -6   4   0    3.05    0.76
   6   4   0    5.04    0.87
   6   4   0    3.73    0.69
   6   4   0    3.65    0.79
   6   4   0    4.42    0.91
   6   4   0    5.41    0.94
   6   4   0    3.52    0.80
  -6   4   0    3.35    0.82
  -6   4   0    4.00    0.79
   6   4   0    3.77    0.83
  -6   4   0    3.31    0.77
   7  -4   0   11.83    1.51
  -7  -4   0   13.40    1.59
  -7  -4   0   11.78    1.24
  -7  -4   0   11.53    1.48
  -7  -4   0   11.00    1.55
   7  -4   0    9.49    1.54
  -7  -4   0   10.02    1.42
  -7  -4   0   10.80    1.57
  -7  -4   0    9.09    1.44
   7  -4   0   11.24    1.32
   7  -4   0    9.54    1.51
   7  -4   0   12.20    1.58
   7  -4   0   11.90    1.53
   7  -4   0   10.93    1.50
   7  -4   0    8.22    1.44
  -7  -4   0    9.58    1.43
   7  -4   0    9.95    1.49
   7  -4   0    8.44    1.47
  -7  -4   0   12.45    1.62
   7  -4   0   11.32    1.50
  -7   4   0   11.05    1.59
  -7   4   0   12.94    1.39
   7   4   0   10.32    1.52
   7   4   0    7.09    1.40
  -7   4   0    9.14    1.51
   7   4   0   11.05    1.60
   7   4   0   11.52    1.55
   7   4   0   13.44    1.63
  -7   4   0   10.54    1.47
  -7   4   0   13.16    1.59
  -7   4   0   11.80    1.59
  -7   4   0   10.56    1.49
  -7   4   0   14.27    1.38
   7   4   0   10.18    1.55
   7   4   0   14.66    1.69
  -7   4   0    9.48    1.51
   7   4   0   13.89    1.40
   7   4   0   11.40    1.52
  -7   4   0    9.24    1.48
   7   4   0    9.04    1.46
   7   4   0   10.00    1.52
   8  -4   0    0.17    0.40
  -8  -4   0    0.42    0.44
   8  -4   0    0.34    0.39
  -8  -4   0    0.15    0.35
   8  -4   0    0.23    0.40
  -8  -4   0    0.66    0.48
   8  -4   0    1.25    0.54
   8  -4   0    0.07    0.37
   8  -4   0    0.36    0.44
   8  -4   0   -0.10    0.34
   8  -4   0   -0.18    0.37
  -8  -4   0    0.61    0.47
  -8  -4   0    0.27    0.32
   8  -4   0    0.05    0.39
  -8  -4   0    1.35    0.57
  -8  -4   0   -0.14    0.42
  -8  -4   0    0.04    0.38
   8   4   0    0.46    0.45
  -8   4   0    0.65    0.45
   8   4   0   -0.31    0.39
   8   4   0   -0.20    0.46
  -8   4   0    0.33    0.38
  -8   4   0    0.75    0.47
  -8   4   0   -0.10    0.45
   8   4   0    0.68    0.49
  -8   4   0   -0.06    0.33
   8   4   0    0.15    0.37
  -8   4   0    0.46    0.54
   8   4   0    0.42    0.40
   8   4   0    0.51    0.56
   8   4   0    1.32    0.61
  -8   4   0    0.10    0.36
   9  -4   0    3.33    0.81
  -9  -4   0    4.83    0.79
  -9  -4   0    6.34    1.07
   9  -4   0    4.23    1.04
  -9  -4   0    3.99    1.05
   9  -4   0    6.17    1.21
   9  -4   0    2.93    0.89
  -9  -4   0    4.48    1.04
  -9  -4   0    4.13    0.96
   9  -4   0    4.47    1.02
   9  -4   0    3.68    0.98
   9  -4   0    4.91    1.08
  -9   4   0    8.56    1.45
   9   4   0    3.28    0.93
   9   4   0    4.41    1.03
  -9   4   0    7.69    1.02
  -9   4   0    4.85    1.11
   9   4   0    6.19    1.19
  -9   4   0    2.92    0.89
   9   4   0    3.49    1.05
   9   4   0    3.22    0.97
   9   4   0    2.46    0.86
   9   4   0    4.72    1.10
  -9   4   0    5.65    1.18
 -10  -4   0  159.38   12.61
  10  -4   0  155.02   12.90
  10  -4   0  145.77   13.09
 -10  -4   0  136.25   11.78
  10  -4   0  101.33   12.48
  10  -4   0  125.31   12.51
  10  -4   0  130.25   12.75
 -10  -4   0  117.33   12.55
 -10  -4   0  131.27   12.56
  10  -4   0  108.38   12.83
 -10  -4   0  120.84   12.50
  10   4   0  138.94   12.69
 -10   4   0  115.86   12.56
  10   4   0  128.67   12.86
 -10   4   0  120.00   12.57
  10   4   0  131.78   13.00
  10   4   0  124.21   12.62
 -10   4   0  140.30   12.96
 -11  -4   0    1.03    0.50
 -11  -4   0    2.09    0.84
 -11  -4   0    0.64    0.66
  11  -4   0    0.22    0.59
  11  -4   0    0.40    0.63
  11  -4   0    0.50    0.58
 -11  -4   0    0.38    0.64
  11  -4   0    0.68    0.69
 -11  -4   0    1.08    0.81
  11   4   0    0.52    0.59
  11   4   0    0.43    0.73
 -11   4   0    1.13    0.76
  11   4   0   -0.14    0.57
 -11   4   0    0.18    0.61
  11   4   0    1.06    0.75
 -12  -4   0   -0.29    0.63
 -12  -4   0   -0.14    0.57
  12  -4   0   -1.03    0.45
 -12  -4   0    0.43    0.71
  12  -4   0   -0.26    0.61
 -12  -4   0   -0.08    0.47
  12  -4   0   -0.02    0.63
  12   4   0    0.05    0.70
 -12   4   0   -0.45    0.65
  12   4   0    0.46    0.70
  12   4   0    0.46    0.73
 -12   4   0    0.88    0.81
 -13  -4   0    6.13    1.37
 -13  -4   0    2.74    1.20
  13  -4   0    1.60    0.90
  13  -4   0    2.47    1.08
 -13  -4   0    5.05    1.38
  13  -4   0    3.62    1.29
  13   4   0    3.21    1.22
 -13   4   0    1.57    1.09
  13   4   0    2.16    1.14
   0  -5   0    0.10    0.25
   0  -5   0   -0.03    0.19
   0  -5   0   -0.18    0.18
   0  -5   0    0.23    0.21
   0  -5   0    0.12    0.24
   0  -5   0    0.05    0.19
   0  -5   0    0.11    0.24
   0  -5   0    0.08    0.23
   0  -5   0   -0.15    0.23
   0  -5   0    0.24    0.22
   0  -5   0   -0.10    0.19
   0  -5   0    0.41    0.23
   0  -5   0   -0.09    0.18
   0  -5   0    0.06    0.21
   0  -5   0    0.37    0.32
   0   5   0   -0.14    0.20
   0   5   0   -0.01    0.22
   0   5   0    0.53    0.29
   0   5   0   -0.20    0.25
   0   5   0    0.54    0.30
   0   5   0    0.45    0.25
   0   5   0    0.30    0.26
   0   5   0    0.11    0.22
   0   5   0    0.18    0.25
   0   5   0   -0.31    0.19
   0   5   0    0.09    0.14
   0   5   0    0.44    0.26
   0   5   0    0.01    0.21
   0   5   0   -0.33    0.20
   1  -5   0    0.54    0.31
  -1  -5   0    1.14    0.38
   1  -5   0    0.77    0.35
  -1  -5   0    0.54    0.26
  -1  -5   0    0.87    0.33
   1  -5   0    0.72    0.30
  -1  -5   0    0.57    0.29
  -1  -5   0    1.04    0.37
  -1  -5   0    1.04    0.37
   1  -5   0    0.96    0.31
   1  -5   0    1.43    0.41
   1  -5   0    0.64    0.28
   1  -5   0    1.31    0.40
  -1  -5   0    0.98    0.28
  -1  -5   0    0.50    0.31
  -1  -5   0    0.57    0.32
   1  -5   0    1.06    0.34
   1  -5   0    0.41    0.23
  -1  -5   0    0.73    0.31
   1  -5   0    0.70    0.31
   1  -5   0    0.77    0.35
   1  -5   0    0.40    0.25
   1  -5   0    1.24    0.38
  -1  -5   0    1.01    0.34
  -1  -5   0    1.63    0.43
   1  -5   0    0.51    0.30
  -1  -5   0    0.73    0.32
  -1  -5   0    1.04    0.36
   1  -5   0    1.13    0.36
   1  -5   0    0.80    0.33
   1   5   0    0.31    0.28
  -1   5   0    1.00    0.37
  -1   5   0    0.78    0.29
   1   5   0    0.90    0.37
   1   5   0    1.34    0.42
  -1   5   0    0.65    0.36
   1   5   0    1.52    0.43
   1   5   0    0.86    0.33
  -1   5   0    0.38    0.32
  -1   5   0    1.29    0.41
   1   5   0    0.39    0.28
  -1   5   0    0.58    0.32
   1   5   0    0.71    0.33
  -1   5   0    0.32    0.28
   1   5   0    0.96    0.32
  -1   5   0    0.54    0.29
   1   5   0    0.89    0.37
   1   5   0    0.78    0.35
   1   5   0    0.71    0.34
   1   5   0    0.45    0.33
  -1   5   0    0.38    0.29
   1   5   0    1.10    0.36
   1   5   0    1.28    0.32
  -1   5   0    1.10    0.36
  -1   5   0    0.81    0.36
  -1   5   0    0.89    0.32
  -1   5   0    0.86    0.33
  -2  -5   0   16.39    1.84
  -2  -5   0   19.21    1.88
  -2  -5   0   17.88    1.88
  -2  -5   0   17.50    1.86
  -2  -5   0   16.76    1.88
  -2  -5   0   18.21    1.90
   2  -5   0   17.39    1.85
  -2  -5   0   16.92    1.84
   2  -5   0   17.81    1.86
   2  -5   0   16.03    1.84
   2  -5   0   18.74    1.83
   2  -5   0   18.08    1.89
   2  -5   0   17.75    1.95
   2  -5   0   16.45    1.88
   2  -5   0   12.20    1.77
  -2  -5   0   23.24    1.99
   2  -5   0   14.02    1.80
  -2  -5   0   16.25    1.88
  -2  -5   0   19.14    1.87
  -2  -5   0   17.29    1.86
  -2  -5   0   14.67    1.80
   2  -5   0   16.99    1.91
  -2  -5   0   16.41    1.84
   2  -5   0   17.49    1.84
  -2  -5   0   17.17    1.78
   2  -5   0   15.28    1.66
   2  -5   0   20.49    1.92
   2  -5   0   16.78    1.86
   2   5   0   18.87    1.72
  -2   5   0   18.81    1.89
  -2   5   0   23.32    1.97
   2   5   0   20.94    1.94
   2   5   0   14.25    1.88
  -2   5   0   18.82    1.94
   2   5   0   16.43    1.79
  -2   5   0   14.24    1.69
  -2   5   0   16.86    1.86
   2   5   0   14.26    1.86
  -2   5   0   17.26    1.87
   2   5   0   17.80    1.89
  -2   5   0   14.53    1.88
  -2   5   0   17.52    1.79
  -2   5   0   13.47    1.85
   2   5   0   17.49    1.72
   2   5   0   18.16    1.88
   2   5   0   23.68    1.98
   2   5   0   17.20    1.86
   2   5   0   15.62    1.84
   2   5   0   18.98    1.97
  -2   5   0   14.86    1.82
  -2   5   0   19.61    1.93
  -2   5   0   12.42    1.83
  -2   5   0   18.93    1.89
   2   5   0   14.32    1.83
  -3  -5   0   11.31    1.37
   3  -5   0   11.03    1.31
  -3  -5   0    9.88    1.22
  -3  -5   0   12.12    1.36
   3  -5   0    9.12    1.37
   3  -5   0   11.31    1.42
   3  -5   0   11.62    1.19
   3  -5   0   14.48    1.37
   3  -5   0    8.83    1.29
   3  -5   0    9.79    1.33
  -3  -5   0   12.86    1.40
  -3  -5   0    9.34    1.36
   3  -5   0    7.91    1.29
   3  -5   0   14.41    1.43
  -3  -5   0   14.01    1.37
  -3  -5   0    9.94    1.34
   3  -5   0   12.48    1.37
   3  -5   0   12.36    1.38
   3  -5   0   11.12    1.36
   3  -5   0   10.72    1.32
  -3  -5   0   11.30    1.31
  -3  -5   0   11.53    1.32
  -3  -5   0    8.76    1.32
   3  -5   0   11.79    1.36
   3   5   0    9.49    1.37
   3   5   0   12.72    1.36
  -3   5   0   11.58    1.40
  -3   5   0   12.43    1.37
  -3   5   0    8.11    1.31
   3   5   0   11.18    1.39
   3   5   0   11.14    1.40
   3   5   0   10.21    1.35
   3   5   0    9.67    1.39
   3   5   0    9.83    1.38
   3   5   0   10.36    1.37
  -3   5   0   11.96    1.36
  -3   5   0    9.41    1.35
  -3   5   0   11.67    1.44
   3   5   0   10.16    1.33
  -3   5   0   11.13    1.31
  -3   5   0   11.00    1.39
   3   5   0   11.87    1.36
   3   5   0   11.84    1.30
  -3   5   0   12.23    1.38
   3   5   0   15.54    1.42
  -3   5   0   11.26    1.40
   3   5   0   11.10    1.33
  -3   5   0   11.65    1.25
   3   5   0   11.59    1.38
  -3   5   0    8.95    1.25
   3   5   0   10.63    1.33
  -3   5   0   11.13    1.42
   3   5   0   11.60    1.22
   4  -5   0  408.24   37.08
   4  -5   0  453.22   37.65
  -4  -5   0  428.71   38.37
   4  -5   0  344.81   35.59
  -4  -5   0  399.59   37.22
  -4  -5   0  434.66   37.38
   4  -5   0  367.94   37.22
  -4  -5   0  398.43   37.77
   4  -5   0  470.17   37.38
   4  -5   0  350.15   37.76
   4  -5   0  379.14   38.33
  -4  -5   0  451.79   37.00
  -4  -5   0  437.75   38.40
  -4  -5   0  432.19   37.62
   4  -5   0  335.98   37.24
  -4  -5   0  405.12   37.79
   4  -5   0  398.23   38.15
   4  -5   0  431.93   37.62
  -4  -5   0  365.44   38.40
   4  -5   0  399.33   38.37
   4  -5   0  467.32   37.87
  -4  -5   0  395.88   37.07
  -4  -5   0  390.03   37.32
   4   5   0  402.85   37.82
  -4   5   0  344.36   37.25
   4   5   0  371.51   38.47
  -4   5   0  416.27   38.51
   4   5   0  417.11   38.36
  -4   5   0  369.54   35.64
   4   5   0  358.29   38.45
  -4   5   0  414.47   37.37
  -4   5   0  451.09   37.90
   4   5   0  406.86   37.38
  -4   5   0  380.82   37.06
  -4   5   0  387.51   37.28
  -4   5   0  372.01   38.37
  -4   5   0  390.37   38.49
   4   5   0  387.08   37.28
   4   5   0  372.98   37.21
   4   5   0  403.93   37.29
   4   5   0  435.57   37.38
   4   5   0  367.49   37.57
   4   5   0  423.76   35.63
  -4   5   0  390.96   37.60
  -4   5   0  370.46   37.79
   4   5   0  425.68   37.10
   5  -5   0   17.73    2.00
  -5  -5   0   20.40    2.02
  -5  -5   0   18.45    1.97
   5  -5   0   18.61    2.02
   5  -5   0   15.66    1.98
   5  -5   0   15.55    1.92
   5  -5   0   18.44    1.97
   5  -5   0   16.43    1.77
   5  -5   0   15.03    1.96
  -5  -5   0   18.02    2.04
   5  -5   0   18.30    2.00
   5  -5   0   16.47    1.97
  -5  -5   0   15.21    1.69
  -5  -5   0   10.71    1.86
  -5  -5   0   13.55    1.87
   5  -5   0   22.45    2.06
  -5  -5   0   16.54    1.94
   5  -5   0   16.35    1.89
  -5  -5   0   21.41    2.01
   5   5   0   15.05    1.94
   5   5   0   18.23    2.00
   5   5   0   15.89    1.96
  -5   5   0   13.98    1.91
  -5   5   0   15.60    1.88
  -5   5   0   18.41    2.00
  -5   5   0   13.74    1.91
  -5   5   0   14.43    1.99
   5   5   0   13.57    1.94
   5   5   0   19.65    2.02
  -5   5   0   18.79    2.01
   5   5   0   17.32    1.99
   5   5   0   18.69    2.04
   5   5   0   19.21    2.02
   5   5   0   18.59    2.04
   5   5   0   17.07    1.96
  -5   5   0   17.92    2.05
   5   5   0   19.10    2.04
   5   5   0   20.04    1.82
  -5   5   0   17.42    2.02
  -5   5   0   18.63    2.07
  -5   5   0   19.82    2.05
   5   5   0   17.57    1.98
   6  -5   0    1.64    0.62
  -6  -5   0    4.30    0.80
  -6  -5   0    3.02    0.74
  -6  -5   0    2.69    0.73
  -6  -5   0    2.82    0.71
  -6  -5   0    3.66    0.83
  -6  -5   0    3.48    0.79
   6  -5   0    4.86    0.88
   6  -5   0    3.15    0.62
   6  -5   0    4.14    0.79
   6  -5   0    2.00    0.67
   6  -5   0    5.16    0.94
  -6  -5   0    3.80    0.78
  -6  -5   0    1.77    0.50
   6  -5   0    4.70    0.78
   6  -5   0    5.57    0.94
   6  -5   0    2.93    0.75
   6  -5   0    4.77    0.89
  -6  -5   0    4.49    0.89
   6  -5   0    3.68    0.81
   6   5   0    3.93    0.83
  -6   5   0    4.02    0.76
  -6   5   0    3.97    0.88
   6   5   0    3.63    0.82
   6   5   0    6.18    0.98
  -6   5   0    3.83    0.83
  -6   5   0    4.50    0.88
   6   5   0    2.95    0.73
  -6   5   0    4.33    0.86
   6   5   0    4.28    0.90
   6   5   0    3.55    0.83
   6   5   0    4.67    0.89
   6   5   0    3.26    0.76
   6   5   0    3.48    0.79
   6   5   0    4.37    0.85
  -6   5   0    4.46    0.86
   6   5   0    3.00    0.76
   6   5   0    4.39    0.70
  -6   5   0    4.20    0.84
  -6   5   0    4.85    0.88
  -7  -5   0    5.42    1.10
  -7  -5   0    6.94    1.17
  -7  -5   0    7.65    1.28
   7  -5   0    7.99    1.31
   7  -5   0    9.74    1.29
   7  -5   0    5.55    1.19
   7  -5   0    9.21    1.05
  -7  -5   0    5.70    0.90
   7  -5   0    8.74    1.36
  -7  -5   0    6.28    1.15
   7  -5   0    7.45    1.19
  -7  -5   0    6.17    1.16
   7  -5   0    7.41    1.25
  -7  -5   0    7.50    1.29
  -7  -5   0    9.50    1.32
  -7  -5   0    7.05    1.28
   7  -5   0    7.09    1.24
   7  -5   0    7.55    1.22
  -7   5   0    8.17    1.34
   7   5   0    7.92    1.32
  -7   5   0    8.25    1.36
   7   5   0    6.30    1.23
  -7   5   0    9.17    1.30
  -7   5   0    8.02    1.30
   7   5   0    7.46    1.08
   7   5   0    7.57    1.30
  -7   5   0    7.21    1.29
   7   5   0    5.92    1.24
  -7   5   0    7.79    1.09
   7   5   0    8.85    1.27
  -7   5   0   10.61    1.23
   7   5   0    9.20    1.38
   7   5   0    8.54    1.27
   7   5   0    7.91    1.37
  -7   5   0    6.52    1.15
   7   5   0    6.39    1.24
  -8  -5   0   66.22    6.30
   8  -5   0   67.36    6.82
   8  -5   0   58.95    6.34
   8  -5   0   58.90    6.77
  -8  -5   0   75.83    6.97
   8  -5   0   65.52    6.89
   8  -5   0   77.43    7.04
   8  -5   0   82.06    7.10
   8  -5   0   76.08    7.08
   8  -5   0   50.33    6.88
  -8  -5   0   65.22    6.77
   8  -5   0   66.78    6.82
  -8  -5   0   78.81    6.90
  -8  -5   0   66.46    6.80
  -8  -5   0   64.17    6.82
  -8  -5   0   69.22    7.10
   8   5   0   58.77    6.92
   8   5   0   60.15    6.85
  -8   5   0   63.35    7.01
  -8   5   0   81.41    7.12
  -8   5   0   66.49    6.86
   8   5   0   68.66    6.96
  -8   5   0   70.48    7.02
  -8   5   0   76.48    6.78
   8   5   0   80.76    7.17
  -8   5   0   72.16    6.87
   8   5   0   69.09    7.02
   8   5   0   74.49    6.95
   8   5   0   66.18    6.89
   9  -5   0    0.98    0.59
   9  -5   0    0.22    0.48
  -9  -5   0    0.49    0.55
  -9  -5   0   -0.12    0.38
   9  -5   0    0.47    0.43
  -9  -5   0    0.55    0.55
  -9  -5   0    0.01    0.49
   9  -5   0    1.26    0.64
  -9  -5   0   -0.10    0.53
   9  -5   0    0.43    0.60
   9  -5   0    0.69    0.58
   9  -5   0    0.68    0.56
  -9  -5   0    0.69    0.38
  -9   5   0    1.38    0.71
   9   5   0   -0.18    0.45
   9   5   0    0.03    0.50
   9   5   0    0.42    0.50
   9   5   0    1.05    0.61
   9   5   0    0.30    0.52
  -9   5   0    0.03    0.43
  -9   5   0    0.53    0.61
   9   5   0   -0.53    0.41
  -9   5   0    1.79    0.77
  -9   5   0    0.61    0.60
 -10  -5   0    2.04    0.55
 -10  -5   0    1.40    0.77
 -10  -5   0    2.96    0.90
  10  -5   0    1.64    0.85
  10  -5   0    1.59    0.68
  10  -5   0    1.14    0.67
  10  -5   0    1.34    0.74
  10  -5   0    0.27    0.55
 -10  -5   0    1.80    0.88
  10  -5   0    1.82    0.78
 -10  -5   0    2.01    0.78
 -10  -5   0    1.92    0.80
  10  -5   0    1.43    0.61
 -10   5   0    1.48    0.81
  10   5   0    1.31    0.81
  10   5   0    0.85    0.66
 -10   5   0    1.03    0.71
 -10   5   0    0.66    0.75
  10   5   0    2.19    0.87
  10   5   0    1.61    0.79
  10   5   0    1.65    0.88
 -11  -5   0    1.87    0.81
 -11  -5   0    1.03    0.77
  11  -5   0    1.78    0.87
 -11  -5   0    1.05    0.55
  11  -5   0    1.43    0.75
  11  -5   0    1.36    0.76
 -11  -5   0    2.34    0.89
 -11  -5   0    0.33    0.72
  11  -5   0    1.94    0.86
 -11   5   0    0.24    0.73
  11   5   0    1.50    0.88
 -11   5   0    1.27    0.78
  11   5   0    0.96    0.84
  11   5   0    2.14    0.95
  11   5   0    1.78    0.83
  12  -5   0   24.73    3.29
 -12  -5   0   24.06    3.25
  12  -5   0   21.74    3.06
 -12  -5   0   23.65    3.09
  12  -5   0   20.75    3.08
 -12  -5   0   24.87    3.26
  12   5   0   24.70    3.34
  12   5   0   29.58    3.40
  12   5   0   24.38    3.26
 -12   5   0   25.28    3.30
  13  -5   0    0.48    0.87
  13  -5   0   -0.25    0.68
  13  -5   0    0.93    1.00
 -13  -5   0   -0.39    0.82
 -13  -5   0    1.59    1.07
 -13  -5   0    0.65    0.74
  13   5   0    3.79    1.29
  13   5   0    1.07    1.05
 -13   5   0    0.84    1.01
   0  -6   0   20.49    2.20
   0  -6   0   16.46    2.04
   0  -6   0   21.32    2.22
   0  -6   0   19.07    2.09
   0  -6   0   22.25    2.13
   0  -6   0   16.99    2.07
   0  -6   0   17.75    2.00
   0  -6   0   21.27    2.15
   0  -6   0   21.59    2.10
   0  -6   0   18.37    2.12
   0  -6   0   17.70    2.07
   0  -6   0   18.35    2.08
   0  -6   0   18.85    2.05
   0  -6   0   15.43    2.01
   0   6   0   17.19    2.08
   0   6   0   16.62    2.11
   0   6   0   19.27    2.13
   0   6   0   21.94    2.04
   0   6   0   18.78    2.13
   0   6   0   23.83    2.26
   0   6   0   20.07    2.19
   0   6   0   22.06    1.92
   0   6   0   18.90    2.12
   0   6   0   18.02    2.12
   0   6   0   19.27    2.12
   0   6   0   17.51    1.92
   0   6   0   22.86    2.16
   0   6   0   16.37    2.10
   1  -6   0   46.94    4.21
   1  -6   0   41.14    4.20
   1  -6   0   44.27    4.32
  -1  -6   0   43.26    4.22
   1  -6   0   44.72    4.23
  -1  -6   0   47.37    4.25
  -1  -6   0   48.88    4.31
   1  -6   0   43.28    4.34
   1  -6   0   44.95    4.36
  -1  -6   0   48.45    4.41
  -1  -6   0   42.56    4.35
  -1  -6   0   39.41    4.20
  -1  -6   0   39.58    4.28
   1  -6   0   38.29    4.21
   1  -6   0   41.69    4.26
  -1  -6   0   40.20    4.23
   1  -6   0   38.46    4.26
   1  -6   0   49.27    4.25
   1  -6   0   52.30    4.43
   1  -6   0   39.44    3.90
  -1  -6   0   32.54    4.19
  -1  -6   0   41.00    4.18
   1  -6   0   40.27    4.21
  -1  -6   0   44.27    4.17
   1  -6   0   39.60    4.18
  -1  -6   0   43.07    4.37
  -1  -6   0   49.74    4.26
  -1  -6   0   38.36    4.19
   1   6   0   44.31    4.29
  -1   6   0   48.27    4.44
   1   6   0   32.65    4.27
   1   6   0   39.51    4.10
  -1   6   0   50.32    4.14
  -1   6   0   36.80    4.26
  -1   6   0   46.89    4.37
   1   6   0   50.11    4.34
   1   6   0   44.50    4.28
  -1   6   0   42.73    4.25
  -1   6   0   44.50    4.37
   1   6   0   33.28    4.28
   1   6   0   41.51    4.27
   1   6   0   53.44    4.46
  -1   6   0   39.69    4.24
  -1   6   0   42.67    4.38
  -1   6   0   34.34    4.21
  -1   6   0   37.33    3.98
   1   6   0   38.74    4.27
  -1   6   0   37.95    4.19
   1   6   0   36.23    3.91
   1   6   0   43.16    3.98
  -1   6   0   49.29    4.31
   1   6   0   38.50    4.22
  -1   6   0   47.89    4.31
   1   6   0   39.43    4.21
   1   6   0   42.96    4.39
  -2  -6   0  333.84   30.74
   2  -6   0  278.15   30.68
  -2  -6   0  279.62   29.85
   2  -6   0  335.73   30.12
   2  -6   0  289.91   29.83
   2  -6   0  284.04   30.20
   2  -6   0  374.80   30.28
   2  -6   0  291.53   29.85
  -2  -6   0  317.48   29.92
   2  -6   0  285.07   29.55
  -2  -6   0  276.92   30.16
   2  -6   0  284.52   30.73
  -2  -6   0  299.61   30.10
   2  -6   0  307.32   29.69
  -2  -6   0  337.00   30.72
  -2  -6   0  320.46   30.25
  -2  -6   0  347.89   30.73
  -2  -6   0  302.66   29.67
   2  -6   0  340.88   30.72
   2  -6   0  312.24   30.26
  -2  -6   0  341.03   29.59
  -2  -6   0  291.18   29.77
   2   6   0  369.63   28.56
   2   6   0  310.29   29.87
  -2   6   0  342.51   30.11
  -2   6   0  312.90   30.27
  -2   6   0  323.35   29.91
  -2   6   0  277.80   29.85
   2   6   0  351.47   29.96
   2   6   0  361.43   30.77
   2   6   0  326.35   28.49
   2   6   0  301.74   29.90
  -2   6   0  338.32   28.54
   2   6   0  284.19   30.48
   2   6   0  344.50   30.83
  -2   6   0  355.48   29.71
   2   6   0  358.83   29.73
  -2   6   0  377.26   29.95
   2   6   0  337.42   29.16
  -2   6   0  345.33   29.14
   2   6   0  308.85   30.79
  -2   6   0  331.35   30.33
  -2   6   0  291.20   30.78
   2   6   0  284.98   30.26
   3  -6   0   23.50    2.62
   3  -6   0   27.08    2.63
  -3  -6   0   26.90    2.65
  -3  -6   0   30.44    2.65
  -3  -6   0   25.28    2.58
   3  -6   0   24.98    2.56
  -3  -6   0   21.01    2.51
   3  -6   0   22.19    2.32
  -3  -6   0   19.88    2.51
   3  -6   0   22.03    2.62
   3  -6   0   18.35    2.51
   3  -6   0   26.08    2.69
   3  -6   0   23.65    2.57
   3  -6   0   23.80    2.59
  -3  -6   0   22.55    2.60
   3  -6   0   24.65    2.59
   3  -6   0   28.82    2.55
   3  -6   0   23.23    2.54
  -3  -6   0   21.32    2.59
   3  -6   0   23.63    2.53
  -3  -6   0   20.45    2.43
  -3  -6   0   26.22    2.62
   3  -6   0   24.97    2.60
   3  -6   0   26.43    2.56
   3  -6   0   19.68    2.50
  -3  -6   0   23.97    2.53
  -3  -6   0   21.19    2.52
  -3   6   0   21.18    2.51
  -3   6   0   26.48    2.44
   3   6   0   28.00    2.40
   3   6   0   29.48    2.68
   3   6   0   23.70    2.61
   3   6   0   26.07    2.63
   3   6   0   23.53    2.61
  -3   6   0   18.43    2.51
  -3   6   0   19.46    2.56
   3   6   0   27.50    2.61
   3   6   0   28.48    2.53
   3   6   0   22.68    2.60
  -3   6   0   29.14    2.64
  -3   6   0   29.07    2.65
   3   6   0   22.01    2.56
   3   6   0   19.95    2.52
   3   6   0   26.42    2.69
   3   6   0   25.07    2.40
   3   6   0   20.63    2.56
   3   6   0   21.74    2.54
  -3   6   0   24.79    2.62
  -3   6   0   25.55    2.63
  -3   6   0   22.87    2.46
  -3   6   0   27.81    2.69
   3   6   0   22.14    2.54
  -3   6   0   20.91    2.63
  -3   6   0   25.25    2.60
  -4  -6   0    1.11    0.45
   4  -6   0    0.45    0.39
  -4  -6   0    0.40    0.35
   4  -6   0    0.04    0.29
   4  -6   0   -0.02    0.32
   4  -6   0    0.67    0.42
   4  -6   0    1.62    0.44
   4  -6   0    0.83    0.43
   4  -6   0    0.61    0.34
  -4  -6   0    0.43    0.29
  -4  -6   0    0.85    0.34
   4  -6   0    0.93    0.44
   4  -6   0    1.03    0.34
  -4  -6   0    0.61    0.35
   4  -6   0    0.29    0.34
  -4  -6   0   -0.05    0.27
   4  -6   0    1.21    0.42
   4  -6   0    0.88    0.41
  -4  -6   0    0.42    0.28
  -4  -6   0    1.21    0.43
   4  -6   0    0.26    0.28
  -4  -6   0    0.46    0.33
  -4  -6   0    0.78    0.41
   4   6   0    0.54    0.37
   4   6   0    0.75    0.42
  -4   6   0    0.00    0.28
   4   6   0    0.50    0.36
  -4   6   0    0.25    0.31
  -4   6   0    0.71    0.38
  -4   6   0    0.86    0.42
   4   6   0    0.16    0.32
   4   6   0    1.39    0.50
  -4   6   0    0.66    0.40
   4   6   0    0.60    0.37
  -4   6   0    0.68    0.43
   4   6   0    0.86    0.42
  -4   6   0    0.71    0.35
   4   6   0    0.19    0.30
  -4   6   0    0.26    0.30
   4   6   0    0.86    0.41
  -4   6   0    0.66    0.34
  -4   6   0    0.72    0.46
  -4   6   0    0.62    0.35
   4   6   0    0.87    0.44
   4   6   0    0.11    0.28
   4   6   0    1.53    0.45
  -4   6   0    1.17    0.44
   4   6   0    0.47    0.33
   4   6   0    0.86    0.41
  -5  -6   0   69.79    6.55
  -5  -6   0   64.78    6.68
   5  -6   0   67.82    6.76
   5  -6   0   63.82    6.58
  -5  -6   0   71.08    6.61
   5  -6   0   62.12    6.55
  -5  -6   0   69.98    6.65
   5  -6   0   70.74    6.58
   5  -6   0   51.28    6.56
  -5  -6   0   55.20    6.48
   5  -6   0   59.95    6.62
   5  -6   0   67.36    6.57
  -5  -6   0   53.17    6.50
   5  -6   0   76.29    6.70
   5  -6   0   68.02    6.74
   5  -6   0   67.12    6.18
  -5  -6   0   58.99    6.59
   5  -6   0   68.82    6.64
   5   6   0   60.84    6.75
   5   6   0   71.23    6.61
   5   6   0   75.70    6.76
  -5   6   0   54.48    6.53
  -5   6   0   81.55    6.68
   5   6   0   73.15    6.70
  -5   6   0   63.17    6.51
  -5   6   0   73.41    6.86
   5   6   0   74.28    6.63
   5   6   0   67.95    6.61
  -5   6   0   62.76    6.68
   5   6   0   56.04    6.60
   5   6   0   75.33    6.74
  -5   6   0   65.97    6.67
  -5   6   0   76.50    6.85
   5   6   0   73.87    6.81
   5   6   0   62.71    6.61
   5   6   0   68.38    6.79
  -5   6   0   71.99    6.70
   5   6   0   71.08    6.23
   5   6   0   59.45    6.53
  -5   6   0   66.87    6.79
  -5   6   0   70.59    6.61
   6  -6   0   35.59    3.54
  -6  -6   0   33.81    3.51
  -6  -6   0   26.05    3.39
   6  -6   0   35.73    3.55
   6  -6   0   30.94    3.20
  -6  -6   0   33.22    3.52
   6  -6   0   30.53    3.47
  -6  -6   0   34.14    3.44
   6  -6   0   27.05    3.36
   6  -6   0   32.67    3.60
  -6  -6   0   28.14    3.54
  -6  -6   0   35.18    3.54
  -6  -6   0   37.59    3.53
   6  -6   0   39.29    3.64
   6  -6   0   26.07    3.43
   6  -6   0   30.06    3.55
   6   6   0   37.32    3.64
   6   6   0   34.29    3.57
   6   6   0   33.24    3.52
  -6   6   0   29.19    3.48
   6   6   0   30.73    3.55
  -6   6   0   30.07    3.47
   6   6   0   30.14    3.49
  -6   6   0   31.17    3.59
  -6   6   0   40.25    3.63
  -6   6   0   35.54    3.46
   6   6   0   36.61    3.58
   6   6   0   41.10    3.67
   6   6   0   30.81    3.53
   6   6   0   34.24    3.56
  -6   6   0   29.11    3.53
  -6   6   0   33.16    3.64
   6   6   0   24.19    3.42
  -6   6   0   33.65    3.54
  -6   6   0   44.91    3.74
  -6   6   0   37.53    3.69
   6   6   0   32.10    3.22
   6   6   0   38.47    3.68
   6   6   0   27.49    3.49
   7  -6   0   45.27    4.48
   7  -6   0   46.16    4.39
  -7  -6   0   40.93    4.30
   7  -6   0   37.56    4.30
   7  -6   0   47.34    4.46
  -7  -6   0   37.95    4.32
  -7  -6   0   41.97    4.37
   7  -6   0   37.67    4.20
  -7  -6   0   47.40    4.53
  -7  -6   0   33.46    4.20
   7  -6   0   43.52    4.35
   7  -6   0   36.48    3.95
  -7  -6   0   40.46    3.86
  -7  -6   0   43.45    4.34
   7  -6   0   48.39    4.39
   7  -6   0   35.37    4.32
   7  -6   0   44.80    4.49
   7   6   0   46.12    4.47
  -7   6   0   39.31    4.40
   7   6   0   37.59    4.37
   7   6   0   47.44    4.42
  -7   6   0   39.00    4.33
  -7   6   0   41.33    4.47
   7   6   0   33.66    4.29
  -7   6   0   32.32    4.32
   7   6   0   49.98    4.48
   7   6   0   39.25    4.40
  -7   6   0   43.38    4.36
  -7   6   0   44.17    4.42
  -7   6   0   45.47    4.27
   7   6   0   42.50    4.42
   7   6   0   34.83    4.38
  -8  -6   0    0.67    0.36
   8  -6   0    0.00    0.43
   8  -6   0    0.64    0.46
   8  -6   0    0.02    0.38
  -8  -6   0    0.46    0.49
  -8  -6   0   -0.26    0.43
   8  -6   0    0.27    0.48
   8  -6   0    0.89    0.55
  -8  -6   0    1.05    0.59
  -8  -6   0    0.67    0.48
   8  -6   0    0.14    0.50
   8  -6   0    0.41    0.57
   8  -6   0    0.45    0.51
  -8  -6   0    0.68    0.56
   8   6   0    0.81    0.58
  -8   6   0   -0.23    0.40
   8   6   0   -0.21    0.41
  -8   6   0    0.53    0.51
   8   6   0   -0.42    0.36
   8   6   0    0.74    0.58
   8   6   0    1.20    0.68
  -8   6   0    1.17    0.64
  -8   6   0    0.41    0.55
  -8   6   0    0.82    0.55
   8   6   0    0.58    0.58
  -8   6   0    0.02    0.51
   9  -6   0    1.42    0.64
  -9  -6   0    1.70    0.72
  -9  -6   0    0.91    0.58
   9  -6   0    1.87    0.69
  -9  -6   0    1.92    0.76
  -9  -6   0    1.37    0.46
   9  -6   0    0.64    0.54
  -9  -6   0    0.49    0.60
   9  -6   0    0.64    0.52
   9  -6   0    0.87    0.51
   9  -6   0    1.34    0.68
  -9  -6   0    0.32    0.52
   9  -6   0    2.37    0.82
   9   6   0    1.34    0.73
   9   6   0    0.74    0.61
  -9   6   0    1.41    0.73
   9   6   0   -0.75    0.41
  -9   6   0    1.31    0.69
   9   6   0    0.10    0.58
   9   6   0    0.34    0.54
  -9   6   0    1.35    0.63
 -10  -6   0   84.06    8.15
  10  -6   0   73.14    8.02
  10  -6   0   86.21    8.31
 -10  -6   0   81.78    8.01
  10  -6   0   85.39    8.42
 -10  -6   0   81.31    8.02
  10  -6   0   87.05    8.37
 -10  -6   0   67.50    8.05
 -10  -6   0   77.33    7.33
 -10  -6   0   87.62    8.42
  10  -6   0   74.15    7.47
  10   6   0   86.48    8.23
 -10   6   0   83.84    8.19
  10   6   0   89.60    8.22
  10   6   0   79.94    8.23
  10   6   0   72.96    8.27
 -10   6   0   77.17    8.11
  10   6   0   69.08    8.27
 -11  -6   0    0.81    0.70
 -11  -6   0    0.98    0.69
  11  -6   0   -0.36    0.48
 -11  -6   0   -0.54    0.54
  11  -6   0   -0.42    0.47
  11  -6   0    0.33    0.58
 -11  -6   0    0.33    0.42
  11   6   0    0.20    0.58
 -11   6   0    0.06    0.65
  11   6   0   -0.24    0.58
  11   6   0    0.51    0.73
  11   6   0    0.28    0.87
 -11   6   0   -0.86    0.57
  12  -6   0   -0.23    0.63
 -12  -6   0   -0.43    0.60
  12  -6   0    0.08    0.61
  12  -6   0   -0.67    0.55
 -12  -6   0    0.40    0.89
 -12  -6   0    0.05    0.70
 -12   6   0   -0.34    0.68
  12   6   0   -0.37    0.82
  12   6   0   -0.78    0.74
   0  -7   0    0.14    0.25
   0  -7   0    0.31    0.35
   0  -7   0   -0.33    0.24
   0  -7   0    0.05    0.37
   0  -7   0   -0.22    0.26
   0  -7   0    0.14    0.29
   0  -7   0    0.21    0.32
   0  -7   0    0.17    0.25
   0  -7   0   -0.04    0.24
   0  -7   0    0.06    0.31
   0  -7   0    0.20    0.32
   0  -7   0    0.64    0.35
   0  -7   0   -0.03    0.22
   0   7   0    0.12    0.32
   0   7   0    0.13    0.32
   0   7   0    0.10    0.28
   0   7   0    1.11    0.37
   0   7   0    0.64    0.41
   0   7   0    0.14    0.28
   0   7   0    0.16    0.31
   0   7   0    0.71    0.46
   0   7   0   -0.34    0.29
   0   7   0    0.11    0.28
   0   7   0    0.21    0.32
   1  -7   0  145.02   14.28
  -1  -7   0  131.91   14.41
   1  -7   0  174.03   14.69
   1  -7   0  143.12   14.14
  -1  -7   0  123.24   14.14
   1  -7   0  168.24   14.74
  -1  -7   0  152.56   14.71
  -1  -7   0  131.81   14.32
   1  -7   0  143.73   14.28
   1  -7   0  141.74   14.44
  -1  -7   0  142.40   14.23
  -1  -7   0  168.54   14.17
   1  -7   0  135.56   14.38
   1  -7   0  140.36   14.65
   1  -7   0  130.56   14.20
   1  -7   0  150.58   14.36
   1  -7   0  138.06   14.20
  -1  -7   0  181.10   14.48
   1  -7   0  138.94   14.40
  -1  -7   0  170.99   14.36
  -1  -7   0  138.01   14.65
  -1  -7   0  166.65   14.29
   1  -7   0  153.90   14.68
  -1  -7   0  143.21   14.65
   1   7   0  148.05   14.50
  -1   7   0  172.61   13.68
   1   7   0  125.73   13.88
   1   7   0  164.58   14.75
  -1   7   0  148.54   14.32
   1   7   0  159.11   13.61
   1   7   0  135.45   14.70
  -1   7   0  154.78   14.34
  -1   7   0  160.63   14.76
   1   7   0  159.28   14.37
  -1   7   0  170.35   13.95
   1   7   0  138.25   14.54
   1   7   0  156.47   13.56
  -1   7   0  177.08   14.53
  -1   7   0  137.64   14.70
   1   7   0  138.21   14.38
   1   7   0  164.21   14.26
  -1   7   0  172.68   14.33
   1   7   0  139.99   14.71
  -1   7   0  128.59   14.69
   1   7   0  151.29   14.32
  -1   7   0  180.54   14.29
  -1   7   0  163.84   14.43
   1   7   0  151.38   14.33
  -1   7   0  134.85   14.31
  -2  -7   0   26.70    2.55
  -2  -7   0   23.72    2.40
   2  -7   0   23.69    2.50
   2  -7   0   23.44    2.51
   2  -7   0   19.89    2.48
   2  -7   0   23.83    2.45
   2  -7   0   25.69    2.58
   2  -7   0   22.39    2.53
   2  -7   0   28.19    2.60
  -2  -7   0   23.26    2.60
   2  -7   0   19.51    2.59
   2  -7   0   23.17    2.53
   2  -7   0   21.66    2.52
  -2  -7   0   19.58    2.46
  -2  -7   0   22.60    2.54
  -2  -7   0   21.04    2.57
  -2  -7   0   24.30    2.52
  -2  -7   0   25.95    2.54
   2  -7   0   22.98    2.58
  -2  -7   0   20.41    2.55
   2  -7   0   24.86    2.27
   2  -7   0   19.48    2.58
  -2  -7   0   20.74    2.48
   2  -7   0   21.53    2.56
  -2  -7   0   24.33    2.59
  -2  -7   0   21.46    2.50
   2   7   0   22.32    2.56
   2   7   0   21.40    2.55
  -2   7   0   24.87    2.40
   2   7   0   24.57    2.34
  -2   7   0   23.12    2.60
   2   7   0   22.69    2.55
  -2   7   0   23.20    2.60
  -2   7   0   27.32    2.69
  -2   7   0   25.51    2.60
  -2   7   0   29.65    2.70
  -2   7   0   21.81    2.42
   2   7   0   22.86    2.57
   2   7   0   22.84    2.55
  -2   7   0   23.21    2.53
   2   7   0   20.87    2.34
   2   7   0   21.19    2.56
   2   7   0   22.65    2.57
  -2   7   0   20.34    2.50
   2   7   0   27.96    2.53
   2   7   0   23.19    2.59
   2   7   0   25.13    2.61
   2   7   0   22.50    2.61
  -2   7   0   24.76    2.58
  -2   7   0   29.34    2.65
  -2   7   0   20.63    2.55
  -3  -7   0   18.46    2.09
   3  -7   0   19.64    2.19
   3  -7   0   18.52    2.10
   3  -7   0   20.42    2.19
   3  -7   0   13.74    2.00
  -3  -7   0   12.96    2.06
  -3  -7   0   15.39    1.94
   3  -7   0   21.23    2.17
   3  -7   0   19.79    2.13
  -3  -7   0   20.35    2.13
   3  -7   0   14.86    2.19
   3  -7   0   16.40    2.10
   3  -7   0   18.84    2.13
   3  -7   0   19.05    2.05
  -3  -7   0   18.07    2.16
  -3  -7   0   22.37    2.14
  -3  -7   0   17.51    2.12
  -3  -7   0   16.31    2.13
   3  -7   0   15.05    1.83
  -3  -7   0   19.48    2.16
  -3  -7   0   20.23    2.14
  -3  -7   0   22.54    2.14
   3  -7   0   17.91    2.14
   3  -7   0   14.20    2.09
   3  -7   0   22.18    2.13
   3   7   0   17.36    2.14
   3   7   0   20.39    2.00
  -3   7   0   20.47    2.18
  -3   7   0   19.43    2.19
   3   7   0   21.81    2.11
   3   7   0   21.25    2.19
  -3   7   0   17.49    2.13
  -3   7   0   19.21    2.16
  -3   7   0   16.73    2.12
  -3   7   0   16.71    2.00
  -3   7   0   16.82    2.19
  -3   7   0   20.22    2.19
   3   7   0   21.44    2.25
   3   7   0   18.81    2.15
   3   7   0   22.62    2.20
   3   7   0   14.58    2.11
   3   7   0   24.54    2.27
  -3   7   0   21.91    2.03
   3   7   0   19.29    2.18
  -3   7   0   21.99    2.21
  -3   7   0   17.89    2.17
  -3   7   0   19.29    2.14
   3   7   0   18.60    2.17
   3   7   0   17.10    2.18
   3   7   0   14.28    2.10
   3   7   0   19.57    2.18
   3   7   0   19.95    1.96
   4  -7   0   83.86    8.51
   4  -7   0   83.23    8.29
   4  -7   0   75.94    8.49
  -4  -7   0   81.91    8.24
   4  -7   0  105.30    8.37
  -4  -7   0   86.17    8.51
   4  -7   0   81.29    8.34
  -4  -7   0   71.20    8.21
   4  -7   0   80.64    8.36
   4  -7   0   84.57    8.40
  -4  -7   0   87.41    8.47
   4  -7   0   74.10    8.24
  -4  -7   0   86.68    8.26
   4  -7   0   88.96    8.44
  -4  -7   0   77.23    8.32
  -4  -7   0   73.33    8.20
   4  -7   0   96.59    7.81
  -4  -7   0   82.44    8.37
   4  -7   0   85.20    8.50
   4  -7   0   98.57    8.37
  -4   7   0   87.47    8.35
  -4   7   0   82.01    8.31
  -4   7   0   87.61    8.56
   4   7   0   88.91    8.38
   4   7   0   89.25    8.34
   4   7   0   84.84    8.33
   4   7   0   79.43    8.26
  -4   7   0   86.46    8.42
   4   7   0   95.60    8.63
   4   7   0   76.01    8.25
   4   7   0   78.82    7.83
   4   7   0   86.83    8.49
  -4   7   0   88.29    8.60
  -4   7   0   71.81    8.51
  -4   7   0   78.26    8.26
   4   7   0   97.62    7.93
   4   7   0   78.69    8.38
  -4   7   0   97.22    8.34
  -4   7   0   84.87    8.09
  -4   7   0   80.11    8.46
   4   7   0   89.10    8.57
  -4   7   0  104.11    7.95
  -4   7   0   99.71    8.48
   4   7   0   97.03    8.41
   4   7   0   74.57    8.49
   4   7   0   73.18    8.30
   5  -7   0    5.48    1.11
   5  -7   0    7.46    1.15
  -5  -7   0    4.61    1.05
  -5  -7   0    6.17    1.06
   5  -7   0    5.91    1.02
  -5  -7   0    5.31    1.09
   5  -7   0    6.70    0.98
  -5  -7   0    6.97    1.16
   5  -7   0    5.74    1.07
   5  -7   0    6.14    1.12
   5  -7   0    6.43    1.16
  -5  -7   0    3.68    1.00
   5  -7   0    7.34    1.09
   5  -7   0    7.30    1.14
   5  -7   0    7.16    1.08
   5  -7   0    7.00    1.16
  -5  -7   0    6.03    0.99
  -5  -7   0    6.08    1.10
   5  -7   0    6.41    0.84
  -5   7   0    7.03    1.16
  -5   7   0    6.61    1.15
  -5   7   0    5.49    1.13
  -5   7   0    5.60    1.07
   5   7   0    8.27    1.17
  -5   7   0    5.50    1.01
   5   7   0    5.05    1.02
  -5   7   0    6.40    1.15
  -5   7   0    7.40    1.18
  -5   7   0    5.65    0.96
   5   7   0    6.32    1.12
   5   7   0    3.70    0.95
   5   7   0    5.72    1.10
   5   7   0    5.18    1.09
   5   7   0    4.48    1.03
   5   7   0    6.17    1.10
   5   7   0    6.04    1.15
  -5   7   0    6.87    1.06
   5   7   0    9.19    1.22
   5   7   0    5.25    1.05
   5   7   0    4.45    1.03
  -5   7   0    7.13    1.18
   5   7   0    5.86    1.11
  -5   7   0    4.58    1.04
   5   7   0    7.25    0.97
   5   7   0    7.33    1.01
  -5   7   0    4.87    1.02
  -6  -7   0   53.47    5.00
   6  -7   0   46.11    4.86
  -6  -7   0   39.30    4.86
  -6  -7   0   39.85    4.78
  -6  -7   0   37.61    4.97
   6  -7   0   47.65    4.52
   6  -7   0   55.78    5.08
  -6  -7   0   43.59    4.86
   6  -7   0   48.34    4.93
   6  -7   0   50.47    4.94
   6  -7   0   50.09    5.03
   6  -7   0   46.24    5.02
  -6  -7   0   46.70    4.93
   6  -7   0   49.10    4.94
   6  -7   0   46.81    4.93
   6  -7   0   40.05    4.96
   6   7   0   59.97    5.14
   6   7   0   48.97    4.99
  -6   7   0   45.70    5.00
   6   7   0   45.82    5.06
  -6   7   0   54.68    5.07
  -6   7   0   49.23    4.95
   6   7   0   51.74    5.03
  -6   7   0   41.95    4.96
  -6   7   0   53.21    5.00
   6   7   0   48.49    4.96
   6   7   0   50.72    4.98
  -6   7   0   47.90    5.07
   6   7   0   48.03    4.98
   6   7   0   45.80    5.06
  -6   7   0   48.37    5.12
  -6   7   0   50.82    4.88
   6   7   0   47.38    4.99
   7  -7   0   32.50    3.91
   7  -7   0   36.69    3.92
  -7  -7   0   38.30    3.92
  -7  -7   0   30.50    3.93
  -7  -7   0   30.45    3.83
   7  -7   0   30.95    3.93
   7  -7   0   37.64    3.84
   7  -7   0   43.03    4.00
  -7  -7   0   30.75    3.80
  -7  -7   0   38.74    3.86
   7  -7   0   36.28    3.92
   7  -7   0   36.85    3.89
   7  -7   0   41.17    4.10
   7  -7   0   37.76    3.56
   7   7   0   33.69    3.95
  -7   7   0   41.76    4.01
  -7   7   0   35.07    3.92
   7   7   0   35.36    3.90
   7   7   0   36.35    3.96
  -7   7   0   33.62    3.97
   7   7   0   39.99    4.04
   7   7   0   33.70    3.92
  -7   7   0   31.38    3.95
   7   7   0   35.58    3.99
   7   7   0   40.54    4.04
   7   7   0   32.81    3.92
  -7   7   0   35.08    4.00
  -7   7   0   43.24    3.91
   8  -7   0   13.93    1.63
  -8  -7   0    9.56    1.73
   8  -7   0   11.99    1.84
   8  -7   0   13.29    1.93
  -8  -7   0   10.36    1.91
  -8  -7   0   12.61    1.87
  -8  -7   0   14.90    2.04
   8  -7   0   11.23    1.90
   8  -7   0   12.86    1.99
   8  -7   0   11.76    1.88
   8  -7   0   13.55    2.05
  -8  -7   0   12.71    1.90
   8  -7   0   16.77    1.88
   8   7   0   15.16    2.04
  -8   7   0   13.61    2.00
  -8   7   0   14.47    1.99
   8   7   0   11.58    1.99
   8   7   0   14.82    2.03
   8   7   0   13.00    2.07
   8   7   0   15.10    2.02
   8   7   0   15.94    2.05
  -8   7   0   13.39    2.00
   9  -7   0   28.63    3.55
  -9  -7   0   27.63    3.67
  -9  -7   0   34.84    3.67
  -9  -7   0   28.49    3.46
  -9  -7   0   31.44    3.71
   9  -7   0   27.42    3.63
   9  -7   0   34.81    3.76
  -9  -7   0   36.61    3.67
   9  -7   0   33.20    3.70
   9  -7   0   31.22    3.65
   9  -7   0   28.85    3.20
  -9   7   0   31.69    3.66
   9   7   0   33.09    3.77
   9   7   0   29.64    3.68
   9   7   0   34.92    3.76
   9   7   0   34.27    3.76
   9   7   0   33.74    3.73
  -9   7   0   30.80    3.65
  10  -7   0    0.67    0.74
  10  -7   0    0.31    0.59
 -10  -7   0    0.34    0.61
 -10  -7   0    1.53    0.83
 -10  -7   0    0.93    0.74
  10  -7   0    1.00    0.61
  10  -7   0    0.29    0.65
  10  -7   0    0.04    0.52
  10  -7   0    0.39    0.67
 -10  -7   0    0.88    0.76
  10   7   0   -0.47    0.58
  10   7   0    0.86    0.75
 -10   7   0    0.65    0.73
 -10   7   0    1.26    0.75
  10   7   0    0.62    0.79
  10   7   0    0.69    0.83
  10   7   0   -0.67    0.61
  11  -7   0   21.95    3.02
  11  -7   0   15.43    2.77
 -11  -7   0   22.54    2.95
 -11  -7   0   19.72    2.70
  11  -7   0   20.37    2.40
 -11  -7   0   20.98    2.99
  11  -7   0   17.07    2.72
  11   7   0   28.22    3.27
 -11   7   0   27.16    3.14
  11   7   0   26.53    3.10
 -12  -7   0    1.51    0.85
  12  -7   0    1.57    0.92
  12  -7   0    1.51    0.96
 -12  -7   0    1.91    0.97
 -12  -7   0    1.66    0.94
 -12   7   0    0.99    1.03
  12   7   0    1.43    1.01
  12   7   0    2.00    1.07
   0  -8   0  380.48   36.63
   0  -8   0  365.49   36.97
   0  -8   0  343.54   37.56
   0  -8   0  420.20   36.31
   0  -8   0  415.87   37.04
   0  -8   0  385.99   37.49
   0  -8   0  401.13   37.06
   0  -8   0  442.20   36.96
   0  -8   0  441.41   36.59
   0  -8   0  397.17   36.51
   0   8   0  356.06   37.73
   0   8   0  329.21   35.65
   0   8   0  332.67   36.60
   0   8   0  436.89   36.73
   0   8   0  393.46   37.69
   0   8   0  400.42   34.97
   0   8   0  359.93   37.13
   0   8   0  445.77   36.48
   0   8   0  351.74   36.61
   0   8   0  436.40   37.79
  -1  -8   0   31.69    3.84
   1  -8   0   34.61    3.86
  -1  -8   0   29.64    3.90
  -1  -8   0   40.53    4.08
   1  -8   0   44.60    3.91
   1  -8   0   38.74    4.03
   1  -8   0   45.44    4.00
  -1  -8   0   40.29    3.96
   1  -8   0   39.53    3.93
   1  -8   0   33.64    3.75
  -1  -8   0   41.56    3.93
   1  -8   0   33.85    3.83
   1  -8   0   32.09    3.84
  -1  -8   0   40.89    3.89
  -1  -8   0   30.57    3.78
   1  -8   0   32.92    3.91
  -1  -8   0   39.09    3.91
  -1  -8   0   36.73    3.86
   1  -8   0   42.11    3.94
  -1  -8   0   38.53    3.86
  -1  -8   0   36.55    3.91
   1  -8   0   36.65    3.84
   1  -8   0   33.96    3.94
  -1  -8   0   41.42    3.77
   1   8   0   39.02    3.61
   1   8   0   43.38    3.98
   1   8   0   39.82    3.95
  -1   8   0   38.13    3.95
   1   8   0   37.20    3.65
  -1   8   0   40.83    3.99
  -1   8   0   40.04    4.00
  -1   8   0   32.43    4.00
   1   8   0   42.57    4.00
   1   8   0   39.09    4.02
   1   8   0   45.70    4.01
   1   8   0   40.59    3.82
  -1   8   0   35.50    3.98
   1   8   0   37.60    4.06
   1   8   0   38.18    3.97
   1   8   0   40.59    3.97
  -1   8   0   30.33    3.84
   1   8   0   29.69    3.91
   1   8   0   39.28    3.99
  -1   8   0   35.66    3.90
  -1   8   0   36.91    4.01
  -1   8   0   32.17    3.87
  -1   8   0   45.49    4.05
  -1   8   0   34.80    3.65
  -1   8   0   39.47    3.78
  -1   8   0   35.07    3.67
   2  -8   0    1.21    0.54
  -2  -8   0    1.72    0.50
   2  -8   0    1.58    0.55
  -2  -8   0    1.18    0.49
   2  -8   0    1.75    0.60
  -2  -8   0    1.62    0.53
   2  -8   0    1.09    0.41
  -2  -8   0    1.18    0.57
  -2  -8   0    0.64    0.45
  -2  -8   0    2.32    0.67
   2  -8   0    1.71    0.55
   2  -8   0    1.28    0.41
   2  -8   0    0.63    0.47
  -2  -8   0    1.34    0.48
   2  -8   0    1.81    0.54
   2  -8   0    2.09    0.63
  -2  -8   0    1.12    0.49
  -2  -8   0    0.89    0.47
   2  -8   0    1.63    0.57
   2  -8   0    1.20    0.47
   2  -8   0    1.37    0.35
  -2  -8   0    1.33    0.51
  -2  -8   0    0.98    0.46
  -2  -8   0    1.22    0.37
   2  -8   0    1.70    0.52
   2   8   0    1.10    0.52
   2   8   0    0.64    0.44
  -2   8   0    1.72    0.61
  -2   8   0    1.78    0.59
  -2   8   0    1.11    0.53
  -2   8   0    1.94    0.65
   2   8   0    0.52    0.46
   2   8   0    2.18    0.49
   2   8   0    2.38    0.58
  -2   8   0    1.24    0.51
   2   8   0    0.45    0.44
   2   8   0    2.15    0.64
   2   8   0    3.09    0.61
   2   8   0    1.56    0.58
  -2   8   0    1.26    0.47
  -2   8   0    0.97    0.49
  -2   8   0    1.45    0.55
  -2   8   0    1.81    0.59
   2   8   0    1.65    0.56
   2   8   0    1.05    0.51
  -2   8   0    0.72    0.45
   2   8   0    0.59    0.43
  -2   8   0    0.82    0.55
   2   8   0    1.45    0.52
  -2   8   0    1.16    0.53
   3  -8   0    7.76    1.28
  -3  -8   0    7.20    1.22
   3  -8   0    8.18    1.08
  -3  -8   0    6.66    1.21
   3  -8   0    6.83    1.17
   3  -8   0    9.93    1.23
  -3  -8   0    9.17    1.27
  -3  -8   0    9.86    1.25
   3  -8   0    6.43    1.21
  -3  -8   0    8.24    1.00
  -3  -8   0    8.08    1.13
   3  -8   0    8.52    0.95
   3  -8   0    5.01    1.21
  -3  -8   0    6.84    1.20
   3  -8   0   11.60    1.25
   3  -8   0    8.82    1.25
   3  -8   0    5.96    1.15
   3  -8   0   10.05    1.30
   3  -8   0    7.94    1.26
   3  -8   0    6.65    1.15
   3  -8   0    6.02    1.10
  -3  -8   0    9.17    1.21
  -3  -8   0    8.17    1.28
  -3  -8   0    7.79    1.14
  -3   8   0    4.23    1.06
   3   8   0    8.89    1.30
   3   8   0    5.50    1.18
   3   8   0    6.56    1.20
  -3   8   0    6.10    1.10
  -3   8   0    7.44    1.25
   3   8   0    7.38    1.28
  -3   8   0    8.15    1.25
   3   8   0    7.15    1.03
  -3   8   0    7.13    1.10
  -3   8   0    8.26    1.28
  -3   8   0    6.88    1.26
   3   8   0    9.68    1.36
   3   8   0    9.33    1.15
  -3   8   0    6.83    1.21
   3   8   0    7.20    1.22
  -3   8   0    6.71    1.26
   3   8   0    5.68    1.17
  -3   8   0    9.23    1.31
  -3   8   0    8.34    1.31
   3   8   0    9.21    1.30
   3   8   0    7.70    1.24
  -3   8   0    8.71    1.26
   3   8   0    8.34    1.32
   3   8   0    9.24    1.34
   3   8   0    7.52    1.26
   3   8   0    7.62    1.16
  -4  -8   0    5.54    1.00
  -4  -8   0    6.99    0.92
   4  -8   0    4.90    1.09
  -4  -8   0    5.78    1.14
   4  -8   0    6.17    1.22
   4  -8   0    8.62    1.27
  -4  -8   0    7.41    1.19
   4  -8   0    6.81    1.08
  -4  -8   0    6.75    1.11
  -4  -8   0    8.41    1.14
  -4  -8   0    6.92    1.19
   4  -8   0    7.95    1.12
   4  -8   0    8.27    1.04
  -4  -8   0    7.68    1.20
   4  -8   0    5.88    1.09
   4  -8   0    5.55    1.19
   4  -8   0    8.28    1.25
  -4  -8   0    7.14    1.20
   4  -8   0    5.09    1.04
   4  -8   0    6.62    0.85
   4  -8   0    5.64    1.11
   4   8   0    4.10    1.07
   4   8   0    8.89    1.30
  -4   8   0    5.66    1.11
   4   8   0    4.85    1.11
  -4   8   0    4.49    1.08
  -4   8   0    4.98    1.06
  -4   8   0    5.85    1.01
  -4   8   0    7.21    1.23
   4   8   0    8.83    1.25
  -4   8   0    5.53    1.11
  -4   8   0    7.14    1.22
   4   8   0    6.77    1.18
  -4   8   0    6.64    1.21
   4   8   0    7.57    1.26
   4   8   0    7.32    1.19
  -4   8   0    5.67    1.12
   4   8   0    6.13    0.99
   4   8   0    7.10    1.05
   4   8   0    5.66    1.19
   4   8   0    4.77    1.10
  -4   8   0    9.02    1.33
   4   8   0    7.83    1.25
  -4   8   0    4.28    1.06
   4   8   0    7.91    1.29
   4   8   0    6.16    1.13
  -4   8   0    5.09    1.00
   5  -8   0   94.72    9.61
  -5  -8   0   96.49    9.45
   5  -8   0   98.88    9.62
   5  -8   0   85.67    9.43
  -5  -8   0   98.16    9.62
   5  -8   0   96.18    8.85
   5  -8   0  103.24    9.49
  -5  -8   0   84.78    9.67
  -5  -8   0   91.27    9.40
   5  -8   0  111.05    9.82
   5  -8   0   96.12    9.48
   5  -8   0  120.66    9.65
  -5  -8   0  101.25    9.51
  -5  -8   0   88.51    9.51
   5  -8   0   99.04    9.54
   5  -8   0  111.89    9.59
   5   8   0   96.68    9.50
   5   8   0   88.82    9.54
   5   8   0   96.30    9.63
  -5   8   0  100.00    9.63
   5   8   0   97.28    9.82
   5   8   0   77.51    9.60
   5   8   0   89.76    9.46
  -5   8   0  103.74    9.53
   5   8   0  103.38    9.86
  -5   8   0   90.14    9.75
  -5   8   0   96.98    9.48
  -5   8   0   86.50    9.78
   5   8   0  107.97    9.71
   5   8   0  111.69    9.65
  -5   8   0  103.50    9.30
  -5   8   0   77.28    9.44
  -5   8   0  109.97    9.71
  -6  -8   0    0.09    0.50
   6  -8   0    0.42    0.48
   6  -8   0    0.54    0.50
  -6  -8   0    0.79    0.50
  -6  -8   0    0.75    0.51
   6  -8   0    2.08    0.75
   6  -8   0    0.93    0.64
   6  -8   0    1.42    0.63
  -6  -8   0    0.88    0.51
   6  -8   0    1.32    0.46
   6  -8   0    0.75    0.52
   6  -8   0    0.35    0.49
   6  -8   0    1.26    0.50
   6  -8   0    0.89    0.55
  -6  -8   0   -0.05    0.46
  -6   8   0    1.09    0.65
   6   8   0    0.00    0.53
   6   8   0   -0.19    0.36
   6   8   0    0.17    0.46
   6   8   0    1.14    0.61
  -6   8   0    0.49    0.57
   6   8   0   -0.11    0.37
  -6   8   0   -0.03    0.44
  -6   8   0    1.06    0.64
  -6   8   0    0.22    0.53
   6   8   0    1.75    0.70
  -6   8   0    0.99    0.62
   6   8   0    1.84    0.65
   6   8   0    0.68    0.54
   7  -8   0   28.01    3.03
   7  -8   0   24.77    3.03
   7  -8   0   29.52    3.05
   7  -8   0   29.76    3.10
  -7  -8   0   28.44    3.10
   7  -8   0   27.13    2.60
  -7  -8   0   25.66    3.01
  -7  -8   0   23.30    2.93
  -7  -8   0   23.49    2.85
   7  -8   0   27.28    2.97
   7  -8   0   29.79    2.89
   7  -8   0   31.16    3.00
   7  -8   0   28.11    3.13
  -7  -8   0   19.38    2.92
   7  -8   0   24.79    3.02
   7   8   0   24.78    3.11
  -7   8   0   20.81    3.02
  -7   8   0   24.58    3.06
   7   8   0   24.53    3.07
  -7   8   0   26.02    3.14
   7   8   0   21.89    2.92
   7   8   0   21.34    3.03
   7   8   0   27.74    3.04
  -7   8   0   21.46    2.96
   7   8   0   24.49    3.07
  -7   8   0   25.09    3.00
   7   8   0   21.87    2.99
  -8  -8   0   42.80    5.24
   8  -8   0   46.33    5.36
   8  -8   0   50.74    5.32
   8  -8   0   52.54    4.78
   8  -8   0   47.98    5.37
   8  -8   0   55.51    5.26
   8  -8   0   59.68    5.58
  -8  -8   0   52.31    5.33
  -8  -8   0   47.03    5.42
   8  -8   0   52.84    5.32
  -8  -8   0   40.52    5.15
  -8  -8   0   46.95    5.16
   8   8   0   44.43    5.32
   8   8   0   56.18    5.45
   8   8   0   49.88    5.42
   8   8   0   51.37    5.49
  -8   8   0   42.47    5.24
  -8   8   0   53.56    5.37
   8   8   0   55.30    5.41
  -9  -8   0    1.14    0.74
   9  -8   0    0.56    0.60
   9  -8   0    0.16    0.42
  -9  -8   0    0.88    0.71
  -9  -8   0   -0.58    0.42
   9  -8   0    0.55    0.72
   9  -8   0    0.18    0.62
   9  -8   0    0.25    0.62
  -9  -8   0    0.83    0.57
   9  -8   0   -0.12    0.47
   9   8   0    1.22    0.80
   9   8   0   -0.02    0.62
   9   8   0   -0.37    0.58
   9   8   0   -0.05    0.67
   9   8   0    0.04    0.54
  -9   8   0   -0.06    0.60
  -9   8   0    0.81    0.68
  10  -8   0    2.69    0.98
 -10  -8   0    4.26    1.06
  10  -8   0    4.11    0.81
  10  -8   0    4.17    1.26
  10  -8   0    5.17    1.26
 -10  -8   0    3.40    1.11
 -10  -8   0    1.84    0.97
  10  -8   0    3.13    1.06
  10   8   0    4.67    1.24
 -10   8   0    2.80    1.05
  10   8   0    3.71    1.21
  10   8   0    3.15    1.16
 -11  -8   0   -0.41    0.63
  11  -8   0   -0.01    0.61
  11  -8   0    0.41    0.54
 -11  -8   0    0.42    0.65
  11  -8   0   -0.46    0.61
 -11  -8   0    0.01    0.57
  11  -8   0   -0.57    0.64
  11   8   0    0.47    0.84
  11   8   0    0.94    0.81
 -11   8   0   -0.31    0.84
   0  -9   0    0.57    0.45
   0  -9   0    0.17    0.32
   0  -9   0   -0.20    0.24
   0  -9   0   -0.01    0.29
   0  -9   0    0.53    0.38
   0  -9   0   -0.02    0.32
   0  -9   0    0.38    0.40
   0  -9   0    0.22    0.35
   0  -9   0    0.19    0.37
   0  -9   0   -0.05    0.31
   0  -9   0    0.63    0.35
   0   9   0    0.05    0.38
   0   9   0   -0.68    0.45
   0   9   0   -0.29    0.36
   0   9   0    0.17    0.39
   0   9   0   -0.25    0.33
   0   9   0   -0.11    0.37
   0   9   0   -0.04    0.37
   0   9   0   -0.08    0.36
   0   9   0    0.88    0.49
   0   9   0    0.01    0.35
  -1  -9   0   31.85    3.14
   1  -9   0   30.48    2.94
   1  -9   0   20.65    2.99
   1  -9   0   32.15    3.21
  -1  -9   0   29.42    3.08
  -1  -9   0   25.14    3.09
   1  -9   0   27.04    3.14
  -1  -9   0   34.46    3.16
  -1  -9   0   27.98    3.24
   1  -9   0   25.89    3.17
   1  -9   0   27.28    3.03
  -1  -9   0   29.42    3.13
   1  -9   0   23.86    3.05
   1  -9   0   28.53    3.04
  -1  -9   0   31.83    3.07
   1  -9   0   28.77    3.12
   1  -9   0   27.19    3.07
  -1  -9   0   28.25    2.90
  -1  -9   0   29.98    3.13
  -1  -9   0   30.89    3.10
   1  -9   0   29.73    3.11
  -1  -9   0   24.74    3.09
  -1   9   0   28.09    2.78
   1   9   0   27.23    3.11
   1   9   0   28.85    3.25
   1   9   0   29.00    3.18
  -1   9   0   27.36    3.15
  -1   9   0   27.41    3.12
  -1   9   0   30.62    3.20
   1   9   0   24.68    3.12
   1   9   0   27.87    3.18
  -1   9   0   32.32    3.05
   1   9   0   28.85    3.19
  -1   9   0   28.26    3.26
  -1   9   0   27.14    3.11
  -1   9   0   32.41    3.27
   1   9   0   29.56    2.90
  -1   9   0   28.00    3.20
   1   9   0   33.69    3.11
  -1   9   0   28.88    3.20
   1   9   0   20.89    3.02
  -1   9   0   26.62    2.92
   1   9   0   29.82    3.17
  -1   9   0   24.53    3.11
  -2  -9   0   73.63    6.58
   2  -9   0   65.02    6.73
  -2  -9   0   59.29    6.70
   2  -9   0   52.41    6.44
  -2  -9   0   70.78    6.64
  -2  -9   0   61.95    6.47
  -2  -9   0   65.09    6.57
  -2  -9   0   66.44    6.71
   2  -9   0   62.47    6.67
  -2  -9   0   62.76    6.50
   2  -9   0   80.65    6.82
   2  -9   0   61.55    6.56
   2  -9   0   61.18    6.77
   2  -9   0   64.26    6.45
   2  -9   0   60.29    6.56
   2  -9   0   70.66    6.58
   2  -9   0   63.66    6.57
  -2  -9   0   69.57    6.59
   2  -9   0   60.51    6.50
  -2  -9   0   73.71    6.43
  -2  -9   0   70.37    6.66
  -2  -9   0   62.90    6.78
  -2   9   0   67.50    6.23
   2   9   0   61.22    6.60
   2   9   0   64.49    6.63
  -2   9   0   83.66    6.79
  -2   9   0   63.24    6.36
  -2   9   0   71.42    6.66
   2   9   0   67.11    6.77
   2   9   0   65.56    6.59
   2   9   0   55.16    6.70
  -2   9   0   59.27    6.62
   2   9   0   59.94    6.18
  -2   9   0   61.92    6.54
  -2   9   0   84.59    6.93
   2   9   0   66.91    6.71
   2   9   0   71.69    6.70
   2   9   0   73.87    6.48
  -2   9   0   60.57    6.75
  -2   9   0   63.51    6.79
  -2   9   0   72.44    6.78
  -2   9   0   57.99    6.57
  -2   9   0   69.26    6.41
   2   9   0   60.56    6.15
   2   9   0   66.46    6.84
  -3  -9   0    0.51    0.46
  -3  -9   0    0.33    0.39
  -3  -9   0    0.63    0.39
   3  -9   0    0.81    0.45
   3  -9   0    0.69    0.53
   3  -9   0    0.53    0.43
  -3  -9   0    0.52    0.46
   3  -9   0    1.32    0.56
  -3  -9   0    0.05    0.27
   3  -9   0   -0.02    0.37
  -3  -9   0    0.19    0.41
   3  -9   0    1.02    0.54
  -3  -9   0   -0.14    0.31
  -3  -9   0    0.09    0.43
   3  -9   0    0.72    0.49
  -3  -9   0   -0.21    0.40
   3  -9   0    0.53    0.39
   3  -9   0    0.16    0.44
   3  -9   0    0.41    0.29
   3  -9   0    0.20    0.34
   3  -9   0    1.20    0.52
   3   9   0    0.24    0.49
   3   9   0    0.18    0.36
  -3   9   0    0.10    0.41
   3   9   0    0.11    0.37
  -3   9   0    0.25    0.43
   3   9   0    0.61    0.49
  -3   9   0    0.51    0.51
   3   9   0    0.11    0.41
   3   9   0   -0.34    0.33
  -3   9   0    0.64    0.46
   3   9   0    0.57    0.52
  -3   9   0    0.31    0.44
  -3   9   0    0.57    0.53
  -3   9   0    0.63    0.49
  -3   9   0    0.43    0.46
   3   9   0    0.76    0.50
   4  -9   0    0.30    0.31
  -4  -9   0    0.41    0.43
  -4  -9   0    0.33    0.42
  -4  -9   0    0.64    0.54
  -4  -9   0    0.72    0.50
   4  -9   0    1.48    0.55
  -4  -9   0    0.31    0.32
   4  -9   0    2.17    0.69
  -4  -9   0    0.63    0.57
   4  -9   0    1.54    0.57
   4  -9   0    1.18    0.50
   4  -9   0   -0.15    0.39
   4  -9   0    0.65    0.43
  -4  -9   0    0.54    0.45
   4  -9   0    0.39    0.52
   4  -9   0    0.00    0.45
   4  -9   0    0.62    0.39
   4   9   0    0.85    0.55
  -4   9   0    2.44    0.79
  -4   9   0    0.25    0.51
  -4   9   0    1.20    0.61
  -4   9   0    0.81    0.51
   4   9   0    1.59    0.62
  -4   9   0    1.58    0.59
   4   9   0    1.09    0.60
   4   9   0    0.23    0.47
   4   9   0    0.60    0.50
  -4   9   0    0.58    0.49
   4   9   0    1.16    0.58
   4   9   0   -0.08    0.50
   4   9   0    0.68    0.50
   4   9   0    0.26    0.47
  -4   9   0    1.07    0.56
   4   9   0    0.34    0.50
  -4   9   0    1.79    0.60
   5  -9   0   20.38    2.61
   5  -9   0   22.03    2.58
   5  -9   0   20.84    2.07
   5  -9   0   18.15    2.25
   5  -9   0   19.56    2.39
  -5  -9   0   25.77    2.60
  -5  -9   0   18.21    2.49
   5  -9   0   23.35    2.44
  -5  -9   0   18.25    2.48
   5  -9   0   17.56    2.49
  -5  -9   0   21.71    2.46
   5  -9   0   15.87    2.46
  -5  -9   0   22.59    2.43
   5  -9   0   20.64    2.47
   5  -9   0   20.29    2.41
  -5  -9   0   20.05    2.37
   5   9   0   18.81    2.60
   5   9   0   22.30    2.56
   5   9   0   18.73    2.53
  -5   9   0   19.82    2.53
   5   9   0   20.50    2.50
   5   9   0   17.12    2.48
   5   9   0   25.46    2.62
  -5   9   0   20.47    2.65
   5   9   0   18.18    2.51
   5   9   0   20.08    2.56
  -5   9   0   18.86    2.47
  -5   9   0   18.02    2.57
  -6  -9   0  181.16   18.95
   6  -9   0  200.28   19.02
  -6  -9   0  203.81   18.93
   6  -9   0  165.41   18.91
  -6  -9   0  209.63   19.58
   6  -9   0  205.03   19.29
   6  -9   0  209.73   19.55
  -6  -9   0  179.11   18.89
   6  -9   0  193.72   19.06
   6  -9   0  178.95   17.88
  -6  -9   0  211.16   19.15
   6  -9   0  191.35   19.53
   6  -9   0  216.04   19.15
   6   9   0  213.33   19.73
  -6   9   0  198.92   19.12
  -6   9   0  194.24   19.67
   6   9   0  183.44   19.41
   6   9   0  230.32   19.12
   6   9   0  239.86   19.30
   6   9   0  190.22   19.64
  -6   9   0  178.22   19.58
   6   9   0  237.43   19.15
  -6   9   0  195.32   19.39
  -6   9   0  199.28   18.98
   7  -9   0   10.96    1.91
   7  -9   0    7.71    1.81
   7  -9   0   15.07    1.52
  -7  -9   0   17.00    2.12
  -7  -9   0   12.25    1.99
   7  -9   0   11.12    1.65
   7  -9   0   13.44    1.96
  -7  -9   0   12.34    1.93
  -7  -9   0   14.58    2.04
  -7  -9   0   13.57    1.83
   7  -9   0   12.38    2.01
   7  -9   0   15.55    2.00
   7  -9   0   11.59    1.91
  -7   9   0    9.70    1.91
  -7   9   0   13.72    2.04
  -7   9   0   12.60    2.08
   7   9   0   15.25    2.12
   7   9   0   14.97    2.11
   7   9   0   12.40    2.06
   7   9   0   12.33    1.97
   7   9   0   14.66    2.11
   7   9   0   15.81    2.11
  -8  -9   0    1.96    0.92
  -8  -9   0    1.89    0.72
   8  -9   0    0.98    0.70
   8  -9   0    1.83    0.66
   8  -9   0    1.63    0.58
   8  -9   0    1.20    0.80
   8  -9   0    2.83    0.93
  -8  -9   0    1.41    0.82
   8  -9   0    2.48    0.87
   8  -9   0    1.16    0.71
   8  -9   0    1.78    0.82
  -8  -9   0    1.89    0.73
  -8   9   0    2.95    1.04
  -8   9   0    0.81    0.73
   8   9   0    1.37    0.82
   8   9   0    0.97    0.79
   8   9   0    2.82    1.02
   8   9   0    2.07    0.86
   8   9   0    1.71    0.84
   9  -9   0    0.13    0.57
  -9  -9   0    0.50    0.58
   9  -9   0    0.37    0.47
   9  -9   0    0.59    0.66
   9  -9   0    1.26    0.75
   9  -9   0    0.04    0.53
   9  -9   0    1.04    0.79
  -9  -9   0   -0.45    0.53
  -9  -9   0    0.44    0.69
  -9  -9   0   -0.28    0.59
   9  -9   0    1.41    0.55
  -9   9   0    1.07    0.75
   9   9   0    1.24    0.83
   9   9   0    0.82    0.79
   9   9   0    1.15    0.98
 -10  -9   0    0.80    0.78
  10  -9   0    0.48    0.62
 -10  -9   0    0.00    0.51
  10  -9   0    0.10    0.58
  10  -9   0    0.58    0.72
  10  -9   0    0.75    0.75
 -10  -9   0    0.59    0.82
  10  -9   0    1.06    0.56
 -10   9   0    0.36    0.90
  10   9   0    1.13    0.96
  10   9   0    0.44    0.92
 -11  -9   0    0.31    0.64
  11  -9   0    0.04    0.66
  11  -9   0   -1.24    0.64
  11  -9   0    0.19    0.66
  11  -9   0   -0.43    0.70
 -11  -9   0   -0.13    0.79
 -11  -9   0    1.34    0.98
  11   9   0    0.12    0.82
 -11   9   0   -0.17    0.93
   0 -10   0  184.51   17.79
   0 -10   0  171.70   17.81
   0 -10   0  190.24   17.87
   0 -10   0  181.76   17.89
   0 -10   0  200.25   17.99
   0 -10   0  187.58   18.40
   0 -10   0  222.11   17.85
   0 -10   0  166.06   18.32
   0  10   0  184.01   18.06
   0  10   0  190.49   17.88
   0  10   0  169.18   18.45
   0  10   0  185.17   17.50
   0  10   0  202.04   18.28
   0  10   0  189.44   17.99
   0  10   0  198.75   18.53
  -1 -10   0    1.40    0.63
   1 -10   0    0.53    0.38
  -1 -10   0    1.24    0.49
  -1 -10   0    0.81    0.53
   1 -10   0    0.21    0.50
   1 -10   0    0.47    0.47
  -1 -10   0    0.68    0.32
  -1 -10   0    0.01    0.40
  -1 -10   0    0.84    0.53
  -1 -10   0    0.37    0.42
  -1 -10   0    1.40    0.63
   1 -10   0    0.81    0.55
   1 -10   0    0.86    0.57
   1 -10   0    1.44    0.63
   1 -10   0    0.38    0.49
   1 -10   0    0.55    0.44
  -1 -10   0    0.69    0.54
   1 -10   0    1.43    0.59
   1  10   0    1.19    0.60
   1  10   0    0.94    0.65
   1  10   0   -0.24    0.35
   1  10   0    0.16    0.53
  -1  10   0    0.54    0.56
  -1  10   0    0.79    0.55
  -1  10   0    1.05    0.60
   1  10   0    0.50    0.49
   1  10   0    0.78    0.50
  -1  10   0    1.19    0.58
  -1  10   0    0.84    0.58
   1  10   0    0.84    0.61
  -1  10   0    0.59    0.58
  -1  10   0    0.21    0.45
   2 -10   0   -0.04    0.40
  -2 -10   0    0.75    0.53
  -2 -10   0    1.34    0.54
  -2 -10   0   -0.14    0.39
   2 -10   0    0.30    0.33
   2 -10   0    0.79    0.49
   2 -10   0    0.39    0.54
  -2 -10   0    0.85    0.35
   2 -10   0    0.49    0.42
  -2 -10   0    0.75    0.57
  -2 -10   0    1.35    0.62
   2 -10   0    0.40    0.51
  -2 -10   0    0.54    0.45
   2 -10   0    0.70    0.53
   2 -10   0    0.91    0.57
  -2 -10   0    1.12    0.57
  -2 -10   0    0.45    0.48
   2 -10   0    1.04    0.55
   2  10   0   -0.32    0.36
  -2  10   0    0.44    0.50
  -2  10   0    0.61    0.48
   2  10   0    0.81    0.55
  -2  10   0    0.58    0.50
   2  10   0    0.57    0.49
  -2  10   0   -0.15    0.50
  -2  10   0   -0.03    0.40
  -2  10   0    0.62    0.55
   2  10   0    0.14    0.48
   2  10   0    0.59    0.59
  -2  10   0    0.86    0.52
   2  10   0    0.31    0.50
  -2  10   0    0.73    0.56
   2  10   0    1.25    0.66
   3 -10   0   12.24    1.88
  -3 -10   0   15.66    1.98
   3 -10   0   12.68    1.94
   3 -10   0   11.56    1.95
  -3 -10   0   12.88    1.63
   3 -10   0   15.25    1.89
  -3 -10   0   16.74    2.07
  -3 -10   0   18.27    2.13
   3 -10   0   12.58    2.09
  -3 -10   0   16.57    1.98
   3 -10   0   14.98    2.06
   3 -10   0   13.89    1.98
  -3 -10   0   12.93    2.09
   3 -10   0   13.84    1.98
  -3 -10   0   14.89    2.04
   3 -10   0   15.40    1.98
   3 -10   0   16.27    1.74
  -3  10   0   14.81    2.04
   3  10   0   19.21    2.18
  -3  10   0   13.16    2.02
  -3  10   0   12.79    1.99
   3  10   0   15.20    2.12
  -3  10   0   13.24    2.12
  -3  10   0   13.11    1.88
   3  10   0   18.01    2.02
   3  10   0   16.09    2.02
  -3  10   0   17.38    2.11
   3  10   0   16.15    2.14
   3  10   0   15.52    2.12
  -3  10   0   16.49    2.18
   3  10   0   16.71    2.21
   4 -10   0   19.05    2.45
  -4 -10   0   22.51    2.53
   4 -10   0   13.79    2.41
   4 -10   0   18.70    2.13
  -4 -10   0   19.16    2.45
   4 -10   0   16.34    2.36
   4 -10   0   16.89    2.34
  -4 -10   0   23.92    2.51
  -4 -10   0   20.34    2.30
  -4 -10   0   22.21    2.48
   4 -10   0   19.90    2.48
   4 -10   0   15.95    2.26
   4 -10   0   18.14    2.39
   4  10   0   20.07    2.49
  -4  10   0   18.70    2.47
   4  10   0   16.24    2.45
  -4  10   0   17.31    2.53
   4  10   0   20.85    2.58
   4  10   0   18.15    2.41
  -4  10   0   19.71    2.42
  -4  10   0   17.42    2.49
   4  10   0   21.09    2.53
  -4  10   0   17.53    2.43
   4  10   0   16.88    2.35
   4  10   0   19.63    2.55
   4  10   0   21.09    2.55
  -5 -10   0    9.41    1.39
   5 -10   0    4.70    1.18
  -5 -10   0    4.48    1.06
   5 -10   0    6.03    0.79
  -5 -10   0    3.40    1.05
   5 -10   0    4.84    1.21
   5 -10   0    5.38    0.96
   5 -10   0    7.16    1.31
   5 -10   0    5.94    1.28
   5 -10   0    6.57    1.25
   5 -10   0    7.04    1.37
  -5 -10   0    6.62    1.34
   5 -10   0    7.30    1.25
  -5  10   0    5.90    1.28
   5  10   0    7.05    1.38
   5  10   0    5.05    1.24
  -5  10   0    5.53    1.22
  -5  10   0    9.11    1.54
   5  10   0    5.11    1.29
   5  10   0    6.04    1.32
   5  10   0    7.43    1.39
  -5  10   0    4.92    1.21
   5  10   0    4.05    1.09
   6 -10   0   -0.07    0.37
  -6 -10   0   -0.06    0.46
   6 -10   0    0.21    0.54
  -6 -10   0   -0.62    0.32
   6 -10   0   -0.12    0.51
   6 -10   0    0.20    0.54
   6 -10   0    0.77    0.53
   6 -10   0   -0.01    0.47
   6 -10   0   -0.07    0.63
   6 -10   0    0.41    0.34
  -6 -10   0    0.04    0.56
  -6 -10   0    0.27    0.57
  -6  10   0    0.29    0.48
   6  10   0   -0.14    0.58
  -6  10   0   -0.04    0.62
   6  10   0    0.00    0.54
   6  10   0    0.20    0.56
   6  10   0   -0.29    0.58
  -6  10   0   -0.02    0.58
   6  10   0    0.93    0.75
   6  10   0   -0.45    0.54
   7 -10   0    0.37    0.49
   7 -10   0   -0.12    0.60
  -7 -10   0    1.18    0.73
  -7 -10   0    0.04    0.57
   7 -10   0    0.26    0.56
  -7 -10   0   -0.36    0.40
   7 -10   0    1.19    0.44
   7 -10   0    1.05    0.74
   7 -10   0    0.45    0.57
  -7 -10   0    1.19    0.83
   7 -10   0    1.08    0.78
   7  10   0    0.87    0.73
  -7  10   0   -0.67    0.53
   7  10   0    1.51    0.82
  -7  10   0   -0.15    0.53
  -7  10   0    0.81    0.76
   7  10   0    0.52    0.76
   7  10   0    0.22    0.60
   8 -10   0   55.57    6.32
   8 -10   0   63.50    6.68
   8 -10   0   63.38    6.22
  -8 -10   0   51.93    6.34
  -8 -10   0   69.56    6.66
   8 -10   0   64.91    6.53
   8 -10   0   68.90    6.68
  -8 -10   0   69.48    6.53
   8 -10   0   56.39    5.66
  -8 -10   0   54.89    6.23
   8 -10   0   51.31    6.47
   8  10   0   68.22    6.59
  -8  10   0   66.98    6.78
  -8  10   0   61.55    6.50
   8  10   0   58.09    6.51
   8  10   0   62.03    6.71
  -9 -10   0    8.93    1.79
   9 -10   0    7.99    1.36
   9 -10   0    9.15    1.10
   9 -10   0    6.80    1.56
   9 -10   0    5.43    1.50
   9 -10   0    7.77    1.72
  -9 -10   0   11.30    1.66
  -9 -10   0    9.25    1.85
   9  10   0    7.98    1.81
  -9  10   0    8.89    1.83
   9  10   0    9.13    1.85
  10 -10   0   -0.72    0.66
 -10 -10   0    0.60    0.78
  10 -10   0    0.26    0.59
  10 -10   0    1.74    1.02
 -10 -10   0    1.12    1.02
 -10 -10   0    0.42    0.61
  10 -10   0    1.25    0.89
 -10  10   0   -0.44    0.85
  10  10   0    0.41    0.92
   0 -11   0   -0.06    0.28
   0 -11   0    0.15    0.42
   0 -11   0   -0.30    0.33
   0 -11   0    0.33    0.51
   0 -11   0   -0.14    0.36
   0 -11   0   -0.04    0.43
   0 -11   0   -0.23    0.44
   0  11   0    0.05    0.49
   0  11   0    0.44    0.44
   0  11   0   -0.20    0.44
   0  11   0    0.50    0.50
   0  11   0   -0.62    0.43
   1 -11   0   20.48    2.76
  -1 -11   0   25.88    2.95
   1 -11   0   23.91    3.01
   1 -11   0   23.29    2.61
  -1 -11   0   18.69    3.00
  -1 -11   0   20.83    2.88
  -1 -11   0   27.30    2.60
  -1 -11   0   27.13    2.89
   1 -11   0   23.76    2.87
   1 -11   0   21.59    2.88
   1 -11   0   19.88    2.84
  -1 -11   0   28.13    3.01
   1 -11   0   29.59    2.95
  -1 -11   0   25.80    2.91
  -1  11   0   25.12    3.08
   1  11   0   32.24    3.12
  -1  11   0   22.71    2.91
   1  11   0   19.96    2.91
   1  11   0   26.09    3.03
  -1  11   0   29.62    3.09
  -1  11   0   22.22    3.00
  -1  11   0   31.64    3.15
   1  11   0   27.99    3.13
   1  11   0   30.96    3.13
   2 -11   0   48.82    5.19
  -2 -11   0   49.05    5.43
   2 -11   0   44.82    5.16
  -2 -11   0   56.50    5.23
   2 -11   0   48.36    5.30
  -2 -11   0   49.33    5.14
  -2 -11   0   46.62    5.30
  -2 -11   0   54.93    5.25
   2 -11   0   43.70    5.07
   2 -11   0   57.48    5.01
  -2 -11   0   49.66    4.91
   2 -11   0   45.80    5.41
  -2 -11   0   43.07    5.18
   2 -11   0   39.96    5.13
  -2  11   0   46.17    5.25
   2  11   0   56.72    5.56
  -2  11   0   49.60    5.40
  -2  11   0   49.62    5.29
   2  11   0   52.35    5.34
   2  11   0   53.53    5.32
   2  11   0   51.73    5.43
  -2  11   0   58.66    5.54
   3 -11   0   44.88    5.74
  -3 -11   0   65.74    6.14
   3 -11   0   65.14    6.10
   3 -11   0   70.96    6.32
  -3 -11   0   54.43    5.80
   3 -11   0   57.93    5.67
  -3 -11   0   55.72    6.14
  -3 -11   0   65.73    5.90
   3 -11   0   58.33    5.85
   3 -11   0   53.48    5.92
   3 -11   0   57.96    6.02
   3 -11   0   46.77    5.81
  -3 -11   0   59.25    5.95
  -3 -11   0   58.87    5.60
  -3  11   0   61.00    6.16
  -3  11   0   51.26    6.10
   3  11   0   62.84    6.17
  -3  11   0   57.37    5.99
  -3  11   0   56.97    5.92
   3  11   0   49.75    5.90
   3  11   0   43.65    5.88
   3  11   0   58.50    6.19
   3  11   0   63.14    6.04
   4 -11   0    0.51    0.54
  -4 -11   0    0.45    0.52
   4 -11   0    0.40    0.59
   4 -11   0    0.95    0.57
  -4 -11   0    0.91    0.56
   4 -11   0    0.39    0.40
  -4 -11   0   -0.30    0.44
  -4 -11   0   -0.04    0.42
   4 -11   0    0.37    0.51
   4 -11   0    0.89    0.72
   4 -11   0    0.27    0.57
  -4 -11   0    0.50    0.61
  -4  11   0    0.62    0.68
  -4  11   0    0.25    0.68
   4  11   0    0.63    0.66
  -4  11   0   -0.10    0.49
  -4  11   0    0.64    0.61
   4  11   0   -0.03    0.56
   4  11   0    0.50    0.56
   4  11   0    1.99    0.82
   4  11   0    0.79    0.66
   4  11   0    1.06    0.76
   4  11   0    1.21    0.73
  -5 -11   0    3.54    1.02
   5 -11   0    3.36    0.97
   5 -11   0    3.29    1.00
  -5 -11   0    2.17    0.85
   5 -11   0    1.61    0.85
   5 -11   0    2.79    0.93
  -5 -11   0    2.48    0.81
   5 -11   0    1.78    0.84
   5 -11   0    0.78    0.61
  -5 -11   0    3.96    1.06
   5 -11   0    2.44    0.65
   5  11   0    1.33    0.80
   5  11   0    1.95    0.81
  -5  11   0    1.95    0.94
   5  11   0    3.50    1.06
   5  11   0    4.01    1.08
  -5  11   0    1.71    0.85
  -5  11   0    2.62    0.95
   5  11   0    2.35    0.97
  -6 -11   0   60.47    7.31
   6 -11   0   80.00    7.33
   6 -11   0   69.97    7.54
   6 -11   0   98.52    7.92
  -6 -11   0   71.26    7.70
   6 -11   0   69.89    7.65
   6 -11   0   69.54    7.42
  -6 -11   0   74.71    7.48
  -6 -11   0   78.53    7.64
   6 -11   0   66.21    7.71
  -6  11   0   78.88    7.94
   6  11   0   79.34    7.74
   6  11   0   56.45    7.66
  -6  11   0   82.38    7.68
  -6  11   0   75.83    7.58
   6  11   0   71.70    7.56
   7 -11   0   -0.78    0.51
  -7 -11   0   -0.38    0.60
  -7 -11   0   -0.31    0.45
   7 -11   0   -0.80    0.61
   7 -11   0   -0.25    0.58
   7 -11   0   -0.32    0.57
   7 -11   0    0.04    0.26
  -7 -11   0   -0.13    0.64
   7 -11   0    0.15    0.67
   7 -11   0    0.03    0.48
  -7 -11   0   -0.51    0.52
   7  11   0    0.84    0.91
  -7  11   0    0.73    0.72
   7  11   0    0.01    0.66
  -7  11   0    0.74    0.71
   7  11   0   -0.29    0.66
   8 -11   0    0.91    0.65
  -8 -11   0    0.65    0.71
  -8 -11   0    0.57    0.58
   8 -11   0    0.23    0.68
   8 -11   0   -0.34    0.51
  -8 -11   0   -0.31    0.61
   8 -11   0   -0.05    0.53
  -8  11   0    0.41    0.87
   8  11   0    0.01    0.69
   8  11   0    0.29    0.70
  -9 -11   0   23.40    3.19
  -9 -11   0   19.41    2.88
   9 -11   0   29.58    3.57
  -9 -11   0   21.58    3.26
   9 -11   0   27.52    3.20
   9 -11   0   19.59    3.22
  -9  11   0   31.63    3.58
   0 -12   0   44.39    5.11
   0 -12   0   46.69    5.20
   0 -12   0   41.48    4.94
   0 -12   0   50.32    5.08
   0 -12   0   52.27    5.04
   0 -12   0   47.21    4.66
   0 -12   0   50.27    5.00
   0  12   0   48.60    5.25
   0  12   0   41.16    5.03
   0  12   0   53.56    5.18
   0  12   0   45.56    5.27
  -1 -12   0    1.24    0.68
  -1 -12   0    1.35    0.73
  -1 -12   0    3.69    0.99
   1 -12   0    2.09    0.76
  -1 -12   0    0.99    0.70
  -1 -12   0    1.19    0.63
   1 -12   0    1.22    0.44
   1 -12   0    1.00    0.66
   1 -12   0    3.80    0.98
  -1 -12   0    1.41    0.66
   1 -12   0    0.42    0.64
   1 -12   0    1.59    0.73
   1 -12   0    0.87    0.61
  -1  12   0    0.57    0.62
   1  12   0    1.42    0.82
   1  12   0    1.46    0.77
  -1  12   0    1.72    0.75
   1  12   0    2.71    0.97
   1  12   0    1.02    0.74
  -1  12   0    1.14    0.72
  -1  12   0    2.37    0.85
   2 -12   0   24.67    3.09
  -2 -12   0   21.26    2.79
  -2 -12   0   23.45    2.80
   2 -12   0   22.39    2.39
   2 -12   0   20.06    2.73
   2 -12   0   19.09    2.75
   2 -12   0   29.86    2.82
   2 -12   0   21.69    2.76
  -2 -12   0   21.02    2.83
   2 -12   0   22.82    2.76
  -2 -12   0   21.58    2.65
   2  12   0   21.63    2.89
  -2  12   0   19.67    2.90
   2  12   0   26.54    3.06
  -2  12   0   20.97    2.86
   2  12   0   22.56    3.00
  -2  12   0   21.86    2.92
   2  12   0   25.40    2.98
  -2  12   0   22.42    2.88
   3 -12   0   52.91    6.30
   3 -12   0   60.83    6.17
   3 -12   0   61.51    6.02
  -3 -12   0   55.96    6.20
   3 -12   0   54.90    6.18
   3 -12   0   59.09    6.07
  -3 -12   0   45.67    5.88
  -3 -12   0   60.86    6.07
   3 -12   0   55.02    5.76
   3 -12   0   63.49    6.27
  -3 -12   0   52.00    6.06
  -3 -12   0   62.10    6.41
   3 -12   0   58.27    6.10
   3  12   0   71.29    6.37
   3  12   0   63.53    6.27
   3  12   0   64.28    6.38
   3  12   0   70.20    6.55
  -3  12   0   59.20    6.18
  -3  12   0   55.26    6.15
  -3  12   0   50.39    6.29
   3  12   0   66.32    6.36
  -4 -12   0    2.30    0.86
  -4 -12   0    1.20    0.86
  -4 -12   0    1.65    0.85
   4 -12   0    2.44    0.93
   4 -12   0    1.20    0.70
  -4 -12   0    1.68    0.72
  -4 -12   0    1.10    0.69
   4 -12   0    1.41    0.76
   4 -12   0    1.47    0.52
   4 -12   0    1.93    0.87
   4 -12   0   -0.27    0.53
   4 -12   0    1.51    0.72
   4  12   0    0.57    0.75
  -4  12   0    2.07    0.93
   4  12   0    2.06    0.91
  -4  12   0    0.71    0.70
   4  12   0    0.43    0.71
  -4  12   0    1.53    0.84
   4  12   0    1.68    0.80
   4  12   0    0.62    0.71
  -5 -12   0   31.63    3.86
  -5 -12   0   37.22    4.11
   5 -12   0   40.36    4.25
  -5 -12   0   34.47    4.00
   5 -12   0   38.35    4.09
   5 -12   0   32.49    3.87
  -5 -12   0   34.96    4.20
   5 -12   0   34.64    4.12
  -5 -12   0   30.97    3.79
   5 -12   0   34.91    4.07
   5  12   0   33.62    4.15
  -5  12   0   41.80    4.20
   5  12   0   33.96    4.05
   5  12   0   23.74    3.94
  -5  12   0   43.79    4.40
   6 -12   0    3.50    1.05
   6 -12   0    4.07    1.29
  -6 -12   0    3.00    1.11
  -6 -12   0    3.40    1.10
   6 -12   0    4.26    1.26
  -6 -12   0    5.01    1.09
  -6 -12   0    2.00    0.89
   6  12   0    2.82    1.03
  -6  12   0    3.17    1.13
   6  12   0    1.85    0.97
  -6  12   0    3.80    1.29
   7 -12   0   17.83    2.52
  -7 -12   0   11.77    2.14
   7 -12   0   11.66    2.24
  -7 -12   0   13.56    2.35
  -7 -12   0   14.84    2.04
   7 -12   0   13.18    2.09
  -7  12   0   14.68    2.38
   7  12   0   13.80    2.42
  -8 -12   0   12.67    2.11
  -8 -12   0    8.82    2.03
   8 -12   0   12.15    1.96
   8 -12   0   12.93    2.27
  -8 -12   0    9.42    1.77
   8 -12   0   14.00    2.38
   0 -13   0   -0.16    0.50
   0 -13   0   -0.19    0.49
   0 -13   0    0.26    0.63
   0 -13   0   -0.01    0.51
   0 -13   0   -0.55    0.47
   0 -13   0   -0.18    0.45
   0  13   0   -0.11    0.65
   0  13   0    0.53    0.71
   1 -13   0   24.11    2.83
  -1 -13   0   16.13    2.80
  -1 -13   0   25.28    2.89
   1 -13   0   19.93    2.67
  -1 -13   0   22.38    2.85
   1 -13   0   23.16    3.08
   1 -13   0   17.82    2.73
  -1 -13   0   18.72    2.62
   1 -13   0   20.58    2.77
   1 -13   0   22.54    2.83
  -1 -13   0   24.12    2.75
  -1 -13   0   23.70    2.91
   1  13   0   23.80    2.98
   1  13   0   26.32    3.17
  -1  13   0   21.33    3.01
  -1  13   0   22.75    2.95
  -2 -13   0   -0.38    0.44
   2 -13   0   -0.27    0.64
  -2 -13   0    0.21    0.61
   2 -13   0    0.50    0.53
   2 -13   0    0.02    0.54
  -2 -13   0    0.37    0.58
  -2 -13   0   -0.13    0.54
   2 -13   0   -0.21    0.54
  -2 -13   0    0.51    0.59
   2 -13   0    1.42    0.81
   2 -13   0    0.27    0.55
  -2  13   0   -0.51    0.68
   2  13   0    0.00    0.62
  -2  13   0    0.27    0.58
   3 -13   0   25.03    2.83
  -3 -13   0   27.57    3.06
   3 -13   0   22.49    2.99
  -3 -13   0   21.71    2.81
   3 -13   0   25.67    3.08
   3 -13   0   21.15    3.15
  -3 -13   0   21.18    2.99
  -3 -13   0   18.00    3.07
   3 -13   0   20.72    2.90
  -3 -13   0   20.86    2.91
  -3  13   0   23.19    3.16
  -3  13   0   25.47    3.29
   3  13   0   33.04    3.44
  -4 -13   0   91.00    9.07
   4 -13   0   83.40    9.51
   4 -13   0   87.64    9.44
  -4 -13   0   84.22    9.20
   4 -13   0   89.32    9.07
   4 -13   0  100.16    9.36
  -4 -13   0   99.21    9.22
  -4 -13   0  107.87    9.57
  -4 -13   0  107.26    9.76
  -4  13   0   93.63    9.70
   4  13   0   89.71    9.64
  -4  13   0   68.54    9.08
   5 -13   0    7.08    1.64
  -5 -13   0    6.49    1.67
   5 -13   0    9.26    1.88
  -5 -13   0    9.11    1.77
  -5 -13   0    7.57    1.56
   5 -13   0    6.49    1.47
  -5 -13   0    8.54    1.50
  -5  13   0    6.77    1.75
   5  13   0    8.86    1.88
  -6 -13   0    0.22    0.70
  -6 -13   0    0.59    0.61
   6 -13   0    0.24    0.74
   6 -13   0    0.46    0.64
  -6 -13   0    1.83    0.97
   6 -13   0    0.63    0.79
  -6 -13   0    0.07    0.62
  -7 -13   0    1.03    0.84
   7 -13   0    0.56    0.67
  -7 -13   0    1.30    0.98
   7 -13   0   -1.04    0.61
  -7 -13   0    0.24    0.64
   7 -13   0    0.17    0.82
  -7 -13   0    0.12    0.75
   0 -14   0    3.87    1.09
   0 -14   0    1.45    0.88
   0 -14   0    1.07    0.73
   0 -14   0    1.27    0.83
   0 -14   0    1.76    0.78
   0  14   0    1.11    1.03
   1 -14   0    6.18    1.38
   1 -14   0    5.56    1.23
  -1 -14   0    4.56    1.31
   1 -14   0    6.38    1.37
   1 -14   0    5.38    1.46
  -1 -14   0    6.71    1.32
  -1 -14   0    4.96    1.33
  -1 -14   0    5.19    1.34
   1 -14   0    5.26    1.38
  -1 -14   0    3.96    1.23
   1  14   0    7.72    1.75
  -1  14   0    3.57    1.30
  -2 -14   0   73.79    7.14
  -2 -14   0   67.44    7.40
   2 -14   0   66.59    7.00
  -2 -14   0   66.43    6.95
  -2 -14   0   56.52    6.97
   2 -14   0   76.40    7.16
   2 -14   0   62.46    7.02
   2 -14   0   68.27    7.43
   2  14   0   70.38    7.52
  -2  14   0   76.93    7.57
  -3 -14   0    6.48    1.50
   3 -14   0    4.89    1.31
  -3 -14   0    7.70    1.55
   3 -14   0    4.95    1.33
  -3 -14   0    6.52    1.34
   3 -14   0    5.57    1.23
   3 -14   0    3.42    1.34
  -3 -14   0    5.07    1.48
   3  14   0    3.54    1.38
  -4 -14   0    1.09    0.76
  -4 -14   0    0.65    0.70
   4 -14   0   -0.01    0.68
  -4 -14   0    2.07    0.92
  -4 -14   0    2.18    1.01
   4 -14   0    2.39    0.90
   4 -14   0    0.99    0.87
  -5 -14   0    1.00    0.84
   5 -14   0   -0.23    0.62
  -5 -14   0    0.01    0.75
   5 -14   0    1.28    0.94
  -5 -14   0   -0.20    0.71
   5 -14   0   -0.22    0.71
  -5 -14   0    0.92    0.65
   0 -15   0   -0.14    0.61
   0 -15   0   -0.27    0.64
   0 -15   0   -0.85    0.53
   0 -15   0    0.07    0.69
  -1 -15   0   15.32    2.21
  -1 -15   0    9.41    1.75
  -1 -15   0   10.52    2.12
   1 -15   0   11.71    2.26
  -1 -15   0   11.38    2.06
   1 -15   0    9.26    1.75
   1 -15   0   11.75    2.04
   1 -15   0   13.68    2.17
  -2 -15   0    0.25    0.70
   2 -15   0    1.06    0.98
  -2 -15   0    0.98    0.93
   2 -15   0    0.84    0.77
   2 -15   0    0.71    0.73
   2 -15   0    2.54    0.95
  -2 -15   0    1.00    0.76
  -2 -15   0    0.74    0.89
  -3 -15   0    0.42    0.78
  -3 -15   0    1.11    0.84
   3 -15   0    0.58    0.82
   3 -15   0    0.11    0.66
   3 -15   0    1.93    0.97
  -3 -15   0    0.42    0.67
   3 -15   0   -0.53    0.68
  -3 -15   0    0.63    0.77
  13   0  -1   27.57    3.35
  13   0  -1   17.16    3.01
 -13   0   1   21.38    3.15
 -13   0   1   26.54    3.30
  13   0  -1   25.11    3.23
  12   0  -1   -0.15    0.61
 -12   0   1   -0.09    0.68
 -12   0   1   -0.38    0.48
  12   0  -1   -0.07    0.65
  12   0  -1    1.44    0.80
  12   0  -1    0.32    0.60
 -12   0   1   -0.75    0.54
 -11   0   1   65.01    6.88
  11   0  -1   67.42    6.97
 -11   0   1   69.96    6.99
  11   0  -1   67.66    7.18
 -11   0   1   82.76    7.12
  11   0  -1   67.77    7.00
  11   0  -1   70.04    7.11
 -11   0   1   58.12    6.34
 -11   0   1   67.39    6.99
 -10   0   1    0.37    0.49
  10   0  -1    0.64    0.48
  10   0  -1   -0.21    0.46
  10   0  -1   -0.23    0.38
 -10   0   1    0.06    0.49
  10   0  -1   -0.14    0.43
 -10   0   1    0.47    0.41
  10   0  -1    0.14    0.51
 -10   0   1    0.01    0.44
 -10   0   1   -0.05    0.39
 -10   0   1    0.27    0.49
  10   0  -1   -0.13    0.47
   9   0  -1    0.33    0.44
   9   0  -1   -0.05    0.41
  -9   0   1    0.70    0.52
  -9   0   1   -0.32    0.38
  -9   0   1   -0.04    0.30
  -9   0   1   -0.07    0.44
  -9   0   1    0.51    0.44
   9   0  -1    0.46    0.46
  -9   0   1    0.03    0.30
   9   0  -1   -0.13    0.39
   9   0  -1   -0.14    0.42
   9   0  -1    0.40    0.42
  -9   0   1    0.29    0.42
  -9   0   1    0.63    0.51
   8   0  -1   -0.23    0.24
  -8   0   1    0.06    0.30
  -8   0   1    0.42    0.36
  -8   0   1    0.26    0.33
   8   0  -1   -0.13    0.32
   8   0  -1   -0.36    0.29
   8   0  -1   -0.19    0.37
   8   0  -1    0.13    0.33
  -8   0   1    0.13    0.35
  -8   0   1   -0.34    0.28
  -8   0   1    0.00    0.31
   8   0  -1   -0.03    0.35
   8   0  -1   -0.38    0.28
   8   0  -1   -0.02    0.28
  -8   0   1   -0.02    0.30
  -8   0   1    0.57    0.44
  -8   0   1    0.15    0.36
   8   0  -1    0.04    0.37
  -8   0   1    0.43    0.37
  -8   0   1    0.14    0.27
   8   0  -1    0.32    0.35
   8   0  -1    0.07    0.34
   7   0  -1  258.54   24.25
  -7   0   1  271.18   22.40
  -7   0   1  218.82   23.81
   7   0  -1  224.59   23.46
  -7   0   1  282.33   23.55
   7   0  -1  241.88   23.67
   7   0  -1  228.95   23.38
   7   0  -1  249.82   22.42
  -7   0   1  259.81   23.49
  -7   0   1  212.85   23.33
  -7   0   1  257.98   23.53
   7   0  -1  213.25   24.00
  -7   0   1  257.89   23.85
   7   0  -1  242.71   24.19
   7   0  -1  291.63   23.91
   7   0  -1  239.93   23.48
  -7   0   1  225.77   23.68
   7   0  -1  293.17   23.82
   7   0  -1  237.11   23.86
  -7   0   1  294.68   23.41
  -7   0   1  254.86   24.23
  -6   0   1    0.30    0.25
  -6   0   1   -0.17    0.21
   6   0  -1   -0.16    0.28
  -6   0   1   -0.37    0.18
   6   0  -1   -0.02    0.24
   6   0  -1    0.28    0.31
  -6   0   1   -0.15    0.21
  -6   0   1    0.00    0.27
   6   0  -1    0.04    0.28
  -6   0   1    0.33    0.32
   6   0  -1    0.16    0.31
   6   0  -1   -0.27    0.24
  -6   0   1   -0.13    0.29
   6   0  -1    0.09    0.23
   6   0  -1   -0.03    0.24
  -6   0   1    0.19    0.30
   6   0  -1    0.16    0.26
  -6   0   1    0.26    0.31
  -6   0   1   -0.17    0.28
   6   0  -1    0.54    0.36
  -6   0   1   -0.05    0.26
   6   0  -1   -0.38    0.20
   5   0  -1   19.51    1.78
  -5   0   1   14.46    1.69
   5   0  -1   14.20    1.69
   5   0  -1   15.40    1.71
  -5   0   1   15.14    1.72
   5   0  -1   15.89    1.73
  -5   0   1   16.82    1.71
  -5   0   1   14.42    1.69
  -5   0   1   15.39    1.55
   5   0  -1   14.60    1.54
  -5   0   1   14.71    1.69
   5   0  -1   13.42    1.68
  -5   0   1   13.17    1.64
   5   0  -1   12.68    1.65
   5   0  -1   13.05    1.71
  -5   0   1   17.13    1.75
   5   0  -1   17.02    1.76
  -5   0   1   20.86    1.82
  -5   0   1   16.38    1.77
  -5   0   1   14.46    1.69
   5   0  -1   15.36    1.73
   4   0  -1    0.05    0.18
  -4   0   1    0.04    0.19
  -4   0   1   -0.05    0.20
  -4   0   1    0.22    0.23
  -4   0   1    0.47    0.26
   4   0  -1    0.02    0.19
  -4   0   1   -0.02    0.19
   4   0  -1    0.11    0.22
  -4   0   1   -0.08    0.18
   4   0  -1   -0.35    0.12
   4   0  -1    0.14    0.21
   4   0  -1    0.27    0.24
   4   0  -1   -0.29    0.17
   4   0  -1    0.12    0.21
   4   0  -1    0.72    0.31
  -4   0   1   -0.20    0.16
  -4   0   1    0.07    0.19
   4   0  -1    0.40    0.26
   4   0  -1    0.63    0.27
  -4   0   1    0.16    0.20
  -4   0   1    0.46    0.25
  -3   0   1   16.68    1.97
   3   0  -1   18.87    1.99
   3   0  -1   21.36    2.01
  -3   0   1   16.45    1.99
  -3   0   1   19.21    2.01
   3   0  -1   24.56    2.02
  -3   0   1   16.89    1.95
   3   0  -1   21.98    1.87
  -3   0   1   21.76    1.86
   3   0  -1   18.78    2.00
  -3   0   1   22.33    2.00
  -3   0   1   18.31    1.99
  -3   0   1   21.11    2.04
   3   0  -1   17.64    2.00
  -3   0   1   19.90    1.98
  -3   0   1   25.63    2.09
   3   0  -1   17.24    2.01
   3   0  -1   18.03    1.99
  -3   0   1   23.49    2.03
   3   0  -1   16.37    2.02
   3   0  -1   17.77    2.02
  -2   0   1   -0.01    0.10
   2   0  -1    0.43    0.17
  -2   0   1    0.05    0.13
   2   0  -1    0.37    0.13
  -2   0   1   -0.04    0.11
  -2   0   1    0.07    0.12
   2   0  -1    0.19    0.13
  -2   0   1    0.10    0.14
   2   0  -1    0.12    0.14
   2   0  -1   -0.11    0.14
  -2   0   1    0.12    0.14
   2   0  -1    0.31    0.13
   2   0  -1    0.17    0.15
  -2   0   1   -0.05    0.11
   2   0  -1   -0.16    0.11
  -2   0   1    0.16    0.14
   2   0  -1   -0.10    0.10
   2   0  -1    0.28    0.15
   2   0  -1    0.15    0.15
  -2   0   1    0.07    0.13
  -2   0   1    0.05    0.14
  -2   0   1   -0.17    0.12
  -2   0   1   -0.06    0.11
  -2   0   1    0.14    0.15
  -1   0   1    0.01    0.03
   1   0  -1    0.00    0.04
  -1   0   1   -0.04    0.04
   1   0  -1   -0.06    0.04
   1   0  -1   -0.02    0.05
   1   0  -1   -0.01    0.03
  -1   0   1   -0.02    0.04
   1   0  -1   -0.02    0.05
   1   0  -1    0.00    0.05
   1   0  -1    0.08    0.06
   2   0   1   -0.06    0.11
   2   0   1   -0.04    0.13
   2   0   1   -0.06    0.12
   2   0   1    0.07    0.11
  -2   0  -1    0.12    0.13
   2   0   1    0.10    0.13
   2   0   1    0.10    0.17
   2   0   1    0.22    0.14
  -2   0  -1    0.08    0.14
  -2   0  -1    0.14    0.14
  -2   0  -1    0.82    0.21
   2   0   1    0.72    0.19
  -2   0  -1   -0.23    0.11
   2   0   1   -0.06    0.12
   2   0   1    0.13    0.14
  -2   0  -1   -0.17    0.11
   2   0   1   -0.01    0.11
  -2   0  -1    0.24    0.15
   2   0   1    0.18    0.16
   2   0   1   -0.05    0.14
  -2   0  -1    0.17    0.16
  -2   0  -1   -0.31    0.12
  -2   0  -1    0.05    0.13
   3   0   1   50.06    4.39
   3   0   1   47.97    4.44
  -3   0  -1   43.22    4.29
  -3   0  -1   52.88    4.38
   3   0   1   48.54    4.44
   3   0   1   41.77    4.28
  -3   0  -1   40.73    4.28
   3   0   1   50.06    4.36
  -3   0  -1   48.23    4.37
   3   0   1   42.35    4.35
  -3   0  -1   39.99    4.36
   3   0   1   34.91    4.27
   3   0   1   46.04    4.41
   3   0   1   54.98    4.36
  -3   0  -1   38.61    4.41
   3   0   1   36.83    4.33
   3   0   1   41.04    4.06
   3   0   1   46.80    4.31
  -3   0  -1   46.42    4.34
  -3   0  -1   46.70    4.44
   4   0   1    0.18    0.21
   4   0   1   -0.05    0.18
  -4   0  -1    0.09    0.23
   4   0   1    0.32    0.25
   4   0   1   -0.14    0.18
   4   0   1   -0.09    0.17
   4   0   1   -0.03    0.22
  -4   0  -1   -0.12    0.18
  -4   0  -1    0.62    0.30
   4   0   1    0.27    0.25
   4   0   1    0.29    0.24
  -4   0  -1   -0.05    0.19
   4   0   1   -0.12    0.19
   4   0   1    0.17    0.21
   4   0   1   -0.04    0.21
  -4   0  -1    0.28    0.23
  -4   0  -1    0.26    0.21
  -4   0  -1    0.27    0.26
  -4   0  -1    0.04    0.17
  -4   0  -1    0.23    0.21
   5   0   1  277.63   24.94
   5   0   1  249.87   24.44
   5   0   1  254.59   23.12
   5   0   1  296.36   24.83
  -5   0  -1  261.97   24.59
   5   0   1  273.89   24.60
  -5   0  -1  270.66   24.44
   5   0   1  236.89   24.18
   5   0   1  235.15   24.55
  -5   0  -1  228.27   24.95
  -5   0  -1  221.22   24.04
  -5   0  -1  264.84   24.18
  -5   0  -1  290.61   24.94
  -5   0  -1  272.41   23.14
   5   0   1  246.90   24.09
  -5   0  -1  251.72   24.56
   5   0   1  300.53   24.26
   5   0   1  271.15   24.42
   5   0   1  222.22   24.94
   6   0   1    0.30    0.28
   6   0   1   -0.01    0.29
   6   0   1    0.01    0.30
   6   0   1   -0.22    0.24
   6   0   1   -0.11    0.26
  -6   0  -1   -0.13    0.22
   6   0   1    0.30    0.31
  -6   0  -1    0.33    0.33
  -6   0  -1    0.27    0.32
  -6   0  -1   -0.01    0.29
  -6   0  -1    0.66    0.36
   6   0   1    0.26    0.30
   6   0   1   -0.14    0.24
  -6   0  -1    0.42    0.33
   6   0   1   -0.34    0.21
  -6   0  -1   -0.16    0.29
  -6   0  -1    0.45    0.29
  -6   0  -1   -0.11    0.23
   6   0   1    0.08    0.31
   6   0   1    0.07    0.27
   7   0   1   91.20    9.46
  -7   0  -1   88.69    8.80
  -7   0  -1   92.74    9.46
  -7   0  -1  102.36    9.45
  -7   0  -1  110.89    9.35
  -7   0  -1   96.79    9.45
  -7   0  -1   94.33    9.28
   7   0   1   92.58    9.30
   7   0   1   90.19    9.42
   7   0   1   87.86    8.80
  -7   0  -1   91.19    9.29
  -7   0  -1  108.24    9.58
   7   0   1  107.52    9.42
   7   0   1  105.18    9.61
   7   0   1  100.20    9.35
   7   0   1   84.85    9.50
  -7   0  -1   96.45    9.28
  -8   0  -1    0.27    0.34
   8   0   1   -0.11    0.35
  -8   0  -1   -0.05    0.25
   8   0   1    0.31    0.38
  -8   0  -1    0.22    0.37
   8   0   1    0.45    0.35
   8   0   1   -0.26    0.31
  -8   0  -1    0.47    0.39
   8   0   1   -0.10    0.41
  -8   0  -1   -0.29    0.32
   8   0   1   -0.11    0.35
  -8   0  -1    0.12    0.39
  -8   0  -1   -0.04    0.36
   8   0   1   -0.28    0.38
   8   0   1    0.40    0.39
   8   0   1   -0.08    0.37
  -8   0  -1    0.14    0.32
   8   0   1   -0.22    0.35
  -8   0  -1   -0.04    0.37
  -9   0  -1   92.91    8.92
   9   0   1   85.72    9.10
  -9   0  -1   99.10    9.25
   9   0   1   84.10    9.05
   9   0   1   82.90    9.15
  -9   0  -1   94.04    8.54
   9   0   1   92.92    9.09
   9   0   1   83.68    8.52
   9   0   1  109.69    9.35
  -9   0  -1   89.52    9.18
   9   0   1   84.96    9.23
  -9   0  -1   93.70    9.09
   9   0   1  113.80    9.48
  10   0   1    0.45    0.50
  10   0   1    0.68    0.49
  10   0   1   -0.14    0.46
 -10   0  -1    0.19    0.46
  10   0   1    0.32    0.50
 -10   0  -1   -0.03    0.46
 -10   0  -1   -0.31    0.38
 -10   0  -1   -0.07    0.44
  10   0   1   -0.10    0.44
 -10   0  -1    0.28    0.54
  10   0   1    0.16    0.45
 -10   0  -1    0.50    0.54
  11   0   1    2.91    0.95
  11   0   1    3.46    0.99
  11   0   1    2.89    0.93
 -11   0  -1    2.82    0.92
 -11   0  -1    2.26    0.90
  11   0   1    2.17    0.88
  11   0   1    2.76    0.98
 -11   0  -1    2.44    0.97
 -11   0  -1    3.38    0.98
 -11   0  -1    4.17    1.12
  12   0   1    0.34    0.66
  12   0   1   -0.28    0.50
  12   0   1    0.16    0.66
 -12   0  -1    2.06    0.84
  12   0   1   -0.61    0.59
 -12   0  -1    0.51    0.72
 -12   0  -1    1.28    0.78
 -13   0  -1   52.48    5.18
 -13   0  -1   53.33    5.30
  13   0   1   44.62    5.13
  13   0   1   37.05    5.08
  13   0   1   42.45    5.06
  13  -1  -1   47.71    5.31
 -13  -1   1   39.54    5.04
  13  -1  -1   48.28    5.28
 -13  -1   1   48.09    4.62
  13  -1  -1   43.37    5.21
 -13  -1   1   52.80    5.39
 -13  -1   1   34.15    5.10
  13   1  -1   61.56    5.55
  13   1  -1   44.48    5.26
 -13   1   1   44.10    5.22
  13   1  -1   56.08    5.43
  12  -1  -1    5.82    1.42
  12  -1  -1    5.12    1.35
  12  -1  -1    5.68    1.37
  12  -1  -1    7.53    1.48
 -12  -1   1    8.10    1.62
 -12  -1   1    5.70    1.29
 -12  -1   1    3.14    1.21
 -12  -1   1    5.11    0.96
 -12   1   1    5.73    1.37
 -12   1   1    4.10    1.27
  12   1  -1    4.18    1.24
  12   1  -1    3.02    1.16
  12   1  -1    7.94    1.61
 -12   1   1    4.68    1.28
  12   1  -1    7.38    1.50
  11  -1  -1   14.44    2.20
 -11  -1   1   18.13    2.27
  11  -1  -1   13.03    2.19
  11  -1  -1   15.74    2.26
 -11  -1   1   16.31    2.30
  11  -1  -1   21.03    2.37
 -11  -1   1   14.01    2.22
  11  -1  -1   17.62    2.33
 -11  -1   1   13.62    1.74
 -11  -1   1   14.79    2.10
 -11   1   1   13.35    2.16
  11   1  -1   17.91    2.35
 -11   1   1   12.54    2.15
  11   1  -1   15.18    2.24
 -11   1   1   17.17    2.25
  11   1  -1   13.47    2.16
  11   1  -1   15.05    2.28
 -11   1   1   14.01    2.23
 -11   1   1   14.94    2.16
  10  -1  -1   37.59    4.11
  10  -1  -1   32.66    3.93
 -10  -1   1   45.08    3.86
  10  -1  -1   34.74    4.04
 -10  -1   1   36.56    3.96
  10  -1  -1   30.20    3.90
 -10  -1   1   33.95    3.95
 -10  -1   1   35.62    3.92
  10  -1  -1   37.91    4.03
 -10  -1   1   37.90    3.58
 -10  -1   1   34.62    3.96
 -10  -1   1   37.47    4.02
  10  -1  -1   37.00    4.05
 -10   1   1   32.10    3.91
 -10   1   1   36.20    3.60
  10   1  -1   32.07    4.03
  10   1  -1   35.14    4.00
  10   1  -1   42.54    4.06
 -10   1   1   39.91    4.11
 -10   1   1   34.52    3.93
 -10   1   1   41.27    4.09
 -10   1   1   38.29    4.03
  10   1  -1   41.98    4.12
  10   1  -1   27.96    3.94
  10   1  -1   34.11    4.01
   9  -1  -1    7.98    1.35
   9  -1  -1    6.31    1.23
   9  -1  -1    5.70    1.22
  -9  -1   1    4.98    1.11
  -9  -1   1    7.65    1.26
   9  -1  -1    8.51    1.39
  -9  -1   1    6.89    1.30
   9  -1  -1    7.77    1.32
   9  -1  -1    7.49    1.09
   9  -1  -1    7.62    1.34
  -9  -1   1    6.52    1.25
   9  -1  -1    6.61    1.23
  -9  -1   1    7.80    1.28
  -9  -1   1    6.59    0.97
  -9  -1   1    8.30    1.38
  -9   1   1    7.69    1.35
   9   1  -1    8.64    1.36
  -9   1   1    9.03    1.33
   9   1  -1    5.93    1.22
  -9   1   1    7.76    1.04
  -9   1   1    6.69    1.26
   9   1  -1    4.95    1.17
   9   1  -1    5.36    1.18
  -9   1   1    7.23    1.35
  -9   1   1    5.37    1.21
   9   1  -1    6.02    1.27
   9   1  -1    8.16    1.28
  -9   1   1    8.08    1.04
  -9   1   1    7.84    1.28
  -8  -1   1   20.15    2.14
   8  -1  -1   15.89    1.85
   8  -1  -1   18.89    2.13
  -8  -1   1   18.32    2.14
  -8  -1   1   15.10    2.05
  -8  -1   1   19.57    2.11
  -8  -1   1   16.16    1.79
   8  -1  -1   15.00    2.10
   8  -1  -1   16.54    2.11
   8  -1  -1   14.52    2.05
  -8  -1   1   15.89    2.00
   8  -1  -1   19.18    2.15
   8  -1  -1   13.97    2.04
   8  -1  -1   19.42    2.16
   8  -1  -1   13.22    2.04
   8  -1  -1   18.82    2.15
  -8  -1   1   19.68    2.12
   8  -1  -1   18.71    2.17
   8  -1  -1   17.84    2.20
  -8  -1   1   18.83    2.07
  -8   1   1   11.95    1.79
   8   1  -1   17.15    2.09
   8   1  -1   16.75    1.86
  -8   1   1   16.40    2.12
  -8   1   1   19.71    2.11
  -8   1   1   18.05    1.89
  -8   1   1   20.82    2.18
   8   1  -1   15.15    2.05
   8   1  -1   16.88    2.08
  -8   1   1   22.29    2.19
  -8   1   1   17.18    2.11
  -8   1   1   18.44    2.13
   8   1  -1   20.74    2.16
  -8   1   1   13.57    2.03
   8   1  -1   15.36    2.13
  -8   1   1   17.81    2.07
   8   1  -1   19.38    2.17
   8   1  -1   15.47    2.13
   8   1  -1   19.07    2.15
   8   1  -1   16.00    2.10
   8   1  -1   18.88    2.08
  -7  -1   1   70.62    6.79
  -7  -1   1   78.22    6.93
   7  -1  -1   67.86    6.80
  -7  -1   1   68.29    6.79
  -7  -1   1   69.47    6.86
   7  -1  -1   57.33    6.74
   7  -1  -1   62.30    6.39
   7  -1  -1   77.51    6.96
   7  -1  -1   78.18    6.94
  -7  -1   1   64.67    6.74
   7  -1  -1   68.46    6.94
  -7  -1   1   76.74    6.81
  -7  -1   1   77.99    6.38
   7  -1  -1   65.26    6.76
   7  -1  -1   70.71    7.00
   7  -1  -1   79.15    7.06
   7  -1  -1   80.43    6.98
   7  -1  -1   72.80    6.88
  -7  -1   1   60.78    6.71
  -7  -1   1   66.04    6.85
   7   1  -1   68.39    6.99
  -7   1   1   60.10    6.75
  -7   1   1   67.38    6.76
  -7   1   1   69.87    6.79
  -7   1   1   79.33    6.66
  -7   1   1   68.51    6.97
   7   1  -1   63.63    6.77
  -7   1   1   58.41    6.82
   7   1  -1   55.42    6.82
  -7   1   1   71.67    6.80
   7   1  -1   69.88    6.90
   7   1  -1   80.96    6.87
   7   1  -1   57.45    6.84
   7   1  -1   68.81    6.83
   7   1  -1   67.94    6.78
   7   1  -1   70.60    6.41
   7   1  -1   84.26    7.06
  -7   1   1   63.99    6.88
   7   1  -1   70.37    6.93
  -7   1   1   64.03    6.38
   6  -1  -1    2.32    0.60
   6  -1  -1    2.62    0.60
  -6  -1   1    1.51    0.38
  -6  -1   1    1.57    0.50
   6  -1  -1    2.36    0.48
   6  -1  -1    3.03    0.63
   6  -1  -1    1.31    0.48
   6  -1  -1    0.91    0.41
   6  -1  -1    1.74    0.52
   6  -1  -1    1.74    0.50
  -6  -1   1    1.54    0.52
  -6  -1   1    2.81    0.59
   6  -1  -1    1.37    0.47
  -6  -1   1    0.71    0.39
  -6  -1   1    1.77    0.50
  -6  -1   1    1.21    0.46
  -6  -1   1    1.14    0.47
   6  -1  -1    1.30    0.45
   6  -1  -1    2.50    0.58
  -6  -1   1    1.66    0.48
  -6  -1   1    1.78    0.53
  -6  -1   1    2.45    0.59
  -6   1   1    1.88    0.51
  -6   1   1    2.21    0.45
   6   1  -1    1.81    0.53
   6   1  -1    1.50    0.41
  -6   1   1    2.14    0.57
  -6   1   1    2.12    0.53
  -6   1   1    1.30    0.48
   6   1  -1    2.45    0.55
  -6   1   1    2.14    0.54
   6   1  -1    1.38    0.50
   6   1  -1    1.73    0.55
  -6   1   1    1.58    0.50
   6   1  -1    2.03    0.54
   6   1  -1    3.61    0.68
   6   1  -1    1.61    0.51
  -6   1   1    1.31    0.46
   6   1  -1    2.23    0.56
   6   1  -1    1.91    0.51
  -6   1   1    2.06    0.58
  -6   1   1    1.93    0.42
   6   1  -1    2.32    0.56
  -6   1   1    1.42    0.46
  -6   1   1    3.15    0.68
  -5  -1   1  259.02   20.34
   5  -1  -1  226.49   21.83
   5  -1  -1  226.79   21.23
  -5  -1   1  224.10   21.15
  -5  -1   1  243.66   21.64
  -5  -1   1  217.45   21.61
  -5  -1   1  237.27   21.53
  -5  -1   1  213.29   21.20
   5  -1  -1  242.12   20.38
  -5  -1   1  214.51   21.37
   5  -1  -1  240.49   21.65
  -5  -1   1  263.71   21.97
  -5  -1   1  225.19   21.33
   5  -1  -1  243.59   21.35
   5  -1  -1  219.62   21.65
  -5  -1   1  225.77   21.28
   5  -1  -1  219.63   21.99
  -5   1   1  206.17   20.34
  -5   1   1  244.43   21.54
   5   1  -1  229.51   20.36
  -5   1   1  218.56   21.63
  -5   1   1  209.09   21.20
  -5   1   1  217.07   21.65
   5   1  -1  244.37   21.35
  -5   1   1  211.03   21.98
   5   1  -1  222.26   21.31
   5   1  -1  268.00   21.69
  -5   1   1  220.51   21.36
   5   1  -1  196.79   21.63
  -5   1   1  234.15   21.34
  -5   1   1  209.23   21.93
   5   1  -1  187.26   21.48
   5   1  -1  251.99   21.26
   5   1  -1  192.32   21.44
   5   1  -1  269.14   21.85
   4  -1  -1   12.57    1.33
   4  -1  -1   10.62    1.17
   4  -1  -1   12.46    1.33
   4  -1  -1   11.26    1.31
  -4  -1   1    9.46    1.26
   4  -1  -1   11.38    1.28
  -4  -1   1   10.18    1.24
  -4  -1   1   11.23    1.28
   4  -1  -1   11.93    1.32
   4  -1  -1   14.45    1.34
  -4  -1   1   13.68    1.16
   4  -1  -1   11.03    1.27
  -4  -1   1   11.25    1.27
   4  -1  -1    9.73    1.27
   4  -1  -1   13.04    1.35
  -4  -1   1   11.03    1.29
   4  -1  -1   12.59    1.32
  -4  -1   1   11.25    1.29
  -4  -1   1   11.64    1.30
  -4  -1   1   10.55    1.26
  -4  -1   1   11.84    1.30
   4   1  -1   10.16    1.29
  -4   1   1   11.31    1.29
  -4   1   1   10.36    1.26
  -4   1   1   11.94    1.32
  -4   1   1   11.03    1.31
  -4   1   1   10.20    1.28
  -4   1   1   12.13    1.32
  -4   1   1   10.15    1.28
   4   1  -1   11.06    1.31
   4   1  -1   13.24    1.32
   4   1  -1   12.17    1.30
   4   1  -1   12.69    1.31
   4   1  -1    9.49    1.24
  -4   1   1   11.36    1.19
  -4   1   1   10.96    1.16
   4   1  -1   10.68    1.25
   4   1  -1   14.59    1.38
   4   1  -1   12.02    1.31
   4   1  -1   10.44    1.28
  -4   1   1   10.01    1.30
   4   1  -1    8.15    1.25
   4   1  -1   10.92    1.17
   3  -1  -1   72.25    6.34
   3  -1  -1   63.74    6.32
  -3  -1   1   67.81    6.31
   3  -1  -1   64.59    6.38
   3  -1  -1   67.74    6.02
   3  -1  -1   73.60    6.54
  -3  -1   1   65.84    6.50
  -3  -1   1   59.38    6.25
  -3  -1   1   70.47    6.40
  -3  -1   1   58.04    6.26
   3  -1  -1   64.81    6.29
   3  -1  -1   58.63    6.44
  -3  -1   1   70.00    6.32
   3  -1  -1   68.48    6.50
  -3  -1   1   57.82    5.98
   3  -1  -1   69.69    6.43
   3  -1  -1   67.71    6.42
   3  -1  -1   62.65    6.50
  -3  -1   1   68.87    6.47
  -3  -1   1   69.77    6.51
   3  -1  -1   67.27    6.33
  -3  -1   1   71.04    6.35
  -3  -1   1   77.89    6.42
  -3  -1   1   64.05    6.29
   3  -1  -1   64.49    6.38
  -3  -1   1   65.17    6.37
  -3   1   1   60.06    6.00
   3   1  -1   65.80    6.01
   3   1  -1   74.66    6.47
  -3   1   1   71.02    6.35
  -3   1   1   72.92    6.53
   3   1  -1   55.39    6.36
   3   1  -1   67.63    6.50
  -3   1   1   68.32    6.31
  -3   1   1   73.49    6.43
  -3   1   1   71.42    6.27
   3   1  -1   74.11    6.53
   3   1  -1   64.11    6.34
   3   1  -1   61.82    6.30
   3   1  -1   63.22    6.35
   3   1  -1   62.34    6.31
   3   1  -1   70.17    6.31
  -3   1   1   63.14    6.50
  -3   1   1   62.37    6.30
  -3   1   1   66.58    6.38
  -2  -1   1  210.02   19.74
  -2  -1   1  192.91   19.33
  -2  -1   1  183.87   19.15
   2  -1  -1  190.31   19.18
  -2  -1   1  203.32   19.02
   2  -1  -1  215.07   19.37
   2  -1  -1  182.04   19.81
   2  -1  -1  191.78   19.22
  -2  -1   1  227.03   19.64
  -2  -1   1  214.85   19.81
  -2  -1   1  223.46   19.21
  -2  -1   1  215.73   19.09
  -2  -1   1  227.59   19.24
   2  -1  -1  203.67   19.36
   2  -1  -1  220.49   19.77
   2  -1  -1  186.10   19.80
   2  -1  -1  187.44   19.74
  -2  -1   1  177.08   19.44
  -2  -1   1  206.16   19.08
   2  -1  -1  207.61   19.49
  -2  -1   1  223.89   19.47
   2  -1  -1  238.52   19.21
  -2  -1   1  215.13   19.16
   2  -1  -1  231.72   19.21
   2  -1  -1  221.55   19.10
  -2  -1   1  223.85   18.35
  -2  -1   1  196.17   19.18
   2   1  -1  193.50   19.46
  -2   1   1  189.52   18.35
   2   1  -1  205.44   19.09
   2   1  -1  203.46   19.63
   2   1  -1  217.35   18.35
   2   1  -1  213.38   19.47
  -2   1   1  214.32   19.76
   2   1  -1  197.07   19.19
   2   1  -1  175.96   19.22
   2   1  -1  199.67   19.01
  -2   1   1  239.95   19.20
  -2   1   1  193.71   19.47
   2   1  -1  195.82   19.80
  -2   1   1  207.59   19.23
  -1  -1   1  175.79   16.55
   1  -1  -1  200.54   17.08
  -1  -1   1  175.17   16.48
   1  -1  -1  200.14   16.60
   1   1  -1  194.03   16.72
   1   1  -1  181.97   16.56
  -1   1   1  151.87   17.05
   1   1  -1  170.85   16.95
  -1   1   1  162.63   16.82
   1   1  -1  165.18   16.42
   1   1  -1  169.09   17.11
   1   1  -1  195.76   16.49
   0  -1   1    0.01    0.05
   0  -1  -1   -0.06    0.04
   0  -1  -1    0.03    0.05
   0  -1   1   -0.03    0.04
   0  -1  -1    0.01    0.05
   0  -1  -1   -0.05    0.06
   0  -1   1   -0.03    0.03
   0  -1  -1   -0.06    0.05
   0  -1  -1    0.02    0.05
   0  -1  -1    0.24    0.09
   0  -1  -1    0.01    0.05
   0  -1  -1    0.04    0.07
   0  -1  -1   -0.02    0.04
   0  -1  -1    0.19    0.09
   0  -1  -1    0.23    0.09
   0  -1  -1   -0.03    0.05
   0  -1  -1    0.01    0.06
   0   1  -1    0.00    0.03
   0   1   1   -0.01    0.05
   0   1   1    0.02    0.05
   0   1   1   -0.02    0.04
   0   1  -1    0.17    0.08
   0   1  -1   -0.04    0.04
   0   1   1   -0.03    0.06
   0   1   1    0.05    0.07
   0   1  -1   -0.02    0.02
   0   1  -1   -0.02    0.04
   0   1   1   -0.02    0.04
   0   1   1   -0.05    0.04
   0   1   1   -0.05    0.04
   0   1  -1   -0.03    0.04
   0   1  -1    0.08    0.06
  -1  -1  -1   40.59    4.66
  -1   1  -1   58.79    4.78
  -2  -1  -1   92.11    7.75
  -2  -1  -1   76.39    7.86
   2  -1   1   80.57    7.40
   2  -1   1   86.19    7.88
   2  -1   1   79.93    7.85
   2  -1   1   71.96    7.98
  -2  -1  -1   86.02    7.77
  -2  -1  -1   69.59    7.77
  -2  -1  -1   91.17    7.84
   2  -1   1   82.25    7.76
   2  -1   1   77.53    7.82
   2  -1   1   87.49    7.74
  -2  -1  -1   69.32    7.98
   2  -1   1   71.22    7.74
  -2  -1  -1   81.53    7.88
   2  -1   1   79.09    7.94
  -2  -1  -1   81.54    7.76
  -2  -1  -1   87.41    7.72
   2  -1   1   82.87    7.99
  -2  -1  -1   98.21    7.90
  -2  -1  -1   82.12    8.01
   2  -1   1   91.90    7.76
   2  -1   1   99.38    8.00
   2  -1   1   86.52    7.84
   2  -1   1   81.04    7.86
   2   1   1   73.74    7.40
   2   1   1   87.36    7.96
   2   1   1   75.31    7.82
  -2   1  -1   87.54    7.89
   2   1   1   98.00    7.77
  -2   1  -1   77.14    7.75
  -2   1  -1   74.74    7.40
  -2   1  -1   79.22    7.87
   2   1   1   78.73    7.76
   2   1   1   86.92    7.88
   2   1   1   83.03    7.77
   2   1   1   91.10    8.02
  -2   1  -1   75.22    7.76
  -2   1  -1   81.50    7.72
  -2   1  -1   90.37    8.00
   2   1   1   87.07    8.00
  -2   1  -1   88.87    7.85
  -2   1  -1   79.28    7.74
  -2   1  -1   82.62    7.76
  -2   1  -1   81.51    7.83
   2   1   1   94.76    7.90
   2   1   1   72.30    7.69
   2   1   1   76.92    7.79
  -2   1  -1   83.74    7.94
   3  -1   1  138.69   11.69
   3  -1   1  118.65   10.96
   3  -1   1  120.85   11.61
   3  -1   1  131.32   11.69
   3  -1   1  116.03   11.49
   3  -1   1  115.00   11.44
  -3  -1  -1  105.64   11.65
  -3  -1  -1  118.24   11.45
  -3  -1  -1  139.94   11.57
  -3  -1  -1  121.91   11.42
  -3  -1  -1  114.59   11.59
  -3  -1  -1  126.81   11.85
  -3  -1  -1  111.49   11.66
   3  -1   1  113.34   11.85
   3  -1   1  114.39   11.64
   3  -1   1  136.91   11.86
   3  -1   1  112.41   11.75
  -3  -1  -1  144.01   11.52
   3  -1   1  126.98   11.61
  -3   1  -1  115.94   10.97
  -3   1  -1  138.32   11.52
   3   1   1  114.89   10.97
  -3   1  -1  121.14   11.62
   3   1   1  105.46   11.74
  -3   1  -1  134.92   11.50
  -3   1  -1  128.11   11.45
  -3   1  -1  124.21   11.49
   3   1   1  136.92   11.44
   3   1   1  130.53   11.48
  -3   1  -1  118.43   11.84
   3   1   1  132.59   11.69
   3   1   1  123.75   11.86
  -3   1  -1  122.02   11.60
  -3   1  -1  106.66   11.65
   3   1   1  126.62   11.51
   3   1   1  113.73   11.49
   3   1   1  111.68   11.53
   3   1   1  133.66   11.60
   4  -1   1   36.00    3.78
  -4  -1  -1   34.55    3.68
  -4  -1  -1   42.15    3.77
   4  -1   1   33.21    3.67
   4  -1   1   36.49    3.74
  -4  -1  -1   33.09    3.78
  -4  -1  -1   36.84    3.72
   4  -1   1   39.20    3.76
   4  -1   1   37.58    3.74
  -4  -1  -1   47.96    3.74
   4  -1   1   40.99    3.83
  -4  -1  -1   35.45    3.47
   4  -1   1   35.57    3.69
  -4  -1  -1   43.10    3.82
  -4  -1  -1   44.66    3.77
  -4  -1  -1   33.71    3.68
   4  -1   1   37.60    3.80
  -4  -1  -1   41.66    3.77
   4  -1   1   40.86    3.48
   4  -1   1   39.40    3.74
   4  -1   1   35.00    3.76
   4   1   1   41.58    3.71
   4   1   1   32.15    3.73
  -4   1  -1   39.53    3.77
   4   1   1   41.45    3.73
  -4   1  -1   34.16    3.63
   4   1   1   31.06    3.68
   4   1   1   42.02    3.73
  -4   1  -1   37.10    3.74
  -4   1  -1   35.62    3.67
  -4   1  -1   36.78    3.77
  -4   1  -1   36.82    3.69
   4   1   1   38.79    3.78
   4   1   1   35.71    3.47
  -4   1  -1   34.32    3.68
   4   1   1   40.57    3.76
  -4   1  -1   32.28    3.72
  -4   1  -1   37.32    3.68
  -4   1  -1   36.29    3.80
   4   1   1   34.27    3.79
  -4   1  -1   38.93    3.74
   5  -1   1   15.35    1.93
   5  -1   1   18.17    1.97
  -5  -1  -1   17.47    2.01
   5  -1   1   19.71    2.01
   5  -1   1   19.42    1.96
   5  -1   1   19.22    2.02
   5  -1   1   20.64    1.81
  -5  -1  -1   18.11    1.98
   5  -1   1   21.24    2.02
  -5  -1  -1   15.42    1.91
   5  -1   1   18.34    2.00
  -5  -1  -1   17.04    1.95
  -5  -1  -1   16.82    1.97
   5  -1   1   17.51    1.95
  -5  -1  -1   19.57    1.80
   5  -1   1   17.29    1.96
   5  -1   1   18.25    1.96
   5   1   1   18.75    1.96
   5   1   1   18.88    1.96
   5   1   1   16.52    1.94
   5   1   1   15.83    1.98
   5   1   1   19.71    1.98
  -5   1  -1   18.03    1.96
   5   1   1   18.07    1.98
  -5   1  -1   20.00    1.98
  -5   1  -1   17.83    1.93
   5   1   1   19.08    2.01
   5   1   1   20.89    2.05
   5   1   1   20.14    2.00
  -5   1  -1   17.30    1.96
   5   1   1   18.95    2.00
  -5   1  -1   15.56    1.92
   5   1   1   16.12    1.95
  -5   1  -1   22.47    2.04
   5   1   1   15.70    1.78
  -5   1  -1   16.78    1.98
  -5   1  -1   13.84    1.83
  -5   1  -1   14.95    1.91
  -5   1  -1   17.19    2.00
   6  -1   1   33.22    3.43
  -6  -1  -1   28.38    3.33
   6  -1   1   35.97    3.41
  -6  -1  -1   30.53    3.41
   6  -1   1   38.63    3.19
   6  -1   1   42.37    3.53
   6  -1   1   32.77    3.49
   6  -1   1   43.55    3.52
  -6  -1  -1   29.11    3.42
  -6  -1  -1   37.05    3.45
  -6  -1  -1   27.74    3.37
   6  -1   1   36.85    3.48
  -6  -1  -1   37.60    3.49
   6  -1   1   27.72    3.42
  -6  -1  -1   29.34    3.12
  -6  -1  -1   31.89    3.41
   6  -1   1   31.65    3.38
   6  -1   1   32.23    3.44
   6  -1   1   32.86    3.42
  -6   1  -1   33.71    3.17
   6   1   1   34.37    3.41
  -6   1  -1   30.69    3.41
   6   1   1   38.86    3.45
  -6   1  -1   29.80    3.34
   6   1   1   24.62    3.41
  -6   1  -1   26.57    3.40
   6   1   1   31.63    3.44
  -6   1  -1   36.55    3.43
  -6   1  -1   32.96    3.40
  -6   1  -1   36.98    3.33
   6   1   1   30.40    3.13
   6   1   1   30.75    3.39
   6   1   1   42.65    3.53
  -6   1  -1   31.23    3.42
  -6   1  -1   33.45    3.47
   6   1   1   30.21    3.37
   6   1   1   30.22    3.42
   6   1   1   35.97    3.51
  -6   1  -1   33.90    3.44
   7  -1   1  324.77   29.23
   7  -1   1  330.22   28.79
   7  -1   1  314.17   28.77
   7  -1   1  292.02   28.61
  -7  -1  -1  336.84   28.65
  -7  -1  -1  297.86   29.16
   7  -1   1  291.15   29.66
   7  -1   1  257.34   28.94
   7  -1   1  302.39   29.43
  -7  -1  -1  331.05   27.43
   7  -1   1  298.11   29.03
  -7  -1  -1  313.90   29.65
  -7  -1  -1  264.65   28.66
   7  -1   1  304.93   29.18
   7  -1   1  254.51   29.53
   7  -1   1  310.78   27.43
  -7  -1  -1  350.93   29.23
   7   1   1  323.15   29.09
  -7   1  -1  314.41   28.64
   7   1   1  276.61   29.62
   7   1   1  280.88   29.15
  -7   1  -1  332.82   29.25
   7   1   1  316.49   29.22
   7   1   1  292.20   28.73
  -7   1  -1  336.01   27.48
   7   1   1  351.99   27.48
  -7   1  -1  324.26   28.81
   7   1   1  300.58   28.96
  -7   1  -1  272.33   29.62
   7   1   1  328.15   28.79
  -7   1  -1  319.86   28.69
  -7   1  -1  358.65   29.09
   7   1   1  252.20   28.56
   7   1   1  301.42   29.41
  -7   1  -1  284.81   28.72
   8  -1   1   49.20    4.09
   8  -1   1   36.90    3.93
  -8  -1  -1   36.96    3.87
   8  -1   1   32.77    3.81
   8  -1   1   29.68    3.75
  -8  -1  -1   39.47    3.88
  -8  -1  -1   37.14    3.82
   8  -1   1   37.64    3.89
   8  -1   1   32.24    3.50
  -8  -1  -1   37.13    3.86
   8  -1   1   39.07    3.97
   8  -1   1   32.80    3.83
  -8  -1  -1   37.38    3.91
  -8  -1  -1   37.41    3.89
  -8  -1  -1   30.91    3.77
  -8  -1  -1   39.08    3.83
   8  -1   1   40.19    3.96
  -8  -1  -1   32.74    3.83
   8  -1   1   33.38    3.83
   8  -1   1   37.78    3.94
  -8  -1  -1   38.50    3.53
   8   1   1   34.13    3.86
  -8   1  -1   28.87    3.74
   8   1   1   40.23    3.88
  -8   1  -1   37.42    3.93
   8   1   1   33.53    3.89
  -8   1  -1   42.16    3.99
   8   1   1   37.23    3.92
   8   1   1   39.27    3.91
  -8   1  -1   28.73    3.79
  -8   1  -1   38.66    3.59
  -8   1  -1   31.90    3.79
   8   1   1   48.18    3.96
  -8   1  -1   34.77    3.86
   8   1   1   37.63    3.93
   8   1   1   36.50    3.95
  -8   1  -1   35.02    3.85
   8   1   1   36.45    3.55
  -8   1  -1   30.17    3.78
  -8   1  -1   40.89    3.73
   8   1   1   35.77    3.84
   9  -1   1   27.72    3.39
  -9  -1  -1   28.56    3.32
   9  -1   1   32.07    3.37
  -9  -1  -1   33.65    3.49
   9  -1   1   31.25    3.47
   9  -1   1   30.31    3.05
  -9  -1  -1   26.77    3.28
  -9  -1  -1   31.09    3.36
  -9  -1  -1   30.96    3.31
   9  -1   1   31.13    3.38
  -9  -1  -1   30.74    3.03
   9  -1   1   29.35    3.42
  -9  -1  -1   24.46    3.27
   9  -1   1   25.59    3.29
   9   1   1   29.78    3.36
  -9   1  -1   29.03    3.38
  -9   1  -1   37.07    3.27
   9   1   1   38.65    3.18
   9   1   1   24.83    3.34
  -9   1  -1   29.91    3.33
  -9   1  -1   28.29    3.38
  -9   1  -1   26.47    3.28
   9   1   1   30.68    3.42
   9   1   1   31.55    3.42
  -9   1  -1   30.01    3.07
   9   1   1   35.00    3.40
   9   1   1   26.54    3.33
  -9   1  -1   28.94    3.34
  -9   1  -1   33.80    3.43
  10  -1   1   20.28    2.59
 -10  -1  -1   21.08    2.67
  10  -1   1   22.44    2.57
  10  -1   1   22.60    2.67
 -10  -1  -1   25.99    2.67
 -10  -1  -1   22.45    2.68
 -10  -1  -1   25.82    2.31
  10  -1   1   13.30    2.47
  10  -1   1   20.06    2.61
 -10  -1  -1   18.67    2.54
  10  -1   1   18.47    2.63
 -10  -1  -1   18.97    2.52
  10   1   1   20.12    2.69
  10   1   1   24.64    2.67
 -10   1  -1   18.84    2.61
  10   1   1   18.28    2.51
 -10   1  -1   23.25    2.61
  10   1   1   21.84    2.60
  10   1   1   16.67    2.53
  10   1   1   18.48    2.61
 -10   1  -1   17.80    2.56
 -10   1  -1   24.83    2.75
  11  -1   1    2.68    0.89
 -11  -1  -1    3.59    1.00
  11  -1   1    2.14    0.86
 -11  -1  -1    3.33    0.98
 -11  -1  -1    3.34    1.06
  11  -1   1    4.46    1.18
  11  -1   1    2.52    0.88
  11  -1   1    4.13    1.16
 -11  -1  -1    2.24    0.95
  11  -1   1    2.05    0.85
 -11  -1  -1    5.50    1.16
  11   1   1    3.58    1.10
  11   1   1    3.76    1.04
  11   1   1    2.26    0.88
  11   1   1    3.25    1.01
 -11   1  -1    4.26    1.05
 -11   1  -1    2.03    0.89
 -11   1  -1    3.37    1.03
 -11   1  -1    4.57    1.10
  11   1   1    3.98    1.09
 -11   1  -1    4.47    1.20
  12  -1   1    8.20    1.64
 -12  -1  -1    7.14    1.58
 -12  -1  -1    8.81    1.74
 -12  -1  -1    5.74    1.62
  12  -1   1    6.67    1.50
 -12  -1  -1    7.68    1.57
  12  -1   1   12.26    1.89
  12   1   1    5.52    1.45
  12   1   1    7.67    1.59
  12   1   1    5.59    1.54
  12   1   1    6.29    1.50
 -12   1  -1   11.81    1.82
 -12   1  -1    7.72    1.58
 -12   1  -1    8.96    1.71
 -13  -1  -1    6.05    1.39
 -13  -1  -1    6.69    1.54
  13  -1   1    4.58    1.35
  13  -1   1    3.48    1.23
  13  -1   1    5.63    1.41
 -13   1  -1    2.86    1.12
  13   1   1    3.48    1.22
  13   1   1    3.23    1.30
 -13   1  -1    2.79    1.14
  13   1   1    4.23    1.27
 -13  -2   1    6.52    1.04
  13  -2  -1    4.35    1.42
 -13  -2   1    3.25    1.17
  13  -2  -1    6.18    1.49
 -13  -2   1    6.13    1.54
  13  -2  -1    3.39    1.21
 -13  -2   1    4.46    1.35
 -13   2   1    6.80    1.60
  13   2  -1    5.16    1.46
  13   2  -1    6.36    1.60
  13   2  -1    7.58    1.61
  12  -2  -1    3.70    1.13
 -12  -2   1    1.59    0.84
 -12  -2   1    2.30    0.69
  12  -2  -1    1.77    0.87
  12  -2  -1    3.05    1.02
 -12  -2   1    2.69    1.00
 -12  -2   1    1.60    0.94
 -12   2   1    2.23    1.00
  12   2  -1    3.26    1.05
  12   2  -1    1.62    0.80
  12   2  -1    1.21    0.86
 -12   2   1    1.65    0.86
  12   2  -1    1.96    1.09
 -12   2   1    1.58    0.92
 -11  -2   1    7.37    1.41
  11  -2  -1    7.61    1.53
 -11  -2   1    7.99    1.59
 -11  -2   1    6.53    1.44
 -11  -2   1    7.64    1.12
 -11  -2   1    6.26    1.42
  11  -2  -1    8.73    1.55
  11  -2  -1    9.93    1.72
  11  -2  -1    5.53    1.37
  11  -2  -1    7.96    1.55
  11   2  -1    9.87    1.72
 -11   2   1    8.59    1.63
 -11   2   1    7.99    1.49
  11   2  -1    8.09    1.59
  11   2  -1   10.44    1.72
 -11   2   1    9.38    1.69
 -11   2   1    5.84    1.42
  11   2  -1    6.57    1.44
 -10  -2   1    0.65    0.59
 -10  -2   1    0.26    0.57
  10  -2  -1    0.98    0.57
  10  -2  -1    0.45    0.53
 -10  -2   1    0.55    0.52
 -10  -2   1    1.12    0.69
 -10  -2   1    1.31    0.67
  10  -2  -1    0.91    0.64
  10  -2  -1    1.41    0.64
  10  -2  -1    0.06    0.49
 -10  -2   1    0.73    0.45
  10  -2  -1    0.68    0.57
 -10  -2   1    1.55    0.70
  10   2  -1    1.01    0.62
  10   2  -1    0.60    0.62
 -10   2   1    0.59    0.55
 -10   2   1    1.87    0.70
 -10   2   1   -0.30    0.42
  10   2  -1    1.26    0.73
 -10   2   1   -0.07    0.45
  10   2  -1    0.75    0.59
  10   2  -1    0.56    0.57
 -10   2   1    0.87    0.70
  -9  -2   1   19.47    2.36
   9  -2  -1   25.22    2.19
   9  -2  -1   15.65    2.31
   9  -2  -1   16.20    2.30
  -9  -2   1   17.13    2.27
  -9  -2   1   19.38    2.40
  -9  -2   1   21.03    2.01
   9  -2  -1   18.67    2.39
   9  -2  -1   17.79    2.35
  -9  -2   1   21.08    2.19
  -9  -2   1   18.05    2.24
   9  -2  -1   17.66    2.35
  -9  -2   1   26.37    2.51
   9  -2  -1   19.23    2.41
  -9   2   1   20.59    2.12
  -9   2   1   20.83    2.12
  -9   2   1   13.69    2.23
   9   2  -1   15.16    2.32
   9   2  -1   19.01    2.33
  -9   2   1   18.38    2.41
  -9   2   1   20.11    2.46
   9   2  -1   16.18    2.35
   9   2  -1   20.42    2.33
   9   2  -1   19.83    2.42
   9   2  -1   17.90    2.35
  -9   2   1   16.43    2.33
   8  -2  -1   39.16    3.70
  -8  -2   1   35.94    3.51
  -8  -2   1   31.74    3.60
  -8  -2   1   40.27    3.70
   8  -2  -1   38.85    3.76
   8  -2  -1   33.50    3.75
  -8  -2   1   38.22    3.69
  -8  -2   1   37.08    3.69
   8  -2  -1   33.34    3.65
  -8  -2   1   27.10    3.53
   8  -2  -1   35.57    3.75
  -8  -2   1   34.06    3.28
   8  -2  -1   32.12    3.35
  -8  -2   1   38.59    3.77
   8  -2  -1   35.04    3.69
   8  -2  -1   25.04    3.53
   8  -2  -1   34.97    3.71
   8  -2  -1   27.75    3.64
   8  -2  -1   40.45    3.76
  -8  -2   1   32.16    3.56
  -8   2   1   27.53    3.57
   8   2  -1   35.05    3.69
  -8   2   1   34.83    3.74
  -8   2   1   39.47    3.76
  -8   2   1   40.24    3.83
  -8   2   1   29.35    3.32
   8   2  -1   31.35    3.67
  -8   2   1   36.74    3.47
   8   2  -1   34.01    3.38
   8   2  -1   39.38    3.81
  -8   2   1   34.70    3.64
   8   2  -1   41.84    3.75
   8   2  -1   33.47    3.69
   8   2  -1   30.99    3.68
   8   2  -1   32.57    3.61
  -8   2   1   27.97    3.57
  -8   2   1   32.64    3.63
   8   2  -1   36.88    3.69
   8   2  -1   37.18    3.74
  -8   2   1   29.09    3.64
  -7  -2   1  115.08   11.14
   7  -2  -1  115.24   10.45
   7  -2  -1  107.66   11.31
   7  -2  -1  125.88   11.05
   7  -2  -1  125.77   11.39
   7  -2  -1  109.08   11.01
  -7  -2   1  101.10   10.93
   7  -2  -1  116.49   11.17
   7  -2  -1  107.78   11.33
  -7  -2   1  115.56   10.91
  -7  -2   1  119.05   11.03
  -7  -2   1  103.71   10.91
  -7  -2   1  128.93   11.19
  -7  -2   1  132.98   11.19
   7  -2  -1  103.99   11.24
   7  -2  -1  122.18   11.16
  -7  -2   1  134.07   10.41
   7  -2  -1  114.22   10.98
   7  -2  -1  114.51   11.18
   7  -2  -1  115.04   11.13
  -7  -2   1  118.24   10.98
   7   2  -1  111.65   11.21
  -7   2   1  108.06   10.43
  -7   2   1  113.01   10.86
  -7   2   1  117.87   11.05
   7   2  -1  107.72   10.97
  -7   2   1  117.61   11.34
  -7   2   1  105.74   11.10
   7   2  -1   94.91   11.27
   7   2  -1  127.07   11.07
   7   2  -1  138.84   11.41
  -7   2   1  102.31   10.94
  -7   2   1  107.21   11.19
   7   2  -1   98.42   11.10
  -7   2   1  109.29   11.14
   7   2  -1  126.13   11.11
   7   2  -1  127.44   11.22
   7   2  -1  121.90   11.28
  -7   2   1   88.98   11.08
   7   2  -1  117.10   10.46
   6  -2  -1  125.89   11.15
  -6  -2   1  119.26   11.82
   6  -2  -1  117.29   12.07
   6  -2  -1  131.65   12.09
  -6  -2   1  102.32   11.70
  -6  -2   1  128.62   11.71
  -6  -2   1  141.26   12.09
  -6  -2   1  142.16   11.91
   6  -2  -1  126.93   11.86
   6  -2  -1  114.95   11.87
  -6  -2   1  125.80   11.86
   6  -2  -1  113.77   11.87
  -6  -2   1  118.91   11.63
   6  -2  -1  132.66   12.08
   6  -2  -1  114.86   11.71
  -6  -2   1  110.49   11.64
   6  -2  -1  131.59   12.02
   6  -2  -1  146.54   11.78
  -6  -2   1  117.33   11.70
  -6  -2   1  124.50   11.08
  -6   2   1  121.75   11.88
   6   2  -1  124.37   11.72
   6   2  -1  122.95   11.98
   6   2  -1  119.33   11.67
  -6   2   1  121.40   11.84
   6   2  -1  120.79   11.86
  -6   2   1  106.33   11.64
   6   2  -1  114.93   11.90
   6   2  -1  123.36   11.89
  -6   2   1  131.24   11.16
   6   2  -1  135.61   12.10
  -6   2   1  120.06   11.87
   6   2  -1   98.36   11.10
  -6   2   1  125.49   11.60
  -6   2   1  138.98   11.97
   6   2  -1  144.26   11.85
   6   2  -1  120.37   11.70
  -6   2   1  121.37   11.75
   6   2  -1  108.12   11.73
   5  -2  -1   96.93   10.03
   5  -2  -1   85.98    9.97
   5  -2  -1  109.54    9.86
  -5  -2   1  111.27    9.75
  -5  -2   1  106.92    9.73
   5  -2  -1   93.27    9.71
   5  -2  -1  101.44   10.04
  -5  -2   1   99.62    9.84
  -5  -2   1   95.49    9.20
   5  -2  -1  100.49    9.96
  -5  -2   1  116.11    9.87
   5  -2  -1  123.45   10.07
  -5  -2   1   90.28    9.99
   5  -2  -1   95.59    9.25
   5  -2  -1  112.80    9.92
  -5  -2   1  108.47   10.04
  -5  -2   1  119.65    9.71
   5  -2  -1  106.32    9.86
  -5  -2   1  100.97    9.82
   5  -2  -1  105.42    9.88
  -5  -2   1   94.59    9.65
  -5  -2   1  107.01    9.78
   5  -2  -1  100.43    9.74
  -5   2   1   96.98    9.25
   5   2  -1   89.64    9.81
   5   2  -1   83.50    9.73
  -5   2   1   89.44    9.84
   5   2  -1  108.81    9.76
  -5   2   1   99.82    9.71
   5   2  -1  113.25    9.82
  -5   2   1   97.82    9.63
   5   2  -1   91.82    9.99
   5   2  -1  111.39    9.74
  -5   2   1  103.21   10.05
  -5   2   1  103.12    9.74
  -5   2   1   94.82    9.84
  -5   2   1  119.58    9.95
   5   2  -1  106.49    9.27
  -5   2   1  100.89    9.84
  -5   2   1  106.07    9.78
   5   2  -1   92.39    9.92
   5   2  -1   93.07    9.71
   5   2  -1  101.00    9.87
  -5   2   1  115.85   10.07
   5   2  -1  107.28    9.91
   4  -2  -1  218.69   20.96
  -4  -2   1  233.27   21.55
   4  -2  -1  246.26   21.63
   4  -2  -1  212.05   21.24
   4  -2  -1  222.82   21.14
   4  -2  -1  256.55   21.17
  -4  -2   1  205.39   21.58
  -4  -2   1  229.37   21.23
   4  -2  -1  191.06   20.80
  -4  -2   1  209.46   20.88
  -4  -2   1  245.08   20.93
   4  -2  -1  215.15   21.25
  -4  -2   1  235.05   20.78
  -4  -2   1  193.50   19.95
  -4  -2   1  206.06   21.20
  -4  -2   1  212.50   20.91
   4  -2  -1  200.19   20.87
   4  -2  -1  208.59   20.92
  -4  -2   1  240.31   21.12
   4  -2  -1  220.61   21.57
   4  -2  -1  226.65   21.56
  -4  -2   1  267.89   20.88
  -4  -2   1  231.49   20.99
   4   2  -1  226.68   21.01
  -4   2   1  259.42   20.02
   4   2  -1  223.62   19.99
   4   2  -1  202.49   21.07
  -4   2   1  261.14   21.28
   4   2  -1  211.82   21.39
   4   2  -1  222.04   21.54
  -4   2   1  232.12   21.00
   4   2  -1  227.02   20.93
   4   2  -1  238.91   21.27
  -4   2   1  220.74   20.84
  -4   2   1  197.47   21.24
  -4   2   1  224.91   21.61
  -4   2   1  224.27   21.15
  -4   2   1  221.66   20.88
   4   2  -1  255.05   21.62
  -4   2   1  210.87   21.55
   4   2  -1  214.80   21.23
   4   2  -1  233.79   20.86
   4   2  -1  205.99   20.75
  -3  -2   1    4.70    0.64
  -3  -2   1    3.80    0.65
  -3  -2   1    4.14    0.65
  -3  -2   1    7.62    0.74
  -3  -2   1    4.98    0.70
   3  -2  -1    5.97    0.64
  -3  -2   1    5.09    0.66
   3  -2  -1    4.48    0.70
   3  -2  -1    6.17    0.73
   3  -2  -1    4.25    0.68
  -3  -2   1    5.15    0.69
   3  -2  -1    5.30    0.62
   3  -2  -1    5.72    0.73
   3  -2  -1    4.15    0.68
  -3  -2   1    4.61    0.66
  -3  -2   1    6.70    0.68
   3  -2  -1    3.84    0.68
  -3  -2   1    3.86    0.64
  -3  -2   1    5.75    0.72
   3  -2  -1    5.21    0.71
  -3  -2   1    6.12    0.69
   3  -2  -1    5.01    0.69
   3  -2  -1    5.76    0.71
   3  -2  -1    4.57    0.70
  -3  -2   1    6.08    0.58
   3  -2  -1    4.12    0.69
  -3   2   1    4.63    0.71
  -3   2   1    4.95    0.71
   3   2  -1    4.54    0.70
  -3   2   1    5.76    0.72
  -3   2   1    5.33    0.73
  -3   2   1    4.76    0.61
  -3   2   1    5.66    0.76
   3   2  -1    4.69    0.65
   3   2  -1    6.80    0.75
   3   2  -1    4.45    0.67
   3   2  -1    4.70    0.68
   3   2  -1    5.71    0.71
  -3   2   1    5.66    0.63
   3   2  -1    5.42    0.60
  -3   2   1    4.53    0.67
   3   2  -1    6.07    0.71
   3   2  -1    4.00    0.65
   3   2  -1    4.03    0.65
  -3   2   1    6.26    0.72
  -3   2   1    4.07    0.68
  -3   2   1    5.89    0.74
  -3   2   1    5.16    0.71
   3   2  -1    4.70    0.67
  -3   2   1    5.75    0.72
   3   2  -1    4.22    0.68
   3   2  -1    5.77    0.70
   2  -2  -1  291.68   29.06
  -2  -2   1  279.75   30.00
  -2  -2   1  298.38   28.91
  -2  -2   1  329.92   28.92
   2  -2  -1  313.44   27.84
   2  -2  -1  296.61   29.50
  -2  -2   1  300.74   29.07
   2  -2  -1  328.47   29.10
  -2  -2   1  294.13   29.48
  -2  -2   1  292.42   30.00
   2  -2  -1  356.78   29.11
   2  -2  -1  290.46   30.02
  -2  -2   1  359.33   29.34
  -2  -2   1  286.40   28.81
   2  -2  -1  342.67   29.96
  -2  -2   1  317.16   28.90
  -2  -2   1  308.90   29.11
   2  -2  -1  306.21   29.94
  -2  -2   1  319.45   27.80
   2  -2  -1  288.01   29.13
   2  -2  -1  262.63   29.31
  -2  -2   1  323.56   29.04
  -2  -2   1  296.19   29.91
  -2  -2   1  303.67   29.73
  -2  -2   1  344.86   29.15
  -2  -2   1  310.32   29.91
   2  -2  -1  311.75   30.04
   2  -2  -1  351.49   29.55
   2   2  -1  351.42   29.53
   2   2  -1  330.59   29.93
   2   2  -1  328.59   28.84
  -2   2   1  331.39   29.34
   2   2  -1  316.01   28.91
   2   2  -1  273.53   29.99
  -2   2   1  299.97   30.04
   2   2  -1  338.63   29.32
  -2   2   1  316.95   29.53
   2   2  -1  340.54   29.09
   2   2  -1  318.33   29.75
  -2   2   1  332.39   28.85
  -2   2   1  306.26   29.34
   2   2  -1  268.87   29.48
  -2   2   1  302.57   29.14
  -2   2   1  347.75   29.11
  -2   2   1  310.71   30.04
  -2   2   1  265.90   29.92
   2   2  -1  303.93   30.01
   2   2  -1  339.13   27.82
   1  -2  -1   85.23    7.98
   1  -2  -1   82.59    7.73
  -1  -2   1   72.92    7.66
   1  -2  -1   85.17    7.76
   1  -2  -1   82.79    7.97
   1  -2  -1   80.29    7.54
   1  -2  -1   85.09    7.75
  -1  -2   1   82.60    7.66
   1  -2  -1   66.95    7.96
   1  -2  -1   92.54    7.72
  -1  -2   1   80.17    7.89
  -1  -2   1   71.70    7.66
   1  -2  -1   78.07    7.80
   1  -2  -1   82.26    7.97
   1  -2  -1   86.28    7.39
  -1  -2   1   77.18    7.92
  -1  -2   1   84.42    7.95
  -1  -2   1   80.83    7.81
  -1  -2   1   84.28    7.70
  -1  -2   1   85.40    7.73
   1  -2  -1   88.57    7.75
   1  -2  -1   89.61    7.86
   1  -2  -1   96.19    7.70
   1   2  -1   71.75    7.81
  -1   2   1   71.75    7.67
   1   2  -1   89.95    7.96
  -1   2   1   88.05    7.98
  -1   2   1   84.73    7.97
  -1   2   1   79.85    7.70
  -1   2   1   78.08    7.73
  -1   2   1   83.70    7.98
   1   2  -1   80.85    7.89
   1   2  -1   66.97    7.76
   1   2  -1   81.72    7.96
   1   2  -1   89.16    7.66
  -1   2   1   86.44    7.93
   1   2  -1   81.82    7.95
   1   2  -1   80.62    7.74
   1   2  -1   79.80    7.80
   1   2  -1   82.70    7.94
   1   2  -1   89.70    7.68
   1   2  -1   90.47    7.54
   1   2  -1   89.16    7.76
  -1   2   1   83.83    7.98
   0  -2  -1    9.02    1.17
   0  -2  -1   11.52    1.18
   0  -2  -1   11.56    1.20
   0  -2  -1   11.95    1.21
   0  -2   1   11.06    1.14
   0  -2   1   11.53    1.18
   0  -2   1   11.77    1.10
   0  -2   1   11.80    1.17
   0  -2  -1   11.57    1.20
   0  -2  -1   12.02    1.11
   0  -2  -1   11.58    1.17
   0  -2  -1   13.07    1.20
   0  -2  -1   11.37    1.19
   0  -2   1   10.43    1.13
   0  -2  -1    9.98    1.17
   0  -2   1   13.82    1.18
   0  -2   1   13.76    1.14
   0  -2  -1   11.66    1.13
   0  -2  -1   10.57    1.21
   0   2   1   10.63    1.19
   0   2   1   10.96    1.15
   0   2  -1   10.18    1.18
   0   2   1   14.06    1.23
   0   2  -1   11.79    1.15
   0   2   1    9.74    1.07
   0   2  -1   14.15    1.18
   0   2   1   11.00    1.19
   0   2  -1    9.63    1.13
   0   2   1   10.47    1.17
   0   2  -1   12.52    1.15
   0   2  -1   10.77    1.15
   0   2   1   11.51    1.18
   0   2  -1   11.34    1.18
   0   2  -1   10.96    1.15
   0   2  -1   13.14    1.15
   0   2  -1    9.42    1.12
   0   2  -1   10.70    1.15
   0   2  -1    9.81    1.13
   0   2   1   12.87    1.24
   0   2  -1   12.62    1.16
   0   2   1   12.71    1.22
   0   2  -1   10.93    1.10
   0   2   1    8.70    1.19
   0   2   1   11.53    1.20
  -1  -2  -1   41.58    3.68
   1  -2   1   33.82    3.72
   1  -2   1   34.83    3.63
  -1  -2  -1   35.32    3.66
  -1  -2  -1   34.99    3.77
   1  -2   1   38.22    3.44
  -1  -2  -1   38.84    3.70
  -1  -2  -1   36.71    3.64
   1  -2   1   40.05    3.66
   1  -2   1   38.69    3.75
   1  -2   1   38.77    3.66
  -1  -2  -1   40.79    3.47
  -1  -2  -1   36.27    3.66
   1  -2   1   42.91    3.70
   1  -2   1   42.35    3.74
  -1  -2  -1   33.95    3.62
  -1  -2  -1   35.64    3.76
  -1  -2  -1   33.67    3.69
   1  -2   1   44.30    3.66
  -1  -2  -1   37.28    3.77
   1  -2   1   39.42    3.61
   1  -2   1   38.49    3.64
  -1  -2  -1   37.07    3.71
   1  -2   1   46.68    3.65
   1  -2   1   37.65    3.67
   1  -2   1   44.57    3.63
  -1  -2  -1   41.03    3.77
  -1   2  -1   39.62    3.63
   1   2   1   30.75    3.61
  -1   2  -1   35.64    3.74
  -1   2  -1   31.40    3.64
  -1   2  -1   43.20    3.76
  -1   2  -1   32.56    3.60
  -1   2  -1   41.71    3.75
   1   2   1   38.72    3.48
  -1   2  -1   32.57    3.63
   1   2   1   35.53    3.73
  -1   2  -1   41.54    3.73
  -1   2  -1   38.81    3.64
  -1   2  -1   35.26    3.67
   1   2   1   40.92    3.57
   1   2   1   40.10    3.71
   1   2   1   41.23    3.78
   1   2   1   39.75    3.68
  -1   2  -1   36.61    3.69
  -1   2  -1   39.05    3.75
   1   2   1   33.32    3.76
   1   2   1   32.01    3.66
   1   2   1   43.52    3.78
   1   2   1   44.95    3.80
   2  -2   1    6.09    0.75
  -2  -2  -1    7.57    0.78
  -2  -2  -1    4.17    0.74
   2  -2   1    4.01    0.68
  -2  -2  -1    5.34    0.74
   2  -2   1    4.44    0.69
   2  -2   1    7.65    0.75
   2  -2   1    5.51    0.71
  -2  -2  -1    6.48    0.78
  -2  -2  -1    5.34    0.75
   2  -2   1    6.33    0.73
   2  -2   1    6.10    0.72
   2  -2   1    7.03    0.66
   2  -2   1    7.50    0.78
  -2  -2  -1    6.94    0.76
  -2  -2  -1    4.74    0.72
   2  -2   1    6.74    0.73
  -2  -2  -1    7.40    0.78
   2  -2   1    6.05    0.73
   2  -2   1    6.63    0.72
  -2  -2  -1    6.88    0.76
   2  -2   1    8.63    0.80
  -2  -2  -1    6.62    0.73
  -2  -2  -1    6.52    0.68
   2  -2   1    5.21    0.73
   2  -2   1    4.79    0.71
  -2  -2  -1    7.98    0.78
  -2  -2  -1    7.62    0.78
   2   2   1    4.41    0.72
   2   2   1    5.72    0.76
  -2   2  -1    6.37    0.67
   2   2   1    7.40    0.76
   2   2   1    5.38    0.74
   2   2   1    6.39    0.76
  -2   2  -1    6.37    0.73
  -2   2  -1    6.59    0.77
  -2   2  -1    6.69    0.75
   2   2   1    6.00    0.77
  -2   2  -1    5.64    0.74
  -2   2  -1    5.61    0.73
  -2   2  -1    6.93    0.75
  -2   2  -1    6.16    0.73
   2   2   1    7.53    0.76
   2   2   1    5.22    0.74
   2   2   1    7.18    0.78
  -2   2  -1    5.75    0.74
   2   2   1    7.16    0.69
   2   2   1    5.23    0.74
  -2   2  -1    5.00    0.71
   2   2   1    5.94    0.74
  -2   2  -1    5.96    0.74
  -2   2  -1    7.56    0.75
  -2   2  -1    5.96    0.74
  -2   2  -1    6.40    0.76
   3  -2   1  136.44   15.08
   3  -2   1  165.03   14.79
   3  -2   1  136.16   14.83
   3  -2   1  161.59   14.65
   3  -2   1  159.08   14.66
  -3  -2  -1  133.94   14.56
   3  -2   1  147.63   14.77
  -3  -2  -1  143.32   14.86
   3  -2   1  147.72   15.07
  -3  -2  -1  170.32   14.88
   3  -2   1  177.34   14.67
  -3  -2  -1  172.43   14.67
   3  -2   1  147.61   14.86
   3  -2   1  139.77   13.97
   3  -2   1  179.40   14.61
  -3  -2  -1  133.05   14.84
  -3  -2  -1  155.56   14.55
  -3  -2  -1  155.47   15.13
   3  -2   1  172.72   15.09
   3  -2   1  153.18   14.65
  -3  -2  -1  179.49   14.73
  -3  -2  -1  155.79   15.12
  -3  -2  -1  152.51   13.98
  -3  -2  -1  149.97   14.67
  -3   2  -1  146.37   14.64
   3   2   1  163.50   14.90
   3   2   1  157.50   14.67
  -3   2  -1  140.24   14.85
  -3   2  -1  145.16   15.10
   3   2   1  165.98   14.56
  -3   2  -1  183.40   14.71
   3   2   1  160.82   14.00
  -3   2  -1  157.99   15.13
  -3   2  -1  170.18   14.81
  -3   2  -1  151.78   14.57
   3   2   1  159.74   14.65
   3   2   1  176.71   14.73
  -3   2  -1  164.56   14.79
  -3   2  -1  156.88   14.88
   3   2   1  166.98   14.79
   3   2   1  155.44   14.98
  -3   2  -1  157.40   14.64
   3   2   1  142.09   14.86
   3   2   1  130.37   14.56
  -3   2  -1  176.43   14.68
   4  -2   1  142.26   12.14
  -4  -2  -1  121.57   12.54
  -4  -2  -1  141.99   12.56
  -4  -2  -1  119.42   12.14
  -4  -2  -1  131.30   12.35
   4  -2   1  145.50   12.36
   4  -2   1  140.31   12.18
  -4  -2  -1  145.37   12.29
  -4  -2  -1  118.93   12.08
  -4  -2  -1  122.88   12.20
   4  -2   1  146.02   12.57
   4  -2   1  128.01   12.53
   4  -2   1  137.79   12.31
   4  -2   1  123.53   12.27
   4  -2   1  144.89   12.18
  -4  -2  -1  140.79   12.35
   4  -2   1  127.77   12.34
  -4  -2  -1  131.80   11.60
  -4   2  -1  116.62   12.26
   4   2   1  116.83   12.42
   4   2   1  129.09   12.36
   4   2   1  131.54   12.18
   4   2   1  128.94   12.53
   4   2   1  114.25   11.59
  -4   2  -1  145.79   12.18
  -4   2  -1  139.34   12.56
   4   2   1  134.76   12.11
  -4   2  -1  114.36   11.59
  -4   2  -1  127.82   12.36
  -4   2  -1  114.22   12.49
  -4   2  -1  117.65   12.09
   4   2   1  116.74   12.12
  -4   2  -1  123.28   12.15
  -4   2  -1  117.16   12.32
   4   2   1  125.53   12.36
  -4   2  -1  141.23   12.32
   4   2   1  131.00   12.55
  -4   2  -1  112.26   12.14
  -4   2  -1  130.26   12.19
   5  -2   1   30.07    3.01
  -5  -2  -1   33.39    3.04
   5  -2   1   35.99    3.13
   5  -2   1   34.16    3.07
  -5  -2  -1   28.01    2.75
  -5  -2  -1   34.29    3.04
   5  -2   1   26.18    2.74
   5  -2   1   29.87    3.00
   5  -2   1   27.87    3.02
   5  -2   1   27.62    2.97
   5  -2   1   26.87    2.93
  -5  -2  -1   25.40    2.92
  -5  -2  -1   27.45    2.98
  -5  -2  -1   28.81    3.04
   5  -2   1   29.86    2.97
   5  -2   1   24.32    2.91
  -5  -2  -1   27.67    2.97
  -5  -2  -1   29.43    2.98
   5  -2   1   27.47    3.04
  -5  -2  -1   34.24    3.07
  -5  -2  -1   31.45    3.09
  -5  -2  -1   31.78    3.02
   5  -2   1   32.45    3.04
   5   2   1   35.21    3.04
   5   2   1   25.59    2.96
  -5   2  -1   28.92    2.96
  -5   2  -1   30.24    3.04
  -5   2  -1   22.30    2.94
  -5   2  -1   30.01    2.98
  -5   2  -1   27.09    3.01
   5   2   1   29.21    3.03
  -5   2  -1   25.83    2.93
  -5   2  -1   34.18    3.10
  -5   2  -1   29.15    2.99
  -5   2  -1   26.09    2.97
  -5   2  -1   26.17    2.93
   5   2   1   26.57    3.02
   5   2   1   27.92    3.01
   5   2   1   29.97    2.78
   5   2   1   26.70    2.98
   5   2   1   27.66    2.95
  -5   2  -1   27.93    2.90
   5   2   1   23.46    2.93
   5   2   1   27.57    3.01
  -6  -2  -1  113.86    9.21
  -6  -2  -1   90.08    8.66
   6  -2   1   80.86    9.23
   6  -2   1   97.37    9.30
   6  -2   1   95.21    9.27
   6  -2   1  100.47    8.70
   6  -2   1   91.43    9.15
  -6  -2  -1  107.89    9.34
   6  -2   1   81.83    9.25
   6  -2   1   95.27    9.43
  -6  -2  -1   93.75    9.29
  -6  -2  -1  106.61    9.30
  -6  -2  -1  110.56    9.24
  -6  -2  -1  111.72    9.21
   6  -2   1  102.11    9.18
  -6  -2  -1   96.25    9.22
  -6  -2  -1   99.18    9.18
  -6  -2  -1   87.57    9.40
  -6  -2  -1  109.61    9.51
   6  -2   1   79.63    9.33
   6  -2   1   93.85    9.44
   6  -2   1   88.45    9.11
   6   2   1   95.44    9.45
   6   2   1   94.78    9.23
   6   2   1   91.26    9.29
   6   2   1   89.56    9.37
   6   2   1   88.41    9.15
  -6   2  -1   81.79    9.13
   6   2   1  100.11    8.72
  -6   2  -1   97.81    9.15
  -6   2  -1  104.44    9.29
   6   2   1  106.22    9.28
   6   2   1  117.36    9.24
   6   2   1   83.14    9.29
   6   2   1   90.01    9.42
   6   2   1   92.27    9.16
  -6   2  -1   92.27    9.29
  -6   2  -1  102.91    9.36
  -6   2  -1   81.15    9.39
  -6   2  -1   99.29    9.12
  -6   2  -1   85.53    9.15
  -6   2  -1   93.33    9.15
  -7  -2  -1    1.88    0.59
   7  -2   1    1.50    0.52
   7  -2   1    1.55    0.44
  -7  -2  -1    2.11    0.60
   7  -2   1    1.39    0.54
   7  -2   1    1.51    0.51
  -7  -2  -1    0.76    0.43
   7  -2   1    2.24    0.64
   7  -2   1    0.74    0.44
   7  -2   1    1.42    0.57
  -7  -2  -1    0.56    0.44
  -7  -2  -1    0.53    0.43
   7  -2   1    1.02    0.46
  -7  -2  -1    2.78    0.64
   7  -2   1    2.08    0.64
  -7  -2  -1    1.38    0.49
   7  -2   1    1.67    0.54
  -7  -2  -1    2.01    0.65
   7  -2   1    1.94    0.59
  -7  -2  -1    1.27    0.42
   7   2   1    1.64    0.53
   7   2   1    2.20    0.60
   7   2   1    0.92    0.47
   7   2   1    0.98    0.52
  -7   2  -1    2.01    0.62
  -7   2  -1    0.78    0.46
   7   2   1    1.16    0.50
   7   2   1    0.73    0.49
  -7   2  -1    1.34    0.54
   7   2   1    1.81    0.57
  -7   2  -1    1.06    0.42
  -7   2  -1    1.53    0.53
   7   2   1    1.37    0.55
   7   2   1    2.62    0.55
  -7   2  -1    1.56    0.55
   7   2   1    1.08    0.54
   7   2   1    1.96    0.59
  -7   2  -1    0.75    0.45
  -7   2  -1    1.83    0.48
  -7   2  -1    2.32    0.65
  -7   2  -1    1.67    0.53
  -8  -2  -1   28.13    3.02
   8  -2   1   25.66    3.02
   8  -2   1   24.73    2.96
   8  -2   1   22.77    2.92
   8  -2   1   23.18    2.93
  -8  -2  -1   25.89    2.69
  -8  -2  -1   21.59    2.93
  -8  -2  -1   32.43    3.10
   8  -2   1   22.56    2.98
   8  -2   1   26.67    3.06
  -8  -2  -1   29.77    3.06
   8  -2   1   26.18    3.00
  -8  -2  -1   25.68    3.02
  -8  -2  -1   29.96    3.05
   8  -2   1   33.66    3.06
   8  -2   1   30.49    3.13
   8  -2   1   28.31    2.74
   8   2   1   28.04    3.01
  -8   2  -1   23.68    3.01
   8   2   1   23.61    2.97
  -8   2  -1   33.43    3.14
  -8   2  -1   27.95    3.03
  -8   2  -1   27.61    2.99
   8   2   1   25.41    2.97
   8   2   1   28.35    3.12
   8   2   1   25.71    3.05
   8   2   1   26.97    2.72
   8   2   1   24.56    3.01
  -8   2  -1   25.16    3.00
  -8   2  -1   27.14    3.03
   8   2   1   31.67    3.07
  -8   2  -1   23.51    2.92
  -8   2  -1   33.41    2.95
  -8   2  -1   26.45    2.75
   8   2   1   27.38    3.05
   9  -2   1   22.70    2.57
  -9  -2  -1   16.03    2.51
   9  -2   1   23.80    2.55
  -9  -2  -1   22.24    2.25
   9  -2   1   24.01    2.61
   9  -2   1   23.32    2.59
  -9  -2  -1   16.14    2.44
  -9  -2  -1   23.46    2.62
   9  -2   1   23.20    2.64
   9  -2   1   21.91    2.28
  -9  -2  -1   18.78    2.56
   9  -2   1   19.57    2.56
  -9  -2  -1   22.41    2.44
  -9  -2  -1   19.87    2.50
   9  -2   1   18.07    2.56
   9  -2   1   24.52    2.69
   9   2   1   19.88    2.51
  -9   2  -1   19.04    2.27
   9   2   1   26.07    2.66
  -9   2  -1   23.72    2.60
  -9   2  -1   24.02    2.41
   9   2   1   17.53    2.57
  -9   2  -1   15.09    2.49
  -9   2  -1   21.19    2.61
   9   2   1   21.95    2.54
   9   2   1   19.76    2.61
   9   2   1   18.52    2.56
  -9   2  -1   25.54    2.61
  -9   2  -1   23.07    2.55
 -10  -2  -1    0.50    0.50
 -10  -2  -1    0.10    0.48
  10  -2   1    0.03    0.42
  10  -2   1    0.23    0.47
  10  -2   1    0.91    0.59
  10  -2   1   -0.81    0.36
  10  -2   1   -0.21    0.37
  10  -2   1    0.31    0.48
 -10  -2  -1   -0.49    0.47
 -10  -2  -1    0.66    0.57
 -10  -2  -1    0.48    0.45
 -10  -2  -1    0.25    0.59
 -10  -2  -1    0.09    0.48
  10  -2   1    0.94    0.64
  10   2   1    0.27    0.58
 -10   2  -1    0.71    0.52
 -10   2  -1    0.29    0.55
  10   2   1   -0.20    0.44
 -10   2  -1    0.62    0.67
 -10   2  -1    1.17    0.68
  10   2   1    0.12    0.55
  10   2   1    1.28    0.62
  10   2   1   -0.15    0.46
 -10   2  -1    0.60    0.55
  10   2   1    0.73    0.63
 -11  -2  -1    4.12    1.24
 -11  -2  -1   11.03    1.67
  11  -2   1    7.64    1.51
  11  -2   1    6.32    1.44
 -11  -2  -1    6.27    1.39
  11  -2   1    6.27    1.48
  11  -2   1    7.92    1.50
  11  -2   1    5.74    1.37
 -11  -2  -1    9.20    1.57
 -11  -2  -1    9.03    1.68
  11  -2   1    7.16    1.51
 -11   2  -1    9.87    1.61
 -11   2  -1    7.24    1.54
 -11   2  -1    7.27    1.47
  11   2   1    5.86    1.44
  11   2   1    6.33    1.43
  11   2   1    7.49    1.46
  11   2   1    9.61    1.63
 -11   2  -1    9.21    1.64
  11   2   1   11.63    1.77
  12  -2   1    5.52    1.32
 -12  -2  -1    5.26    1.35
  12  -2   1    5.30    1.34
  12  -2   1    5.74    1.37
 -12  -2  -1    3.45    1.19
 -12  -2  -1    2.62    1.05
 -12   2  -1    5.24    1.35
  12   2   1    5.19    1.37
  12   2   1    5.24    1.27
 -12   2  -1    4.68    1.29
  12   2   1    2.85    1.09
 -12   2  -1    4.32    1.23
  13  -2   1   25.57    3.24
  13  -2   1   22.39    3.18
  13  -2   1   21.61    3.10
 -13  -2  -1   24.77    3.09
 -13  -2  -1   20.27    3.14
  13   2   1   23.71    3.27
 -13   2  -1   21.03    3.14
  13   2   1   24.33    3.21
  13   2   1   21.02    3.07
 -13  -3   1    3.03    1.14
 -13  -3   1    1.53    1.04
  13  -3  -1    0.61    0.69
  13  -3  -1    1.46    0.88
 -13  -3   1    1.26    0.82
  13  -3  -1    1.36    0.90
 -13   3   1    1.57    1.00
  13   3  -1    3.42    1.22
  13   3  -1    2.25    1.21
  12  -3  -1   11.86    2.10
 -12  -3   1   14.02    2.02
  12  -3  -1   11.94    2.08
 -12  -3   1   10.34    1.45
 -12  -3   1   18.75    2.38
 -12  -3   1   11.03    2.05
  12  -3  -1   11.44    2.10
  12   3  -1    8.69    1.85
 -12   3   1   13.01    2.06
 -12   3   1   13.67    2.20
  12   3  -1   14.23    2.21
  12   3  -1   15.02    2.25
  12   3  -1   15.30    2.35
  11  -3  -1   26.24    3.21
 -11  -3   1   26.65    3.29
  11  -3  -1   22.35    3.26
  11  -3  -1   18.98    3.11
  11  -3  -1   28.79    3.26
 -11  -3   1   27.11    2.72
 -11  -3   1   24.51    3.25
 -11  -3   1   24.34    3.09
  11  -3  -1   28.92    3.34
  11   3  -1   30.46    3.36
 -11   3   1   25.67    3.29
  11   3  -1   28.20    3.27
 -11   3   1   37.47    3.55
 -11   3   1   26.38    3.18
  11   3  -1   27.53    3.38
  11   3  -1   26.24    3.19
  10  -3  -1   44.71    4.55
  10  -3  -1   38.05    4.50
  10  -3  -1   50.48    4.59
  10  -3  -1   34.39    4.33
 -10  -3   1   36.82    3.88
 -10  -3   1   41.88    4.23
  10  -3  -1   45.79    4.52
 -10  -3   1   38.42    4.38
 -10  -3   1   40.97    4.36
 -10  -3   1   37.86    4.30
  10  -3  -1   46.62    4.48
 -10  -3   1   32.99    4.28
 -10   3   1   48.93    4.54
  10   3  -1   38.99    4.44
 -10   3   1   40.09    4.49
  10   3  -1   41.24    4.43
 -10   3   1   38.79    4.37
  10   3  -1   40.06    4.41
  10   3  -1   37.91    4.41
  10   3  -1   41.07    4.52
   9  -3  -1   28.45    3.56
  -9  -3   1   31.42    3.36
   9  -3  -1   29.64    3.51
  -9  -3   1   33.22    3.57
   9  -3  -1   35.77    3.59
  -9  -3   1   33.42    3.56
  -9  -3   1   28.56    3.09
  -9  -3   1   31.07    3.48
   9  -3  -1   36.45    3.62
  -9  -3   1   28.27    3.41
   9  -3  -1   31.65    3.54
   9  -3  -1   30.86    3.61
  -9  -3   1   30.57    3.43
   9  -3  -1   31.26    3.22
   9   3  -1   35.84    3.63
  -9   3   1   35.19    3.60
  -9   3   1   30.89    3.61
   9   3  -1   28.24    3.50
  -9   3   1   34.46    3.57
   9   3  -1   36.67    3.62
  -9   3   1   37.37    3.34
  -9   3   1   30.88    3.22
   9   3  -1   28.17    3.55
  -9   3   1   29.44    3.57
   9   3  -1   31.18    3.51
   9   3  -1   29.78    3.49
  -8  -3   1   27.29    3.17
  -8  -3   1   28.33    3.25
   8  -3  -1   27.50    3.26
   8  -3  -1   24.79    3.19
  -8  -3   1   29.32    3.08
   8  -3  -1   29.33    2.97
   8  -3  -1   31.59    3.33
   8  -3  -1   32.02    3.27
   8  -3  -1   25.64    3.16
   8  -3  -1   29.01    3.21
   8  -3  -1   31.29    3.26
  -8  -3   1   28.55    2.86
   8  -3  -1   30.21    3.29
  -8  -3   1   33.36    3.25
  -8  -3   1   22.69    3.08
   8  -3  -1   23.06    3.21
  -8  -3   1   32.31    3.28
  -8  -3   1   25.63    3.16
  -8   3   1   36.45    3.03
  -8   3   1   28.49    3.21
   8   3  -1   32.19    3.28
  -8   3   1   32.17    3.04
   8   3  -1   27.73    2.94
   8   3  -1   27.39    3.22
   8   3  -1   26.78    3.23
   8   3  -1   29.52    3.22
   8   3  -1   29.87    3.22
  -8   3   1   34.57    3.36
  -8   3   1   34.28    3.33
  -8   3   1   30.74    3.34
   8   3  -1   24.27    3.21
   8   3  -1   25.52    3.18
   8   3  -1   35.93    3.42
  -8   3   1   27.88    3.28
   8   3  -1   32.81    3.27
  -8   3   1   31.49    3.27
  -7  -3   1   13.60    1.50
   7  -3  -1   11.39    1.44
  -7  -3   1    8.85    1.30
   7  -3  -1    9.21    1.36
  -7  -3   1    7.68    1.22
   7  -3  -1    8.28    1.35
   7  -3  -1   13.09    1.49
   7  -3  -1   10.61    1.40
   7  -3  -1    9.74    1.35
   7  -3  -1    8.06    1.36
  -7  -3   1    9.10    1.28
  -7  -3   1    9.40    1.31
  -7  -3   1   11.77    1.36
  -7  -3   1    9.81    1.24
   7  -3  -1    7.67    1.31
   7  -3  -1    9.53    1.18
  -7  -3   1    7.60    1.33
  -7  -3   1    6.75    1.28
  -7  -3   1    7.71    1.06
   7  -3  -1    9.58    1.36
   7  -3  -1   13.31    1.50
  -7   3   1   12.68    1.50
   7   3  -1   10.95    1.23
  -7   3   1    9.65    1.35
  -7   3   1   11.03    1.19
   7   3  -1    9.78    1.33
  -7   3   1   10.90    1.39
   7   3  -1   10.08    1.41
  -7   3   1    7.82    1.14
  -7   3   1   10.17    1.40
   7   3  -1   10.50    1.42
   7   3  -1    6.40    1.32
   7   3  -1    7.37    1.28
   7   3  -1    8.70    1.32
   7   3  -1   10.79    1.45
  -7   3   1   10.09    1.42
  -7   3   1    8.33    1.32
   7   3  -1   10.48    1.38
   7   3  -1    7.80    1.34
  -7   3   1    9.67    1.45
   7   3  -1    9.92    1.37
   7   3  -1    7.45    1.29
   6  -3  -1    3.10    0.69
  -6  -3   1    2.96    0.49
   6  -3  -1    2.04    0.58
   6  -3  -1    2.73    0.55
  -6  -3   1    4.99    0.79
   6  -3  -1    2.83    0.65
  -6  -3   1    3.00    0.65
   6  -3  -1    2.18    0.60
   6  -3  -1    1.55    0.52
   6  -3  -1    2.37    0.61
   6  -3  -1    2.42    0.59
  -6  -3   1    3.41    0.73
  -6  -3   1    2.48    0.57
  -6  -3   1    2.83    0.62
   6  -3  -1    3.02    0.70
  -6  -3   1    2.24    0.63
  -6  -3   1    3.33    0.64
   6  -3  -1    3.03    0.68
   6  -3  -1    1.73    0.55
  -6  -3   1    3.03    0.61
   6  -3  -1    3.29    0.70
   6   3  -1    3.75    0.70
   6   3  -1    1.76    0.56
  -6   3   1    2.06    0.58
   6   3  -1    2.57    0.63
   6   3  -1    2.56    0.65
   6   3  -1    2.39    0.62
  -6   3   1    3.80    0.76
   6   3  -1    2.98    0.70
   6   3  -1    2.81    0.67
  -6   3   1    2.97    0.69
  -6   3   1    2.79    0.53
  -6   3   1    2.33    0.62
  -6   3   1    2.22    0.59
  -6   3   1    3.52    0.58
   6   3  -1    2.16    0.63
   6   3  -1    3.69    0.62
  -6   3   1    2.21    0.62
   6   3  -1    2.56    0.62
  -6   3   1    3.61    0.69
   6   3  -1    2.91    0.64
  -5  -3   1   34.10    3.29
  -5  -3   1   36.53    3.37
   5  -3  -1   36.75    3.40
   5  -3  -1   31.01    3.33
   5  -3  -1   31.87    3.31
   5  -3  -1   29.55    3.38
   5  -3  -1   30.38    3.34
  -5  -3   1   32.89    3.04
  -5  -3   1   39.28    3.31
  -5  -3   1   36.60    3.37
   5  -3  -1   41.00    3.40
   5  -3  -1   26.38    3.31
   5  -3  -1   28.04    3.26
   5  -3  -1   30.47    3.37
  -5  -3   1   33.93    3.32
  -5  -3   1   30.44    3.34
   5  -3  -1   27.86    3.35
   5  -3  -1   28.25    3.39
   5  -3  -1   27.81    3.20
  -5  -3   1   33.05    3.30
  -5  -3   1   29.94    3.30
   5  -3  -1   37.29    3.45
   5  -3  -1   36.00    3.13
  -5  -3   1   30.84    3.40
  -5  -3   1   35.77    3.35
   5   3  -1   26.14    3.31
  -5   3   1   34.69    3.40
  -5   3   1   38.19    3.15
   5   3  -1   28.41    3.29
   5   3  -1   36.60    3.36
   5   3  -1   33.28    3.33
   5   3  -1   34.65    3.11
   5   3  -1   32.69    3.35
  -5   3   1   31.25    3.37
  -5   3   1   30.76    3.21
   5   3  -1   34.31    3.42
  -5   3   1   33.65    3.34
   5   3  -1   36.91    3.39
  -5   3   1   30.56    3.32
  -5   3   1   34.01    3.41
   5   3  -1   33.97    3.37
  -5   3   1   27.45    3.28
   5   3  -1   28.73    3.33
   4  -3  -1   18.32    1.94
  -4  -3   1   17.62    1.90
  -4  -3   1   18.26    1.87
  -4  -3   1   19.17    1.85
  -4  -3   1   18.01    1.82
  -4  -3   1   15.89    1.64
   4  -3  -1   14.18    1.83
   4  -3  -1   17.92    1.91
   4  -3  -1   16.47    1.88
   4  -3  -1   14.64    1.68
  -4  -3   1   16.51    1.84
   4  -3  -1   16.62    1.88
   4  -3  -1   17.31    1.85
   4  -3  -1   15.39    1.84
  -4  -3   1   17.43    1.82
   4  -3  -1   15.05    1.84
  -4  -3   1   19.28    1.84
  -4  -3   1   17.34    1.84
   4  -3  -1   15.97    1.86
  -4  -3   1   16.06    1.83
   4  -3  -1   15.56    1.86
  -4  -3   1   16.52    1.88
  -4  -3   1   15.78    1.83
   4  -3  -1   18.01    1.78
   4  -3  -1   20.07    1.94
   4  -3  -1   16.62    1.85
  -4  -3   1   17.99    1.84
   4  -3  -1   16.63    1.85
  -4   3   1   14.71    1.85
  -4   3   1   16.97    1.91
   4   3  -1   16.78    1.84
  -4   3   1   17.88    1.92
   4   3  -1   18.76    1.87
  -4   3   1   18.87    1.90
  -4   3   1   20.26    1.87
   4   3  -1   17.54    1.86
   4   3  -1   23.64    1.93
   4   3  -1   18.12    1.90
   4   3  -1   16.11    1.85
  -4   3   1   16.72    1.89
  -4   3   1   19.77    1.80
  -4   3   1   16.83    1.72
  -4   3   1   16.13    1.84
   4   3  -1   11.91    1.80
   4   3  -1   20.36    1.90
   4   3  -1   16.61    1.84
   4   3  -1   15.44    1.86
  -4   3   1   12.16    1.81
  -4   3   1   16.58    1.89
   4   3  -1   15.83    1.82
  -4   3   1   16.80    1.87
   4   3  -1   19.42    1.71
  -4   3   1   17.74    1.89
  -3  -3   1  575.31   46.90
   3  -3  -1  495.38   45.15
  -3  -3   1  464.46   46.71
  -3  -3   1  517.18   45.35
   3  -3  -1  514.90   46.76
   3  -3  -1  447.29   46.07
   3  -3  -1  438.24   46.87
   3  -3  -1  463.80   46.47
   3  -3  -1  515.65   45.43
  -3  -3   1  464.13   45.14
  -3  -3   1  428.33   45.74
   3  -3  -1  479.18   43.46
  -3  -3   1  426.28   45.43
  -3  -3   1  525.57   43.40
   3  -3  -1  523.10   45.45
   3  -3  -1  511.06   45.51
  -3  -3   1  499.43   45.50
   3  -3  -1  464.77   46.09
  -3  -3   1  474.09   46.70
  -3  -3   1  510.20   45.02
  -3  -3   1  493.32   46.85
   3  -3  -1  434.26   46.86
   3  -3  -1  447.80   46.73
   3   3  -1  439.71   46.44
  -3   3   1  509.02   45.81
   3   3  -1  558.47   45.05
  -3   3   1  474.71   45.50
  -3   3   1  482.03   46.75
   3   3  -1  547.56   45.43
  -3   3   1  556.83   45.06
   3   3  -1  507.28   46.07
  -3   3   1  491.48   46.90
   3   3  -1  543.51   45.49
   3   3  -1  443.45   46.05
  -3   3   1  511.13   45.44
  -3   3   1  495.02   45.82
   3   3  -1  416.31   45.73
  -3   3   1  533.26   45.18
  -3   3   1  419.80   46.05
   3   3  -1  545.53   43.45
   3   3  -1  486.24   46.86
   3   3  -1  463.81   45.13
   2  -3  -1   70.37    7.33
   2  -3  -1   75.69    6.78
  -2  -3   1   86.94    7.33
   2  -3  -1   75.97    7.34
   2  -3  -1   64.93    7.21
   2  -3  -1   70.80    7.10
   2  -3  -1   74.71    7.10
  -2  -3   1   89.43    7.34
  -2  -3   1   67.12    7.05
  -2  -3   1   76.05    7.28
   2  -3  -1   65.75    7.21
   2  -3  -1   88.80    7.36
   2  -3  -1   73.85    7.19
  -2  -3   1   77.27    7.30
   2  -3  -1   78.85    7.34
  -2  -3   1   67.48    7.15
   2  -3  -1   73.37    7.14
  -2  -3   1   86.15    7.11
  -2  -3   1   67.04    7.12
  -2  -3   1   63.91    7.02
  -2  -3   1   63.51    7.16
   2  -3  -1   84.43    7.10
   2  -3  -1   85.49    7.15
  -2  -3   1   66.79    7.30
   2  -3  -1   71.71    7.18
  -2   3   1   62.02    7.32
  -2   3   1   78.93    7.21
  -2   3   1   74.85    7.35
   2   3  -1   78.54    7.11
   2   3  -1   84.42    7.33
   2   3  -1   75.21    6.93
   2   3  -1   65.33    7.11
   2   3  -1   87.27    7.29
   2   3  -1   70.82    7.13
   2   3  -1   67.94    7.20
  -2   3   1   68.18    7.13
  -2   3   1   79.41    7.14
   2   3  -1   75.73    7.18
  -2   3   1   71.88    7.35
   2   3  -1   83.57    7.12
  -2   3   1   78.19    6.95
   2   3  -1   64.49    6.74
  -2   3   1   80.81    7.12
  -2   3   1   82.30    7.36
   2   3  -1   74.56    7.33
   2   3  -1   78.68    7.32
  -2   3   1   71.70    7.24
   2   3  -1   75.97    7.33
  -2   3   1   73.31    7.23
   2   3  -1   72.25    7.07
  -2   3   1   74.91    7.08
  -2   3   1   70.37    7.09
   2   3  -1   85.06    7.09
   2   3  -1   89.43    7.13
  -1  -3   1  559.87   52.37
  -1  -3   1  506.62   53.60
  -1  -3   1  580.89   52.95
  -1  -3   1  663.64   53.64
   1  -3  -1  516.81   52.88
   1  -3  -1  538.50   52.39
  -1  -3   1  543.92   52.93
   1  -3  -1  587.05   54.60
  -1  -3   1  617.19   52.55
   1  -3  -1  508.94   53.63
  -1  -3   1  553.64   52.83
   1  -3  -1  592.50   54.12
   1  -3  -1  642.86   54.43
   1  -3  -1  504.54   52.91
   1  -3  -1  617.53   50.63
   1  -3  -1  519.35   53.70
  -1  -3   1  548.43   54.54
   1  -3  -1  624.00   54.60
   1  -3  -1  557.32   54.40
   1  -3  -1  524.81   52.56
  -1  -3   1  528.34   52.78
  -1  -3   1  647.74   52.56
   1  -3  -1  581.69   53.67
  -1  -3   1  573.87   54.07
   1   3  -1  535.18   54.56
  -1   3   1  578.09   52.95
  -1   3   1  536.81   52.89
   1   3  -1  652.01   54.41
  -1   3   1  602.47   52.57
   1   3  -1  514.69   53.61
   1   3  -1  599.81   54.08
   1   3  -1  605.87   52.96
   1   3  -1  601.40   53.68
   1   3  -1  582.91   52.95
   1   3  -1  551.15   53.28
  -1   3   1  478.90   52.93
  -1   3   1  565.31   54.42
  -1   3   1  658.57   54.63
   1   3  -1  579.73   52.85
   1   3  -1  521.96   51.60
   1   3  -1  558.13   54.57
   1   3  -1  601.96   52.55
   1   3  -1  661.05   52.41
  -1   3   1  557.96   54.40
  -1   3   1  560.00   53.66
  -1   3   1  485.26   54.57
   0  -3  -1  106.26    9.09
   0  -3   1   98.11    9.36
   0  -3  -1   87.65    8.71
   0  -3   1  100.21    9.14
   0  -3   1   94.61    9.12
   0  -3  -1  103.24    9.44
   0  -3  -1  102.06    9.44
   0  -3   1   92.92    9.37
   0  -3   1   81.08    9.08
   0  -3  -1   90.26    9.28
   0  -3   1  100.26    9.10
   0  -3  -1  110.49    9.20
   0  -3  -1  100.07    9.40
   0  -3   1   96.06    9.33
   0  -3   1   98.36    9.38
   0  -3  -1   88.50    9.26
   0  -3   1  101.83    9.05
   0  -3  -1  102.86    9.28
   0  -3   1   98.76    9.08
   0  -3  -1   90.72    9.16
   0  -3   1   96.95    9.23
   0  -3   1   96.04    9.39
   0  -3  -1   90.89    9.14
   0  -3  -1   99.60    9.43
   0  -3  -1   88.36    9.15
   0  -3   1   90.67    9.20
   0  -3  -1   96.09    9.36
   0  -3  -1  111.04    8.93
   0  -3  -1  112.34    9.14
   0   3  -1   99.33    9.08
   0   3  -1  109.94    9.16
   0   3  -1  101.72    9.24
   0   3  -1   83.39    9.38
   0   3  -1   90.05    9.13
   0   3   1   86.70    9.25
   0   3   1  107.75    8.93
   0   3  -1  105.17    9.06
   0   3   1   95.48    9.44
   0   3   1   83.48    9.09
   0   3  -1   97.64    9.20
   0   3   1  112.14    9.10
   0   3   1   94.86    9.16
   0   3   1  100.52    9.45
   0   3   1   92.39    9.29
   0   3   1   83.95    9.15
   0   3  -1  112.89    9.44
   0   3   1   88.39    9.42
   0   3  -1   94.90    8.69
   0   3  -1  106.11    8.90
   0   3   1   85.08    9.33
   0   3  -1   96.28    9.39
   0   3  -1   98.62    9.26
   0   3  -1  100.87    9.17
   0   3   1   99.52    9.43
   0   3   1  117.20    9.31
   0   3  -1   94.78    9.41
   0   3   1   87.43    9.16
   1  -3   1    8.38    0.93
  -1  -3  -1    9.46    1.02
   1  -3   1    7.91    0.95
   1  -3   1    8.03    0.96
  -1  -3  -1    9.10    1.00
   1  -3   1    7.08    0.95
   1  -3   1    6.40    0.97
   1  -3   1   10.77    1.01
   1  -3   1    7.86    0.98
  -1  -3  -1    9.19    1.04
   1  -3   1    8.82    0.95
  -1  -3  -1    6.24    0.95
  -1  -3  -1    9.24    0.98
   1  -3   1    8.64    0.84
  -1  -3  -1    9.95    1.02
   1  -3   1    7.75    0.91
  -1  -3  -1    8.62    0.99
  -1  -3  -1    7.81    0.99
  -1  -3  -1    8.86    1.02
   1  -3   1    7.68    0.92
   1  -3   1    9.73    0.99
  -1  -3  -1    7.38    0.99
  -1  -3  -1   10.40    0.90
   1  -3   1    8.09    0.95
   1  -3   1   10.42    1.01
   1  -3   1    8.17    0.96
  -1  -3  -1    5.60    0.94
   1  -3   1    8.28    0.96
  -1   3  -1    8.31    0.96
   1   3   1    9.54    1.02
   1   3   1    8.64    1.01
  -1   3  -1    9.48    0.89
  -1   3  -1    8.91    0.97
  -1   3  -1    6.61    0.93
   1   3   1    6.14    0.96
  -1   3  -1   10.03    1.02
  -1   3  -1    7.23    0.95
  -1   3  -1   10.02    0.99
   1   3   1   10.28    1.04
  -1   3  -1    9.54    0.98
   1   3   1   10.60    1.03
   1   3   1    9.24    1.01
  -1   3  -1    7.84    0.97
  -1   3  -1    9.90    0.97
  -1   3  -1    8.92    0.99
   1   3   1    9.21    1.03
  -1   3  -1    9.34    0.98
   1   3   1    9.47    1.02
   1   3   1    8.58    0.89
  -1   3  -1    9.18    1.01
   1   3   1    9.61    1.01
   1   3   1    9.09    1.00
   1   3   1    7.69    0.94
   1   3   1   10.98    1.07
   2  -3   1   28.64    2.97
   2  -3   1   28.01    3.05
   2  -3   1   28.83    2.98
  -2  -3  -1   25.24    2.96
   2  -3   1   30.95    3.01
   2  -3   1   28.48    3.06
  -2  -3  -1   31.10    3.00
   2  -3   1   30.50    3.07
   2  -3   1   27.54    2.96
  -2  -3  -1   24.00    2.79
   2  -3   1   33.48    2.98
   2  -3   1   28.21    3.03
  -2  -3  -1   33.02    3.06
  -2  -3  -1   28.19    2.90
  -2  -3  -1   34.68    3.12
  -2  -3  -1   26.29    2.99
   2  -3   1   35.33    3.03
   2  -3   1   29.51    3.00
  -2  -3  -1   27.95    2.99
   2  -3   1   35.99    3.07
  -2  -3  -1   26.59    3.07
  -2  -3  -1   26.16    2.99
   2  -3   1   25.73    2.97
   2  -3   1   28.54    3.00
  -2  -3  -1   34.91    3.11
  -2  -3  -1   29.83    2.98
   2  -3   1   30.27    2.98
   2  -3   1   30.08    2.79
  -2   3  -1   30.60    3.07
   2   3   1   32.89    3.09
  -2   3  -1   31.99    2.99
   2   3   1   34.67    3.03
  -2   3  -1   37.06    3.01
   2   3   1   31.48    2.83
  -2   3  -1   28.45    3.02
   2   3   1   31.22    3.07
  -2   3  -1   36.27    3.00
   2   3   1   26.70    3.08
   2   3   1   30.49    3.02
   2   3   1   33.67    3.04
  -2   3  -1   32.97    2.83
  -2   3  -1   34.57    3.02
   2   3   1   33.00    3.10
  -2   3  -1   34.69    3.08
  -2   3  -1   29.04    3.01
  -2   3  -1   30.38    3.02
  -2   3  -1   24.51    3.05
   2   3   1   28.33    3.03
  -2   3  -1   31.61    3.08
   2   3   1   28.30    2.99
  -2   3  -1   31.92    2.98
   2   3   1   30.20    3.03
   2   3   1   28.01    2.91
   2   3   1   33.22    3.01
   2   3   1   29.26    2.99
   3  -3   1    4.75    0.67
   3  -3   1    4.04    0.69
   3  -3   1    5.81    0.74
  -3  -3  -1    4.25    0.70
  -3  -3  -1    6.56    0.73
   3  -3   1    4.45    0.66
  -3  -3  -1    3.92    0.67
  -3  -3  -1    5.28    0.65
  -3  -3  -1    4.18    0.69
  -3  -3  -1    5.38    0.67
  -3  -3  -1    3.63    0.66
  -3  -3  -1    4.82    0.72
  -3  -3  -1    4.62    0.72
   3  -3   1    5.67    0.69
  -3  -3  -1    4.69    0.73
  -3  -3  -1    5.25    0.74
   3  -3   1    4.81    0.68
   3  -3   1    4.94    0.67
   3  -3   1    4.36    0.68
   3  -3   1    4.34    0.65
   3  -3   1    4.65    0.68
  -3  -3  -1    3.86    0.66
   3  -3   1    5.49    0.72
  -3  -3  -1    5.59    0.72
  -3  -3  -1    3.99    0.67
  -3  -3  -1    4.97    0.60
   3  -3   1    4.18    0.57
   3  -3   1    4.22    0.63
  -3   3  -1    4.37    0.67
  -3   3  -1    4.48    0.61
  -3   3  -1    5.27    0.73
   3   3   1    6.16    0.76
  -3   3  -1    4.92    0.72
  -3   3  -1    4.84    0.66
  -3   3  -1    3.52    0.64
   3   3   1    5.05    0.60
   3   3   1    4.88    0.69
   3   3   1    5.83    0.76
  -3   3  -1    3.42    0.66
  -3   3  -1    2.87    0.61
  -3   3  -1    6.15    0.73
   3   3   1    5.15    0.70
   3   3   1    3.65    0.68
  -3   3  -1    4.73    0.70
   3   3   1    4.21    0.69
   3   3   1    4.87    0.73
  -3   3  -1    4.10    0.66
  -3   3  -1    4.14    0.67
   3   3   1    4.65    0.72
   3   3   1    4.94    0.71
   3   3   1    5.00    0.74
   3   3   1    5.41    0.71
  -3   3  -1    4.84    0.72
  -3   3  -1    3.91    0.65
   3   3   1    4.80    0.69
  -4  -3  -1   60.23    5.76
   4  -3   1   53.86    5.40
  -4  -3  -1   50.60    5.41
  -4  -3  -1   66.37    5.82
   4  -3   1   58.85    5.82
   4  -3   1   67.05    5.84
  -4  -3  -1   62.59    5.80
   4  -3   1   61.45    5.73
   4  -3   1   48.72    5.86
  -4  -3  -1   53.24    5.72
   4  -3   1   55.86    5.73
  -4  -3  -1   72.76    5.99
  -4  -3  -1   54.12    5.77
  -4  -3  -1   69.73    5.88
   4  -3   1   58.19    5.82
  -4  -3  -1   50.87    5.71
  -4  -3  -1   59.50    5.75
   4  -3   1   60.24    5.81
   4  -3   1   71.30    5.77
   4  -3   1   59.42    5.71
   4  -3   1   57.40    5.73
  -4  -3  -1   66.00    5.93
  -4  -3  -1   61.45    5.95
   4  -3   1   51.23    5.86
  -4  -3  -1   57.36    5.71
   4   3   1   61.40    5.76
  -4   3  -1   60.43    5.83
   4   3   1   60.15    5.77
  -4   3  -1   51.62    5.77
   4   3   1   57.91    5.93
  -4   3  -1   56.80    5.84
  -4   3  -1   54.26    5.70
  -4   3  -1   47.48    5.71
   4   3   1   61.24    5.45
   4   3   1   58.30    5.79
  -4   3  -1   62.20    5.46
   4   3   1   66.31    5.94
   4   3   1   64.79    5.76
  -4   3  -1   56.85    5.72
   4   3   1   51.91    5.82
  -4   3  -1   67.69    5.94
   4   3   1   57.62    5.78
  -4   3  -1   61.75    5.94
   4   3   1   62.82    5.78
  -4   3  -1   62.18    5.95
   4   3   1   61.74    5.85
  -4   3  -1   64.10    5.78
  -4   3  -1   67.43    5.86
   4   3   1   53.33    5.85
  -4   3  -1   60.49    5.93
  -4   3  -1   58.69    5.74
   5  -3   1  152.26   15.73
   5  -3   1  151.86   15.78
  -5  -3  -1  179.63   15.60
  -5  -3  -1  189.97   15.77
  -5  -3  -1  176.56   15.52
   5  -3   1  139.76   15.92
   5  -3   1  141.70   15.48
  -5  -3  -1  138.99   16.04
   5  -3   1  180.23   15.80
  -5  -3  -1  143.77   15.78
   5  -3   1  170.30   16.07
  -5  -3  -1  176.27   15.63
  -5  -3  -1  158.88   15.54
   5  -3   1  169.75   15.60
  -5  -3  -1  199.59   16.16
  -5  -3  -1  181.51   16.10
   5  -3   1  189.73   16.08
   5  -3   1  140.84   16.02
  -5  -3  -1  149.23   15.58
   5  -3   1  152.70   15.82
  -5  -3  -1  157.08   15.81
  -5  -3  -1  171.60   15.68
   5   3   1  182.87   15.77
  -5   3  -1  174.86   15.88
   5   3   1  134.95   15.51
   5   3   1  179.55   16.09
  -5   3  -1  165.82   15.75
   5   3   1  196.29   16.14
   5   3   1  169.95   15.63
  -5   3  -1  160.86   15.76
  -5   3  -1  161.92   15.58
  -5   3  -1  169.92   15.58
   5   3   1  167.81   15.63
  -5   3  -1  160.40   15.63
   5   3   1  181.96   14.90
   5   3   1  156.27   15.84
   5   3   1  139.98   15.81
  -5   3  -1  155.57   16.07
   5   3   1  155.01   15.67
  -5   3  -1  189.47   15.64
  -5   3  -1  178.89   15.56
   6  -3   1    3.99    0.83
  -6  -3  -1    5.67    0.86
  -6  -3  -1    5.44    0.73
   6  -3   1    4.67    0.89
   6  -3   1    3.51    0.80
   6  -3   1    3.56    0.80
   6  -3   1    5.21    0.86
   6  -3   1    5.13    0.71
  -6  -3  -1    5.31    0.88
   6  -3   1    5.27    0.87
   6  -3   1    4.15    0.86
  -6  -3  -1    3.99    0.84
  -6  -3  -1    1.89    0.68
  -6  -3  -1    4.74    0.92
  -6  -3  -1    8.23    0.97
   6  -3   1    4.77    0.89
  -6  -3  -1    3.82    0.80
   6  -3   1    4.88    0.88
  -6  -3  -1    4.35    0.83
  -6  -3  -1    3.08    0.77
  -6   3  -1    5.28    0.94
  -6   3  -1    4.80    0.89
   6   3   1    5.58    0.77
  -6   3  -1    5.77    0.90
  -6   3  -1    5.32    0.91
   6   3   1    4.29    0.85
  -6   3  -1    5.05    0.78
   6   3   1    4.50    0.87
   6   3   1    4.87    0.87
   6   3   1    4.13    0.82
   6   3   1    7.09    1.01
   6   3   1    5.83    0.93
  -6   3  -1    5.32    0.91
  -6   3  -1    3.76    0.82
  -6   3  -1    5.14    0.87
   6   3   1    4.44    0.87
   6   3   1    5.74    0.99
  -6   3  -1    4.77    0.85
   6   3   1    4.48    0.91
  -6   3  -1    5.22    0.86
   6   3   1    5.78    0.89
   7  -3   1   35.92    3.78
   7  -3   1   30.60    3.79
   7  -3   1   33.63    3.43
   7  -3   1   38.25    3.74
  -7  -3  -1   33.46    3.74
   7  -3   1   36.95    3.76
  -7  -3  -1   38.98    3.45
  -7  -3  -1   31.52    3.71
   7  -3   1   33.53    3.71
  -7  -3  -1   44.38    3.89
  -7  -3  -1   34.64    3.67
  -7  -3  -1   35.19    3.71
   7  -3   1   42.87    3.87
   7  -3   1   36.43    3.82
   7  -3   1   44.06    3.90
  -7  -3  -1   33.43    3.73
  -7  -3  -1   39.05    3.82
   7  -3   1   33.18    3.73
  -7  -3  -1   36.25    3.74
  -7  -3  -1   34.78    3.77
   7   3   1   36.58    3.75
  -7   3  -1   38.91    3.66
  -7   3  -1   46.68    3.94
  -7   3  -1   35.66    3.74
  -7   3  -1   28.02    3.65
  -7   3  -1   41.50    3.81
  -7   3  -1   40.10    3.78
   7   3   1   32.99    3.77
   7   3   1   32.66    3.45
   7   3   1   31.41    3.79
   7   3   1   35.93    3.77
   7   3   1   35.46    3.78
   7   3   1   40.39    3.84
   7   3   1   39.29    3.88
  -7   3  -1   29.46    3.75
   7   3   1   32.28    3.75
  -7   3  -1   32.83    3.46
   7   3   1   37.17    3.76
   7   3   1   28.84    3.73
  -8  -3  -1   23.47    2.62
   8  -3   1   21.73    2.65
   8  -3   1   20.98    2.60
  -8  -3  -1   21.11    2.51
   8  -3   1   22.47    2.63
  -8  -3  -1   21.08    2.31
   8  -3   1   18.09    2.58
  -8  -3  -1   21.28    2.59
   8  -3   1   22.36    2.61
   8  -3   1   24.18    2.70
  -8  -3  -1   21.98    2.57
  -8  -3  -1   24.78    2.71
   8  -3   1   19.76    2.57
   8  -3   1   21.75    2.56
  -8  -3  -1   20.56    2.61
  -8  -3  -1   34.40    2.89
  -8  -3  -1   21.70    2.58
   8  -3   1   24.47    2.63
   8  -3   1   23.86    2.35
  -8   3  -1   21.50    2.67
  -8   3  -1   23.25    2.63
   8   3   1   29.18    2.74
  -8   3  -1   24.74    2.51
  -8   3  -1   22.77    2.61
   8   3   1   25.37    2.68
   8   3   1   21.59    2.63
   8   3   1   19.22    2.56
  -8   3  -1   27.11    2.73
   8   3   1   17.65    2.62
   8   3   1   18.55    2.33
  -8   3  -1   28.86    2.74
  -8   3  -1   20.92    2.37
   8   3   1   23.36    2.66
   8   3   1   23.97    2.69
   8   3   1   26.22    2.75
  -8   3  -1   22.73    2.70
   8   3   1   24.04    2.64
  -8   3  -1   23.71    2.65
   9  -3   1   73.64    7.85
  -9  -3  -1   80.33    7.37
   9  -3   1   80.94    7.99
   9  -3   1   82.14    8.13
  -9  -3  -1   83.60    7.87
  -9  -3  -1   89.33    8.00
  -9  -3  -1   84.38    7.84
   9  -3   1   73.83    7.36
   9  -3   1   85.35    8.19
   9  -3   1   77.06    7.89
   9  -3   1   77.44    7.98
   9  -3   1   70.06    7.83
  -9  -3  -1  105.16    8.11
  -9  -3  -1   73.21    7.93
   9   3   1   86.66    8.08
  -9   3  -1   81.36    7.92
   9   3   1   75.97    7.88
   9   3   1   74.25    8.10
  -9   3  -1   81.14    7.92
  -9   3  -1   71.36    7.88
   9   3   1   80.32    7.98
  -9   3  -1   88.80    8.15
   9   3   1   72.93    7.89
   9   3   1   72.85    7.99
  -9   3  -1   71.45    7.71
  10  -3   1   45.70    4.77
 -10  -3  -1   44.61    4.72
  10  -3   1   39.01    4.65
  10  -3   1   44.09    4.28
 -10  -3  -1   38.28    4.21
  10  -3   1   39.85    4.64
 -10  -3  -1   46.03    4.75
 -10  -3  -1   46.89    4.73
  10  -3   1   40.02    4.62
 -10  -3  -1   46.09    4.58
 -10  -3  -1   45.66    4.67
  10  -3   1   42.77    4.78
  10  -3   1   45.23    4.85
  10   3   1   45.63    4.84
 -10   3  -1   49.81    4.90
  10   3   1   45.12    4.80
 -10   3  -1   40.11    4.65
  10   3   1   37.53    4.66
  10   3   1   48.21    4.78
 -10   3  -1   50.12    4.77
 -10   3  -1   42.56    4.68
  10   3   1   37.05    4.62
 -11  -3  -1    7.00    1.60
  11  -3   1   10.30    1.79
 -11  -3  -1    9.70    1.70
  11  -3   1   11.33    1.83
 -11  -3  -1   12.06    1.44
 -11  -3  -1   14.64    1.89
  11  -3   1   12.95    1.91
  11  -3   1    8.54    1.67
 -11  -3  -1   10.41    1.81
  11  -3   1    8.79    1.71
 -11   3  -1    8.38    1.64
  11   3   1    8.67    1.66
  11   3   1    7.67    1.64
  11   3   1    8.19    1.65
  11   3   1   10.01    1.88
 -11   3  -1    8.54    1.70
 -12  -3  -1   13.06    2.33
  12  -3   1   14.12    2.29
 -12  -3  -1   10.67    2.12
  12  -3   1   18.19    2.48
 -12  -3  -1   16.05    2.42
  12  -3   1   14.07    2.37
  12   3   1   15.11    2.31
 -12   3  -1   20.49    2.59
 -12   3  -1   14.40    2.33
  12   3   1   15.22    2.39
  12   3   1   19.68    2.65
 -13  -3  -1    2.49    1.06
  13  -3   1    3.24    1.14
  13  -3   1    1.60    0.97
 -13  -3  -1    2.22    1.05
  13  -3   1    1.54    0.97
  13   3   1    1.09    0.94
  13   3   1    1.46    0.98
  13   3   1    3.22    1.08
 -13   3  -1    2.20    1.03
 -13  -4   1    4.79    1.40
  13  -4  -1    4.57    1.34
 -13  -4   1    4.48    1.26
 -13  -4   1    3.40    1.30
  13  -4  -1    2.40    1.08
  13  -4  -1    2.17    1.13
  13   4  -1    4.49    1.45
 -13   4   1    4.91    1.53
  13   4  -1    3.35    1.36
 -12  -4   1    0.92    0.82
 -12  -4   1    1.58    0.86
 -12  -4   1    2.48    0.96
  12  -4  -1    2.05    0.92
 -12  -4   1    2.13    0.60
  12  -4  -1    3.20    1.08
  12  -4  -1    2.36    0.91
 -12   4   1    4.31    1.22
  12   4  -1    2.11    0.81
 -12   4   1    1.53    1.00
  12   4  -1    4.05    1.25
  12   4  -1    1.68    1.08
 -11  -4   1   14.57    2.15
 -11  -4   1   12.86    1.51
  11  -4  -1    8.69    1.89
 -11  -4   1   11.85    2.09
  11  -4  -1   14.40    2.08
 -11  -4   1   13.65    2.01
 -11  -4   1   12.77    2.09
  11  -4  -1   19.48    2.36
  11  -4  -1   11.32    2.07
  11  -4  -1   15.58    2.18
  11   4  -1   19.67    2.37
  11   4  -1   14.09    2.23
 -11   4   1   11.87    1.98
  11   4  -1   14.09    2.09
 -11   4   1   10.66    2.05
 -11   4   1   13.74    2.20
  11   4  -1   14.72    2.18
  10  -4  -1    0.23    0.48
  10  -4  -1    1.65    0.74
 -10  -4   1    0.58    0.60
  10  -4  -1    0.68    0.61
 -10  -4   1    1.37    0.73
 -10  -4   1    1.21    0.64
  10  -4  -1    0.30    0.59
  10  -4  -1    0.73    0.58
 -10  -4   1    1.24    0.47
 -10  -4   1    0.64    0.58
 -10  -4   1    1.29    0.70
 -10  -4   1    1.22    0.63
  10  -4  -1    0.81    0.66
  10   4  -1    1.40    0.67
 -10   4   1    1.49    0.77
  10   4  -1    2.59    0.79
 -10   4   1    2.01    0.73
 -10   4   1    1.51    0.78
  10   4  -1    1.68    0.84
  10   4  -1    1.07    0.78
 -10   4   1    0.38    0.58
  -9  -4   1  126.36   12.39
   9  -4  -1  135.09   11.83
  -9  -4   1  103.25   12.35
  -9  -4   1  122.69   12.85
   9  -4  -1  126.97   12.87
   9  -4  -1  148.28   12.48
   9  -4  -1  115.78   12.44
  -9  -4   1  128.82   12.40
  -9  -4   1  128.84   12.37
   9  -4  -1  123.11   12.63
   9  -4  -1  123.46   12.62
  -9  -4   1  124.76   11.64
   9  -4  -1  136.80   12.83
   9   4  -1  143.89   12.92
   9   4  -1  144.90   12.64
  -9   4   1  114.81   12.42
   9   4  -1  136.13   12.72
   9   4  -1  120.77   12.45
  -9   4   1  129.70   12.29
  -9   4   1  119.65   12.66
   9   4  -1  131.80   12.49
  -9   4   1  138.79   12.52
  -9   4   1  132.44   12.77
   9   4  -1  134.63   12.74
   8  -4  -1   14.14    1.92
   8  -4  -1   12.73    1.86
  -8  -4   1   16.23    1.95
  -8  -4   1   15.26    1.89
   8  -4  -1   15.40    2.03
   8  -4  -1   16.50    2.01
  -8  -4   1   12.59    1.75
   8  -4  -1   14.73    1.89
   8  -4  -1   15.82    2.00
  -8  -4   1   17.63    1.88
   8  -4  -1   16.29    1.94
  -8  -4   1    9.29    1.82
  -8  -4   1   13.57    1.52
   8  -4  -1   13.35    1.87
  -8  -4   1   12.34    1.91
   8  -4  -1   16.06    1.99
   8  -4  -1   16.68    1.70
  -8  -4   1   17.25    2.04
  -8   4   1   16.13    1.73
   8   4  -1   15.50    1.94
   8   4  -1   10.53    1.87
  -8   4   1   13.71    1.99
   8   4  -1   17.41    2.06
   8   4  -1   12.71    1.94
  -8   4   1   11.36    1.79
   8   4  -1   15.15    1.98
   8   4  -1   19.41    2.02
  -8   4   1   11.50    1.88
  -8   4   1   13.32    1.68
  -8   4   1   15.35    1.98
  -8   4   1   15.68    2.00
  -8   4   1   13.88    1.89
   8   4  -1   12.82    1.88
   8   4  -1   16.34    1.96
   7  -4  -1   11.34    1.70
   7  -4  -1   11.21    1.66
   7  -4  -1   13.39    1.68
   7  -4  -1   10.14    1.64
  -7  -4   1   13.52    1.36
   7  -4  -1   11.13    1.66
  -7  -4   1   13.40    1.65
   7  -4  -1   19.23    1.79
  -7  -4   1    9.42    1.63
   7  -4  -1   12.02    1.71
   7  -4  -1   10.38    1.65
  -7  -4   1   12.46    1.60
  -7  -4   1   11.25    1.65
  -7  -4   1   12.86    1.74
  -7  -4   1   13.12    1.62
   7  -4  -1   15.78    1.52
   7  -4  -1   14.31    1.70
  -7  -4   1   11.74    1.64
  -7  -4   1    9.70    1.52
  -7  -4   1   14.80    1.61
  -7   4   1   12.50    1.64
  -7   4   1   13.90    1.48
   7   4  -1   11.98    1.69
   7   4  -1   11.88    1.64
   7   4  -1   13.63    1.53
  -7   4   1   11.51    1.63
   7   4  -1   13.11    1.69
  -7   4   1   14.86    1.83
   7   4  -1   12.45    1.68
   7   4  -1   12.82    1.67
   7   4  -1   11.15    1.68
   7   4  -1   11.43    1.66
  -7   4   1   14.18    1.73
   7   4  -1   10.18    1.66
  -7   4   1   12.83    1.73
   7   4  -1   10.77    1.63
  -7   4   1   11.94    1.48
  -7   4   1   16.04    1.80
  -7   4   1   16.91    1.78
   7   4  -1   12.38    1.68
   6  -4  -1   10.79    1.30
   6  -4  -1    7.60    1.16
  -6  -4   1    9.03    1.10
  -6  -4   1    6.54    1.03
   6  -4  -1    8.53    1.17
  -6  -4   1    4.70    1.05
  -6  -4   1    8.57    1.10
   6  -4  -1    7.15    1.14
  -6  -4   1    8.28    1.08
   6  -4  -1    7.24    1.11
   6  -4  -1    7.92    1.16
  -6  -4   1    5.65    1.05
   6  -4  -1    8.71    1.23
  -6  -4   1    5.64    1.10
   6  -4  -1    5.10    1.04
  -6  -4   1    7.63    1.11
  -6  -4   1    9.88    1.15
   6  -4  -1    4.90    0.91
   6  -4  -1    6.86    1.10
   6  -4  -1    7.64    1.18
  -6  -4   1    5.38    0.82
   6  -4  -1    5.82    0.92
  -6   4   1    8.04    1.18
   6   4  -1    6.90    1.11
  -6   4   1    8.53    1.18
   6   4  -1    8.72    1.23
  -6   4   1    7.58    1.19
   6   4  -1    7.44    1.16
   6   4  -1    7.83    0.98
   6   4  -1    9.48    1.26
  -6   4   1    7.45    1.11
  -6   4   1    6.52    1.14
  -6   4   1    8.00    1.01
   6   4  -1    8.69    1.19
  -6   4   1    8.34    1.13
  -6   4   1    6.91    0.96
   6   4  -1    7.68    1.13
   6   4  -1    7.41    1.09
  -6   4   1    7.02    1.14
   6   4  -1    6.86    1.12
   6   4  -1    7.35    1.13
   6   4  -1    8.77    1.15
   5  -4  -1   36.86    3.28
   5  -4  -1   27.99    3.24
   5  -4  -1   31.85    3.27
  -5  -4   1   33.80    3.32
   5  -4  -1   33.15    3.30
  -5  -4   1   27.85    3.17
  -5  -4   1   32.22    3.19
  -5  -4   1   26.14    3.16
  -5  -4   1   28.53    3.19
   5  -4  -1   28.52    2.98
  -5  -4   1   32.35    3.19
   5  -4  -1   28.41    3.22
   5  -4  -1   30.63    3.20
   5  -4  -1   32.61    3.28
  -5  -4   1   31.65    3.22
  -5  -4   1   27.48    3.26
   5  -4  -1   29.59    3.24
   5  -4  -1   36.70    3.26
  -5  -4   1   34.81    3.28
   5  -4  -1   27.41    3.26
  -5  -4   1   35.53    3.27
  -5  -4   1   27.82    3.14
   5  -4  -1   26.58    3.17
   5  -4  -1   35.41    3.15
   5  -4  -1   29.72    3.29
   5   4  -1   33.53    3.30
  -5   4   1   27.89    3.25
  -5   4   1   30.22    3.28
  -5   4   1   28.01    3.20
   5   4  -1   29.62    2.97
  -5   4   1   30.48    3.26
   5   4  -1   30.96    3.30
  -5   4   1   33.70    3.04
   5   4  -1   28.51    3.22
  -5   4   1   32.54    3.25
   5   4  -1   33.26    3.23
  -5   4   1   34.84    3.29
  -5   4   1   31.33    3.13
   5   4  -1   34.61    3.28
  -5   4   1   29.65    3.20
  -5   4   1   27.65    3.26
   5   4  -1   33.66    3.24
   5   4  -1   28.42    3.21
   5   4  -1   27.73    3.24
   5   4  -1   28.59    3.21
   5   4  -1   37.49    3.36
   5   4  -1   36.45    3.25
   4  -4  -1   61.41    6.14
   4  -4  -1   67.38    5.64
   4  -4  -1   59.49    5.95
   4  -4  -1   70.07    6.15
  -4  -4   1   63.37    5.90
  -4  -4   1   63.51    6.12
  -4  -4   1   55.05    5.52
   4  -4  -1   48.79    5.88
   4  -4  -1   70.20    6.13
  -4  -4   1   69.91    6.02
   4  -4  -1   57.41    5.88
   4  -4  -1   63.20    6.03
  -4  -4   1   55.54    6.05
   4  -4  -1   60.09    5.94
  -4  -4   1   65.46    5.95
  -4  -4   1   72.73    6.01
  -4  -4   1   65.62    5.95
   4  -4  -1   65.46    5.97
   4  -4  -1   56.50    6.03
  -4  -4   1   56.21    6.09
   4  -4  -1   61.31    6.02
   4  -4  -1   62.13    6.13
  -4   4   1   53.14    6.11
   4   4  -1   63.97    5.96
  -4   4   1   58.37    5.92
   4   4  -1   68.72    5.98
  -4   4   1   66.07    6.16
  -4   4   1   60.16    5.93
  -4   4   1   51.14    6.09
  -4   4   1   55.21    6.02
   4   4  -1   63.01    5.95
   4   4  -1   55.16    5.94
   4   4  -1   59.41    5.60
  -4   4   1   67.84    6.06
   4   4  -1   53.83    6.00
  -4   4   1   53.35    5.99
  -4   4   1   57.64    5.94
   4   4  -1   61.41    5.98
   4   4  -1   54.46    5.90
   4   4  -1   72.63    6.17
   4   4  -1   70.59    6.12
   4   4  -1   68.23    6.04
  -4   4   1   58.75    5.88
   4   4  -1   51.17    6.08
  -4   4   1   75.66    6.23
  -4   4   1   56.32    5.95
   3  -4  -1   91.15    8.10
   3  -4  -1   91.72    8.32
   3  -4  -1   90.93    8.31
  -3  -4   1   97.04    8.30
   3  -4  -1   69.29    8.10
  -3  -4   1   89.51    8.03
   3  -4  -1   75.46    8.13
  -3  -4   1   89.67    8.14
  -3  -4   1   84.09    8.06
   3  -4  -1   80.04    8.29
   3  -4  -1   88.38    7.67
   3  -4  -1   77.77    8.07
   3  -4  -1   79.88    8.02
  -3  -4   1   86.26    8.28
   3  -4  -1   91.70    8.10
  -3  -4   1   88.82    8.30
  -3  -4   1   95.33    8.11
  -3  -4   1   84.56    8.02
   3  -4  -1   81.76    8.16
   3  -4  -1   79.96    8.18
   3  -4  -1   79.53    8.29
  -3  -4   1   80.52    8.24
  -3  -4   1   85.86    8.12
   3  -4  -1   91.35    8.29
  -3  -4   1   81.40    7.98
  -3   4   1   87.84    8.09
   3   4  -1   74.02    8.19
   3   4  -1   80.27    8.16
  -3   4   1   80.65    8.31
   3   4  -1   75.67    7.63
  -3   4   1   93.93    8.05
   3   4  -1   92.91    8.10
  -3   4   1   75.60    8.29
  -3   4   1   87.40    8.33
  -3   4   1   82.65    8.09
  -3   4   1   86.49    8.04
   3   4  -1   85.70    8.09
   3   4  -1   74.78    8.26
   3   4  -1   81.55    8.01
   3   4  -1   96.17    8.30
  -3   4   1   76.84    8.14
   3   4  -1   89.74    8.07
  -3   4   1   76.01    8.16
   3   4  -1   80.09    8.11
   3   4  -1   87.76    8.06
   3   4  -1   90.96    8.08
  -2  -4   1   14.45    1.46
   2  -4  -1   12.72    1.46
   2  -4  -1   14.43    1.51
  -2  -4   1   15.41    1.47
   2  -4  -1   11.22    1.46
  -2  -4   1   10.98    1.34
  -2  -4   1   18.05    1.48
   2  -4  -1   10.71    1.43
   2  -4  -1   12.95    1.47
  -2  -4   1   13.15    1.42
   2  -4  -1   13.07    1.44
   2  -4  -1   12.78    1.51
   2  -4  -1   14.29    1.55
   2  -4  -1   12.53    1.47
  -2  -4   1   10.96    1.44
  -2  -4   1   13.50    1.46
   2  -4  -1   13.40    1.37
  -2  -4   1   14.77    1.44
   2  -4  -1   11.22    1.43
  -2  -4   1   13.55    1.48
   2  -4  -1   12.16    1.45
   2  -4  -1   10.42    1.43
  -2  -4   1   16.60    1.52
  -2  -4   1   11.32    1.43
   2  -4  -1   16.34    1.58
  -2  -4   1   11.37    1.43
  -2   4   1   15.44    1.52
   2   4  -1   13.17    1.47
   2   4  -1   12.29    1.47
  -2   4   1   13.13    1.52
  -2   4   1   14.14    1.49
   2   4  -1   14.97    1.46
   2   4  -1   16.36    1.51
  -2   4   1   12.49    1.51
   2   4  -1   13.30    1.47
   2   4  -1   13.54    1.41
  -2   4   1   11.29    1.46
   2   4  -1   12.15    1.48
  -2   4   1   14.42    1.49
  -2   4   1   10.90    1.45
  -2   4   1   14.22    1.51
   2   4  -1   13.03    1.48
   2   4  -1   13.70    1.46
   2   4  -1   15.41    1.50
  -2   4   1   12.39    1.44
   2   4  -1   15.23    1.48
   2   4  -1   14.17    1.48
  -2   4   1   17.06    1.57
   2   4  -1   11.76    1.48
  -2   4   1   12.20    1.40
  -2   4   1   10.64    1.44
  -2   4   1   13.42    1.49
  -1  -4   1  588.56   52.83
   1  -4  -1  519.55   52.89
  -1  -4   1  648.86   53.58
   1  -4  -1  509.14   52.82
  -1  -4   1  527.35   53.70
  -1  -4   1  568.25   51.76
   1  -4  -1  611.11   52.14
  -1  -4   1  554.82   52.80
   1  -4  -1  503.39   53.28
  -1  -4   1  493.83   51.58
   1  -4  -1  637.25   53.79
   1  -4  -1  472.87   52.14
   1  -4  -1  613.08   53.64
   1  -4  -1  565.07   49.84
  -1  -4   1  629.05   53.07
   1  -4  -1  560.30   52.53
  -1  -4   1  530.26   52.48
  -1  -4   1  549.09   53.56
   1  -4  -1  638.48   51.66
   1  -4  -1  644.11   50.87
   1  -4  -1  560.29   52.15
   1  -4  -1  571.06   51.80
  -1  -4   1  600.26   52.16
   1  -4  -1  567.83   53.60
   1  -4  -1  495.54   52.83
  -1  -4   1  615.91   53.74
  -1  -4   1  531.08   52.80
  -1  -4   1  529.76   52.15
   1   4  -1  552.64   53.75
   1   4  -1  495.20   52.48
   1   4  -1  596.76   52.09
   1   4  -1  629.14   53.78
   1   4  -1  523.65   50.83
  -1   4   1  536.92   53.62
   1   4  -1  519.99   51.60
   1   4  -1  521.43   52.81
  -1   4   1  479.67   52.83
   1   4  -1  600.42   52.18
   1   4  -1  522.52   53.56
  -1   4   1  585.11   52.13
   1   4  -1  568.96   53.59
   1   4  -1  559.27   53.26
  -1   4   1  659.96   50.89
   1   4  -1  546.35   52.17
  -1   4   1  559.48   52.18
   1   4  -1  519.24   51.74
   0  -4   1   17.79    1.99
   0  -4   1   16.58    1.84
   0  -4  -1   18.04    1.97
   0  -4   1   20.81    1.98
   0  -4  -1   19.42    1.96
   0  -4   1   20.08    2.00
   0  -4   1   18.46    1.96
   0  -4   1   18.65    1.92
   0  -4  -1   20.48    2.03
   0  -4   1   16.79    1.90
   0  -4  -1   20.97    2.06
   0  -4  -1   18.00    1.94
   0  -4   1   17.18    1.90
   0  -4  -1   19.54    1.94
   0  -4   1   18.41    1.91
   0  -4   1   19.03    1.90
   0  -4   1   17.52    1.92
   0  -4  -1   17.01    2.00
   0  -4  -1   24.54    2.03
   0  -4   1   22.50    1.95
   0  -4  -1   16.66    1.93
   0  -4  -1   21.31    2.00
   0  -4  -1   17.78    1.80
   0  -4   1   20.87    1.98
   0  -4   1   16.42    1.88
   0  -4  -1   16.05    1.95
   0  -4  -1   18.89    1.93
   0  -4  -1   17.20    1.96
   0  -4  -1   14.38    1.90
   0  -4   1   18.55    1.91
   0  -4  -1   19.57    1.88
   0   4   1   20.06    1.97
   0   4   1   14.95    1.94
   0   4  -1   17.62    1.92
   0   4  -1   22.64    1.99
   0   4   1   18.23    1.98
   0   4   1   25.70    2.02
   0   4   1   21.08    1.99
   0   4  -1   17.46    1.92
   0   4   1   18.94    1.87
   0   4  -1   21.05    1.95
   0   4   1   19.47    2.02
   0   4  -1   18.80    1.98
   0   4  -1   18.67    1.94
   0   4   1   13.60    1.97
   0   4   1   20.84    2.00
   0   4   1   17.63    1.96
   0   4  -1   17.75    1.94
   0   4  -1   16.40    1.77
   0   4   1   20.69    1.89
   0   4   1   17.85    1.98
   0   4   1   17.68    1.97
   0   4  -1   17.74    1.99
   0   4  -1   20.75    1.97
   0   4  -1   18.30    1.85
   0   4  -1   17.57    1.94
   0   4   1   21.64    1.84
   0   4  -1   15.51    1.92
   1  -4   1    1.50    0.37
  -1  -4  -1    1.46    0.40
   1  -4   1    1.45    0.35
   1  -4   1    1.50    0.37
  -1  -4  -1    1.84    0.43
   1  -4   1    1.31    0.37
  -1  -4  -1    1.37    0.39
  -1  -4  -1    1.57    0.42
  -1  -4  -1    2.39    0.45
   1  -4   1    1.53    0.33
  -1  -4  -1    2.02    0.45
   1  -4   1    2.27    0.42
  -1  -4  -1    2.81    0.43
   1  -4   1    1.26    0.36
  -1  -4  -1    1.35    0.37
   1  -4   1    2.17    0.27
   1  -4   1    2.16    0.45
   1  -4   1    2.17    0.41
  -1  -4  -1    1.26    0.34
  -1  -4  -1    1.32    0.38
   1  -4   1    1.51    0.39
   1  -4   1    1.57    0.35
   1  -4   1    2.30    0.46
  -1  -4  -1    1.62    0.42
   1  -4   1    2.09    0.42
   1  -4   1    1.85    0.33
   1  -4   1    1.95    0.42
  -1  -4  -1    2.12    0.45
  -1  -4  -1    1.71    0.42
  -1  -4  -1    0.97    0.38
   1   4   1    1.51    0.42
  -1   4  -1    2.38    0.41
  -1   4  -1    1.70    0.37
   1   4   1    1.79    0.43
   1   4   1    1.36    0.40
  -1   4  -1    1.92    0.42
   1   4   1    1.20    0.31
  -1   4  -1    1.40    0.38
  -1   4  -1    1.70    0.36
  -1   4  -1    1.13    0.30
   1   4   1    2.55    0.45
  -1   4  -1    3.00    0.45
   1   4   1    1.68    0.45
   1   4   1    1.58    0.39
  -1   4  -1    1.32    0.38
   1   4   1    1.48    0.42
   1   4   1    3.63    0.53
   1   4   1    1.84    0.45
   1   4   1    2.45    0.39
  -1   4  -1    1.72    0.40
  -1   4  -1    1.59    0.42
   1   4   1    0.96    0.37
  -1   4  -1    1.63    0.41
  -1   4  -1    1.09    0.38
   1   4   1    1.82    0.44
  -1   4  -1    1.65    0.39
  -1   4  -1    2.08    0.42
   1   4   1    0.99    0.37
   1   4   1    1.84    0.42
   2  -4   1   13.79    1.49
   2  -4   1   13.00    1.49
  -2  -4  -1   11.90    1.47
  -2  -4  -1   12.68    1.51
  -2  -4  -1   12.93    1.50
   2  -4   1   13.27    1.52
  -2  -4  -1   13.91    1.56
  -2  -4  -1   13.52    1.36
   2  -4   1   12.32    1.47
   2  -4   1   15.26    1.34
  -2  -4  -1   16.04    1.55
   2  -4   1   11.38    1.47
  -2  -4  -1   14.12    1.54
   2  -4   1   13.09    1.46
  -2  -4  -1   11.58    1.53
   2  -4   1   12.77    1.49
   2  -4   1   11.83    1.48
  -2  -4  -1   13.87    1.51
   2  -4   1   12.55    1.44
   2  -4   1   12.33    1.47
   2  -4   1   12.50    1.49
   2  -4   1   16.72    1.52
   2  -4   1   14.09    1.50
   2  -4   1   14.21    1.57
  -2  -4  -1   14.31    1.55
   2  -4   1   12.74    1.53
   2  -4   1   14.69    1.51
   2  -4   1   13.92    1.48
  -2  -4  -1   14.44    1.53
  -2  -4  -1   14.70    1.54
   2   4   1   17.55    1.60
  -2   4  -1   13.75    1.49
  -2   4  -1   12.12    1.49
  -2   4  -1   14.78    1.52
   2   4   1   14.92    1.57
  -2   4  -1   15.08    1.55
   2   4   1   16.93    1.55
   2   4   1   14.19    1.47
   2   4   1   13.65    1.57
   2   4   1   14.23    1.41
  -2   4  -1   15.65    1.53
  -2   4  -1   12.03    1.50
  -2   4  -1   13.13    1.51
  -2   4  -1   12.36    1.52
   2   4   1   14.74    1.53
  -2   4  -1   15.30    1.50
  -2   4  -1   13.18    1.38
   2   4   1   13.06    1.50
  -2   4  -1   13.76    1.52
   2   4   1   11.77    1.51
  -2   4  -1   14.42    1.51
   2   4   1   13.43    1.58
  -2   4  -1   12.61    1.53
   2   4   1   13.32    1.53
   2   4   1   13.69    1.54
   2   4   1   13.88    1.53
   2   4   1   13.75    1.52
   2   4   1   15.69    1.59
   2   4   1   12.15    1.37
  -3  -4  -1  359.62   31.61
   3  -4   1  362.84   31.66
  -3  -4  -1  298.09   30.50
  -3  -4  -1  305.42   29.30
   3  -4   1  296.57   31.54
   3  -4   1  289.96   30.62
   3  -4   1  332.24   30.52
  -3  -4  -1  321.95   30.43
  -3  -4  -1  328.50   30.76
  -3  -4  -1  285.41   31.10
  -3  -4  -1  296.46   31.57
  -3  -4  -1  323.97   30.94
   3  -4   1  324.53   31.10
  -3  -4  -1  314.26   30.75
  -3  -4  -1  350.59   30.69
  -3  -4  -1  328.05   31.14
  -3  -4  -1  375.79   31.71
   3  -4   1  282.02   30.69
   3  -4   1  355.96   30.96
   3  -4   1  278.56   31.08
   3  -4   1  333.90   31.41
   3  -4   1  355.22   30.74
   3  -4   1  384.43   30.99
   3  -4   1  358.08   30.72
   3  -4   1  361.30   29.32
   3  -4   1  364.05   31.58
  -3   4  -1  329.81   30.73
   3   4   1  320.27   30.75
  -3   4  -1  358.13   31.61
   3   4   1  370.98   31.62
  -3   4  -1  309.59   31.15
  -3   4  -1  292.14   31.11
   3   4   1  347.58   31.17
  -3   4  -1  368.35   29.37
   3   4   1  328.91   30.97
   3   4   1  295.42   31.38
   3   4   1  283.34   30.67
   3   4   1  348.09   30.79
   3   4   1  307.29   30.52
  -3   4  -1  272.71   31.54
   3   4   1  336.46   29.37
   3   4   1  302.53   31.13
  -3   4  -1  337.04   30.95
  -3   4  -1  366.06   31.68
   3   4   1  338.25   29.33
   3   4   1  316.89   31.69
   3   4   1  388.11   30.75
  -4  -4  -1   52.18    5.07
   4  -4   1   40.73    4.99
   4  -4   1   57.23    5.25
   4  -4   1   51.18    5.05
   4  -4   1   52.88    5.11
  -4  -4  -1   50.91    4.75
   4  -4   1   56.11    5.23
   4  -4   1   59.48    5.17
   4  -4   1   55.57    5.05
  -4  -4  -1   55.56    5.09
  -4  -4  -1   47.62    5.09
  -4  -4  -1   55.05    5.08
   4  -4   1   44.40    4.73
   4  -4   1   51.28    5.05
  -4  -4  -1   53.97    5.25
   4  -4   1   49.70    5.12
  -4  -4  -1   40.57    5.00
  -4  -4  -1   56.21    5.25
  -4  -4  -1   60.81    5.13
  -4  -4  -1   59.43    5.25
   4  -4   1   57.16    5.07
  -4  -4  -1   51.78    5.08
   4  -4   1   64.63    5.25
  -4  -4  -1   50.51    5.11
  -4  -4  -1   46.33    5.10
   4  -4   1   60.10    5.16
  -4   4  -1   59.06    5.15
   4   4   1   45.19    5.19
   4   4   1   50.66    5.07
  -4   4  -1   55.32    5.26
  -4   4  -1   41.45    5.07
   4   4   1   50.27    4.77
   4   4   1   51.65    5.23
   4   4   1   45.56    5.17
  -4   4  -1   55.60    5.17
  -4   4  -1   58.91    5.24
  -4   4  -1   50.54    5.06
   4   4   1   49.56    5.10
   4   4   1   45.09    5.05
   4   4   1   48.40    5.20
   4   4   1   53.05    5.10
   4   4   1   49.05    5.15
  -4   4  -1   48.48    5.20
   4   4   1   56.00    5.14
  -4   4  -1   47.90    5.03
  -4   4  -1   56.75    4.82
   4   4   1   47.32    5.12
  -4   4  -1   45.72    5.10
   4   4   1   49.28    5.06
  -4   4  -1   58.31    5.07
  -4   4  -1   44.49    5.16
   5  -4   1   62.67    6.29
  -5  -4  -1   68.11    6.70
   5  -4   1   66.21    6.67
  -5  -4  -1   68.86    6.71
   5  -4   1   85.08    6.75
  -5  -4  -1   66.51    6.72
   5  -4   1   80.60    6.94
   5  -4   1   69.13    6.67
  -5  -4  -1   63.48    6.73
  -5  -4  -1   72.07    6.33
  -5  -4  -1   64.46    6.73
  -5  -4  -1   72.68    6.80
   5  -4   1   72.03    6.80
   5  -4   1   65.68    6.76
  -5  -4  -1   63.19    6.78
   5  -4   1   65.75    6.89
   5  -4   1   67.58    6.80
   5  -4   1   70.73    6.83
  -5  -4  -1   66.84    6.71
   5  -4   1   68.92    6.94
   5  -4   1   83.29    6.76
   5  -4   1   86.33    6.76
  -5  -4  -1   64.43    6.92
  -5  -4  -1   80.28    6.77
   5   4   1   67.67    6.73
   5   4   1   74.24    6.80
  -5   4  -1   67.59    6.71
   5   4   1   69.52    6.88
   5   4   1   64.94    6.80
  -5   4  -1   62.02    6.81
   5   4   1   83.42    6.98
   5   4   1   65.71    6.34
   5   4   1   61.05    6.89
   5   4   1   71.21    6.73
   5   4   1   66.94    6.73
  -5   4  -1   74.88    6.69
  -5   4  -1   58.30    6.66
   5   4   1   67.44    6.83
  -5   4  -1   67.78    6.90
  -5   4  -1   70.40    6.94
  -5   4  -1   58.69    6.33
   5   4   1   61.05    6.68
   5   4   1   62.09    6.74
  -5   4  -1   75.57    6.81
  -5   4  -1   73.24    6.75
  -5   4  -1   65.14    6.79
   6  -4   1   30.16    2.81
  -6  -4  -1   21.87    2.71
  -6  -4  -1   26.67    2.83
   6  -4   1   28.37    2.79
  -6  -4  -1   28.04    2.79
   6  -4   1   30.59    2.91
   6  -4   1   28.20    2.85
  -6  -4  -1   24.73    2.78
  -6  -4  -1   28.76    2.78
  -6  -4  -1   23.11    2.86
   6  -4   1   26.61    2.83
   6  -4   1   26.36    2.77
  -6  -4  -1   26.07    2.79
  -6  -4  -1   23.12    2.74
   6  -4   1   22.73    2.80
  -6  -4  -1   24.86    2.52
   6  -4   1   27.41    2.53
   6  -4   1   22.57    2.72
   6   4   1   26.62    2.82
  -6   4  -1   26.45    2.82
   6   4   1   26.36    2.58
   6   4   1   25.64    2.82
   6   4   1   19.10    2.74
  -6   4  -1   24.34    2.77
   6   4   1   29.06    2.84
  -6   4  -1   21.75    2.77
  -6   4  -1   25.68    2.78
   6   4   1   27.40    2.88
   6   4   1   24.31    2.82
  -6   4  -1   30.66    2.75
  -6   4  -1   21.84    2.77
   6   4   1   27.42    2.84
  -6   4  -1   31.73    2.85
  -6   4  -1   24.01    2.80
   6   4   1   24.68    2.78
   6   4   1   19.86    2.75
   7  -4   1    2.83    0.72
  -7  -4  -1    3.28    0.80
   7  -4   1    3.48    0.78
   7  -4   1    3.27    0.79
  -7  -4  -1    3.20    0.77
   7  -4   1    3.31    0.62
  -7  -4  -1    5.39    1.00
  -7  -4  -1    3.68    0.65
   7  -4   1    2.25    0.69
   7  -4   1    4.32    0.94
  -7  -4  -1    3.64    0.82
  -7  -4  -1    3.21    0.78
  -7  -4  -1    4.04    0.83
  -7  -4  -1    3.27    0.78
   7  -4   1    5.33    0.94
   7  -4   1    4.48    0.88
   7  -4   1    3.46    0.82
  -7  -4  -1    4.75    0.96
   7  -4   1    2.51    0.70
  -7   4  -1    2.12    0.72
  -7   4  -1    2.09    0.71
   7   4   1    3.77    0.86
  -7   4  -1    3.74    0.72
   7   4   1    3.16    0.75
   7   4   1    2.92    0.82
  -7   4  -1    3.49    0.79
   7   4   1    1.72    0.66
   7   4   1    3.19    0.77
   7   4   1    4.29    0.87
  -7   4  -1    2.90    0.79
   7   4   1    4.26    0.86
   7   4   1    4.52    0.94
  -7   4  -1    3.40    0.85
  -7   4  -1    3.19    0.80
  -7   4  -1    3.88    0.80
  -7   4  -1    1.94    0.64
   7   4   1    4.74    0.77
   7   4   1    3.80    0.86
   7   4   1    2.81    0.79
   8  -4   1    5.83    1.17
  -8  -4  -1    7.58    1.26
  -8  -4  -1    7.97    1.24
   8  -4   1    5.42    1.09
  -8  -4  -1    4.50    1.00
   8  -4   1    6.10    1.14
   8  -4   1    7.72    0.97
  -8  -4  -1    5.64    0.89
  -8  -4  -1    7.04    1.20
   8  -4   1    5.63    1.13
   8  -4   1    7.34    1.26
   8  -4   1    5.67    1.20
   8  -4   1    6.02    1.13
  -8  -4  -1    5.47    1.06
  -8  -4  -1    5.81    1.18
  -8  -4  -1    3.58    1.02
   8  -4   1    4.42    1.00
  -8   4  -1    6.28    1.21
  -8   4  -1    5.61    0.95
  -8   4  -1    6.13    1.14
   8   4   1    9.68    1.41
   8   4   1    8.61    1.32
   8   4   1    7.70    1.22
   8   4   1    5.51    1.11
   8   4   1    5.07    1.14
  -8   4  -1    5.97    1.13
   8   4   1    4.37    1.07
   8   4   1    7.73    1.23
  -8   4  -1    4.73    1.16
  -8   4  -1    6.54    1.02
  -8   4  -1    7.19    1.26
  -9  -4  -1    8.06    1.53
   9  -4   1   10.19    1.57
   9  -4   1    9.74    1.50
   9  -4   1    9.25    1.46
   9  -4   1   12.41    1.69
  -9  -4  -1    8.08    1.14
  -9  -4  -1    8.00    1.32
   9  -4   1    8.84    1.51
   9  -4   1   10.37    1.22
  -9  -4  -1    6.90    1.34
  -9  -4  -1    7.88    1.44
   9  -4   1    8.70    1.47
   9   4   1    7.58    1.42
  -9   4  -1    6.63    1.36
  -9   4  -1    8.33    1.54
  -9   4  -1    8.48    1.53
   9   4   1    7.23    1.44
  -9   4  -1    8.30    1.27
   9   4   1   10.86    1.65
   9   4   1    7.65    1.43
   9   4   1    7.73    1.46
   9   4   1    8.18    1.43
  -9   4  -1    8.19    1.50
   9   4   1    8.36    1.49
 -10  -4  -1    0.36    0.55
  10  -4   1    0.02    0.56
  10  -4   1   -0.20    0.43
 -10  -4  -1   -0.40    0.47
  10  -4   1    0.97    0.61
  10  -4   1    0.82    0.64
 -10  -4  -1    0.45    0.46
 -10  -4  -1    0.07    0.55
  10  -4   1    1.21    0.62
  10  -4   1    0.12    0.59
 -10  -4  -1    0.01    0.46
  10  -4   1   -0.23    0.44
  10   4   1    0.35    0.57
 -10   4  -1    0.13    0.62
  10   4   1    0.17    0.51
  10   4   1    0.45    0.51
 -10   4  -1   -0.28    0.46
 -10   4  -1    1.17    0.71
  10   4   1    0.81    0.63
  10   4   1   -0.17    0.58
 -11  -4  -1   58.22    6.86
 -11  -4  -1   68.40    6.76
 -11  -4  -1   60.52    6.59
  11  -4   1   64.88    6.87
 -11  -4  -1   71.35    6.12
 -11  -4  -1   70.76    6.76
  11  -4   1   68.26    6.72
  11  -4   1   53.75    6.51
  11  -4   1   57.37    6.81
  11  -4   1   51.94    6.64
  11   4   1   65.38    6.79
  11   4   1   66.81    6.82
  11   4   1   64.31    6.72
 -11   4  -1   66.47    6.71
 -11   4  -1   69.95    6.79
  11   4   1   68.05    6.96
 -12  -4  -1    1.84    0.97
 -12  -4  -1    1.30    0.69
 -12  -4  -1    2.83    1.02
  12  -4   1    5.48    1.34
  12  -4   1    1.71    0.89
  12  -4   1    2.06    0.91
 -12  -4  -1    2.24    1.02
 -12   4  -1    3.87    1.25
  12   4   1    3.29    1.03
  12   4   1   -0.13    0.69
  12   4   1    2.85    1.11
  13  -4   1    1.21    0.88
  13  -4   1   -0.09    0.74
  13  -4   1    0.04    0.66
 -13  -4  -1    1.95    0.99
 -13  -4  -1   -0.31    0.62
  13   4   1    1.41    0.99
 -13   4  -1    1.07    0.90
  13   4   1    0.26    0.89
  13   4   1    0.38    0.81
 -13  -5   1   -0.15    0.72
 -13  -5   1   -0.11    0.65
  13  -5  -1   -0.02    0.82
  13  -5  -1    0.94    0.78
  13  -5  -1   -0.88    0.65
 -13  -5   1   -0.30    0.63
  13   5  -1    0.02    0.84
 -13   5   1   -1.07    0.72
  13   5  -1    0.02    0.93
  12  -5  -1    2.25    1.07
 -12  -5   1    4.21    1.27
 -12  -5   1    3.48    1.16
  12  -5  -1    3.73    1.13
  12  -5  -1    4.28    1.30
 -12  -5   1    1.95    0.89
 -12   5   1    5.24    1.46
  12   5  -1    5.47    1.38
  12   5  -1    4.68    1.48
 -11  -5   1   26.59    3.68
 -11  -5   1   33.90    3.92
 -11  -5   1   29.48    3.07
  11  -5  -1   25.15    3.63
  11  -5  -1   38.11    3.98
 -11  -5   1   32.05    3.64
  11  -5  -1   29.24    3.87
 -11  -5   1   29.84    3.72
  11  -5  -1   35.13    3.78
  11   5  -1   32.84    3.81
  11   5  -1   37.48    3.96
 -11   5   1   36.52    3.88
 -11   5   1   32.17    3.74
  11   5  -1   33.03    3.80
  11   5  -1   34.27    3.90
 -10  -5   1    0.09    0.57
  10  -5  -1    0.31    0.55
 -10  -5   1   -0.19    0.46
  10  -5  -1    0.14    0.53
  10  -5  -1    0.00    0.53
 -10  -5   1    0.25    0.36
  10  -5  -1    0.57    0.63
  10  -5  -1    0.52    0.53
 -10  -5   1    0.65    0.61
 -10  -5   1    0.40    0.50
  10  -5  -1   -0.11    0.55
  10   5  -1    0.25    0.49
 -10   5   1   -0.15    0.60
 -10   5   1    0.46    0.56
  10   5  -1   -0.30    0.53
  10   5  -1   -0.14    0.57
  10   5  -1   -0.15    0.53
 -10   5   1    1.74    0.83
  10   5  -1   -0.19    0.50
  -9  -5   1   42.39    4.55
   9  -5  -1   39.31    4.58
   9  -5  -1   43.16    4.60
  -9  -5   1   39.66    4.47
   9  -5  -1   41.61    4.13
  -9  -5   1   40.14    4.62
   9  -5  -1   38.60    4.56
  -9  -5   1   49.59    4.48
   9  -5  -1   50.17    4.64
  -9  -5   1   40.92    4.37
   9  -5  -1   49.42    4.58
   9  -5  -1   34.82    4.39
   9   5  -1   45.74    4.61
  -9   5   1   46.53    4.55
   9   5  -1   40.44    4.61
  -9   5   1   39.61    4.62
   9   5  -1   29.74    4.39
   9   5  -1   42.10    4.60
  -9   5   1   48.65    4.69
   9   5  -1   37.82    4.46
   9   5  -1   39.04    4.53
  -9   5   1   50.31    4.66
   8  -5  -1    1.08    0.68
   8  -5  -1    0.70    0.53
   8  -5  -1    1.60    0.65
  -8  -5   1    3.39    0.86
  -8  -5   1    1.14    0.40
   8  -5  -1    2.87    0.79
  -8  -5   1    1.52    0.61
   8  -5  -1    1.89    0.67
  -8  -5   1    1.40    0.61
  -8  -5   1    3.10    0.77
   8  -5  -1    1.59    0.64
  -8  -5   1    0.82    0.52
  -8  -5   1    0.95    0.61
   8  -5  -1    0.79    0.43
   8  -5  -1    0.77    0.52
   8  -5  -1    0.92    0.56
  -8   5   1    1.72    0.72
  -8   5   1    1.39    0.53
   8   5  -1    2.10    0.69
   8   5  -1    1.24    0.67
   8   5  -1    1.67    0.76
   8   5  -1    1.47    0.67
   8   5  -1    2.40    0.77
   8   5  -1    1.77    0.65
   8   5  -1    1.33    0.63
  -8   5   1    0.45    0.49
  -8   5   1    1.57    0.58
  -8   5   1    2.91    0.79
   8   5  -1    2.05    0.70
  -8   5   1    2.77    0.82
  -8   5   1    0.40    0.56
  -7  -5   1   58.73    6.17
  -7  -5   1   67.55    6.43
  -7  -5   1   58.16    6.11
  -7  -5   1   66.13    6.20
  -7  -5   1   68.35    6.34
   7  -5  -1   61.27    6.40
   7  -5  -1   62.92    6.21
   7  -5  -1   54.19    6.24
   7  -5  -1   57.64    6.35
   7  -5  -1   68.34    6.32
  -7  -5   1   63.67    6.24
   7  -5  -1   50.04    5.76
  -7  -5   1   61.31    6.25
   7  -5  -1   67.84    6.41
   7  -5  -1   66.72    6.35
   7  -5  -1   67.49    6.24
  -7  -5   1   63.66    6.17
   7  -5  -1   72.83    6.15
  -7  -5   1   55.15    5.66
   7  -5  -1   74.01    6.27
  -7   5   1   61.62    6.09
   7   5  -1   59.20    6.28
   7   5  -1   60.70    6.35
   7   5  -1   60.73    6.24
  -7   5   1   51.92    6.27
   7   5  -1   68.33    6.40
  -7   5   1   61.47    5.85
  -7   5   1   65.66    6.26
  -7   5   1   58.79    6.28
   7   5  -1   59.07    6.24
   7   5  -1   59.75    6.23
  -7   5   1   52.88    6.34
   7   5  -1   61.27    6.34
   7   5  -1   64.50    6.34
  -7   5   1   64.67    6.32
   7   5  -1   65.33    5.87
  -7   5   1   71.39    6.43
  -7   5   1   52.13    6.15
   7   5  -1   62.13    6.40
   6  -5  -1    2.62    0.54
  -6  -5   1    2.94    0.70
  -6  -5   1    2.19    0.58
  -6  -5   1    1.97    0.60
  -6  -5   1    2.63    0.63
  -6  -5   1    1.91    0.60
   6  -5  -1    2.73    0.71
   6  -5  -1    2.49    0.67
  -6  -5   1    1.93    0.54
   6  -5  -1    1.66    0.59
   6  -5  -1    1.81    0.58
   6  -5  -1    1.37    0.56
  -6  -5   1    2.36    0.43
   6  -5  -1    3.10    0.72
   6  -5  -1    3.12    0.69
   6  -5  -1    2.43    0.68
   6  -5  -1    2.57    0.69
  -6  -5   1    2.32    0.62
   6  -5  -1    2.79    0.57
   6  -5  -1    2.30    0.66
  -6  -5   1    2.60    0.63
   6   5  -1    2.29    0.61
  -6   5   1    3.13    0.73
  -6   5   1    3.24    0.74
   6   5  -1    2.27    0.62
  -6   5   1    2.97    0.71
   6   5  -1    2.72    0.72
   6   5  -1    2.76    0.72
   6   5  -1    1.81    0.62
  -6   5   1    3.05    0.62
   6   5  -1    3.02    0.58
  -6   5   1    2.37    0.58
   6   5  -1    2.40    0.68
   6   5  -1    1.77    0.60
  -6   5   1    2.49    0.66
  -6   5   1    1.62    0.61
   6   5  -1    1.00    0.57
  -6   5   1    3.23    0.76
  -6   5   1    2.23    0.65
   6   5  -1    1.76    0.59
   6   5  -1    2.97    0.67
  -6   5   1    1.91    0.60
   6   5  -1    2.66    0.66
   5  -5  -1   10.66    1.44
   5  -5  -1   11.42    1.51
   5  -5  -1   10.79    1.38
  -5  -5   1   10.76    1.49
  -5  -5   1   10.29    1.39
  -5  -5   1   10.46    1.40
   5  -5  -1   13.00    1.55
   5  -5  -1   11.40    1.53
   5  -5  -1   11.98    1.53
   5  -5  -1   14.28    1.52
   5  -5  -1   11.24    1.46
  -5  -5   1   11.54    1.50
  -5  -5   1   13.90    1.52
  -5  -5   1   10.92    1.46
   5  -5  -1   11.46    1.29
   5  -5  -1   14.14    1.54
   5  -5  -1   10.56    1.47
   5  -5  -1   10.81    1.47
  -5  -5   1   12.94    1.44
  -5  -5   1   11.35    1.45
  -5  -5   1   13.41    1.42
   5   5  -1   11.30    1.51
  -5   5   1   10.50    1.50
  -5   5   1    9.32    1.46
  -5   5   1   11.77    1.55
   5   5  -1    9.70    1.45
  -5   5   1   12.36    1.52
   5   5  -1   10.78    1.48
   5   5  -1   13.98    1.50
  -5   5   1   11.96    1.58
   5   5  -1   13.68    1.52
  -5   5   1   12.21    1.53
  -5   5   1   10.98    1.47
   5   5  -1   13.99    1.50
   5   5  -1   10.50    1.46
   5   5  -1    9.70    1.28
   5   5  -1   11.82    1.49
   5   5  -1   11.79    1.51
   5   5  -1    8.50    1.41
  -5   5   1   13.57    1.41
   5   5  -1   10.63    1.48
   5   5  -1   12.57    1.45
  -5   5   1    7.75    1.39
  -4  -5   1    2.05    0.53
  -4  -5   1    1.86    0.54
   4  -5  -1    2.78    0.58
  -4  -5   1    2.67    0.62
  -4  -5   1    2.23    0.54
   4  -5  -1    1.63    0.47
  -4  -5   1    2.13    0.54
   4  -5  -1    1.70    0.54
   4  -5  -1    2.39    0.60
   4  -5  -1    2.38    0.54
   4  -5  -1    1.58    0.50
  -4  -5   1    3.68    0.57
   4  -5  -1    2.37    0.50
  -4  -5   1    1.71    0.49
   4  -5  -1    3.27    0.64
   4  -5  -1    1.38    0.47
   4  -5  -1    2.61    0.62
  -4  -5   1    3.12    0.61
  -4  -5   1    2.65    0.54
  -4  -5   1    2.30    0.55
   4  -5  -1    2.08    0.58
   4  -5  -1    2.08    0.57
   4  -5  -1    1.99    0.57
   4  -5  -1    1.98    0.56
   4  -5  -1    1.61    0.53
  -4   5   1    3.15    0.67
  -4   5   1    3.38    0.65
  -4   5   1    1.73    0.56
   4   5  -1    1.27    0.50
  -4   5   1    2.44    0.61
  -4   5   1    2.19    0.56
   4   5  -1    2.05    0.53
  -4   5   1    1.11    0.47
   4   5  -1    2.54    0.55
   4   5  -1    1.90    0.55
   4   5  -1    2.29    0.56
  -4   5   1    2.14    0.57
   4   5  -1    2.20    0.56
   4   5  -1    2.83    0.61
   4   5  -1    3.22    0.62
   4   5  -1    2.83    0.60
  -4   5   1    1.64    0.48
   4   5  -1    2.63    0.49
   4   5  -1    2.79    0.60
   4   5  -1    2.78    0.63
   4   5  -1    2.09    0.55
   4   5  -1    2.78    0.61
  -4   5   1    2.73    0.64
  -4   5   1    2.15    0.54
   3  -5  -1  475.24   46.74
   3  -5  -1  556.93   45.45
   3  -5  -1  504.01   45.69
   3  -5  -1  455.79   45.62
   3  -5  -1  482.91   43.67
  -3  -5   1  466.46   45.55
   3  -5  -1  561.88   45.76
  -3  -5   1  518.73   47.07
  -3  -5   1  422.62   46.91
   3  -5  -1  530.88   46.32
  -3  -5   1  432.06   46.24
   3  -5  -1  488.81   47.01
  -3  -5   1  552.24   46.97
  -3  -5   1  463.14   46.00
   3  -5  -1  488.74   45.27
  -3  -5   1  430.11   45.34
  -3  -5   1  542.03   45.74
  -3  -5   1  432.87   45.21
   3  -5  -1  481.88   45.67
  -3  -5   1  516.86   46.28
  -3   5   1  538.42   46.11
  -3   5   1  427.10   45.37
   3   5  -1  408.78   46.92
  -3   5   1  555.95   45.72
   3   5  -1  441.40   43.61
  -3   5   1  522.99   47.18
   3   5  -1  516.80   45.63
  -3   5   1  468.51   45.68
   3   5  -1  559.93   45.43
  -3   5   1  471.38   46.36
  -3   5   1  469.17   46.32
   3   5  -1  454.38   45.98
   3   5  -1  470.07   45.75
   3   5  -1  476.00   47.11
  -3   5   1  531.82   47.16
  -3   5   1  441.74   46.97
   3   5  -1  437.72   45.70
   3   5  -1  509.48   47.01
  -3   5   1  551.26   44.62
   3   5  -1  548.47   46.71
  -3   5   1  530.67   45.78
   2  -5  -1    0.12    0.25
  -2  -5   1    2.42    0.42
   2  -5  -1    0.29    0.22
   2  -5  -1    0.59    0.30
  -2  -5   1    0.28    0.17
   2  -5  -1    0.21    0.26
  -2  -5   1    0.27    0.22
   2  -5  -1    0.49    0.27
   2  -5  -1   -0.30    0.19
  -2  -5   1    0.24    0.27
   2  -5  -1    0.20    0.23
   2  -5  -1    0.39    0.30
   2  -5  -1    0.07    0.26
   2  -5  -1    0.13    0.25
  -2  -5   1    0.17    0.24
  -2  -5   1    0.30    0.29
  -2  -5   1    0.23    0.25
  -2  -5   1    0.67    0.32
   2  -5  -1    0.59    0.34
   2  -5  -1    0.47    0.32
   2  -5  -1    0.37    0.27
  -2  -5   1    0.60    0.26
   2  -5  -1   -0.09    0.21
   2  -5  -1    0.06    0.22
  -2  -5   1    0.14    0.23
  -2  -5   1    0.52    0.32
  -2  -5   1    0.49    0.27
  -2   5   1    0.12    0.25
  -2   5   1    0.38    0.30
  -2   5   1    0.21    0.26
  -2   5   1    0.51    0.33
  -2   5   1    0.01    0.24
   2   5  -1    0.23    0.26
   2   5  -1    0.56    0.30
   2   5  -1    0.21    0.28
   2   5  -1    0.33    0.23
  -2   5   1   -0.02    0.29
   2   5  -1   -0.16    0.21
   2   5  -1    0.09    0.21
  -2   5   1    0.37    0.27
  -2   5   1    0.47    0.28
  -2   5   1    0.07    0.26
   2   5  -1    0.03    0.28
   2   5  -1    0.37    0.26
  -2   5   1    0.37    0.29
   2   5  -1    0.00    0.22
   2   5  -1    0.86    0.36
   2   5  -1    0.07    0.26
   2   5  -1    0.69    0.34
   2   5  -1    0.93    0.33
  -2   5   1   -0.17    0.21
  -2   5   1    0.39    0.25
  -2   5   1    0.37    0.28
  -1  -5   1   34.05    3.41
  -1  -5   1   41.70    3.49
  -1  -5   1   33.82    3.43
  -1  -5   1   40.89    3.50
  -1  -5   1   40.50    3.44
  -1  -5   1   40.90    3.49
   1  -5  -1   33.38    3.54
  -1  -5   1   33.91    3.42
  -1  -5   1   30.16    3.39
  -1  -5   1   29.94    3.49
  -1  -5   1   29.39    3.37
   1  -5  -1   37.90    3.48
   1  -5  -1   29.54    3.42
   1  -5  -1   37.37    3.24
  -1  -5   1   31.96    3.34
  -1  -5   1   40.68    3.49
   1  -5  -1   30.40    3.41
  -1  -5   1   35.04    3.42
   1  -5  -1   27.33    3.52
   1  -5  -1   35.23    3.47
  -1  -5   1   36.66    3.53
   1  -5  -1   32.92    3.49
   1  -5  -1   35.04    3.56
   1  -5  -1   37.55    3.53
   1  -5  -1   30.13    3.44
   1  -5  -1   29.40    3.42
   1  -5  -1   32.26    3.51
   1   5  -1   36.99    3.46
   1   5  -1   32.21    3.46
  -1   5   1   34.96    3.56
   1   5  -1   33.20    3.21
   1   5  -1   34.21    3.34
   1   5  -1   34.45    3.54
  -1   5   1   35.63    3.45
  -1   5   1   29.96    3.44
   1   5  -1   29.77    3.45
  -1   5   1   31.71    3.47
   1   5  -1   37.35    3.53
  -1   5   1   29.54    3.46
  -1   5   1   32.43    3.26
  -1   5   1   30.65    3.56
  -1   5   1   42.20    3.56
  -1   5   1   27.87    3.41
   1   5  -1   34.39    3.52
  -1   5   1   38.73    3.61
  -1   5   1   34.02    3.34
  -1   5   1   38.66    3.50
  -1   5   1   39.26    3.53
   1   5  -1   39.35    3.49
   1   5  -1   38.66    3.57
  -1   5   1   34.01    3.55
   1   5  -1   40.80    3.47
   1   5  -1   32.76    3.46
   0  -5  -1    1.75    0.45
   0  -5  -1    1.46    0.41
   0  -5   1    1.02    0.37
   0  -5  -1    3.06    0.49
   0  -5  -1    1.45    0.34
   0  -5  -1    0.85    0.36
   0  -5  -1    2.63    0.45
   0  -5   1    2.10    0.39
   0  -5  -1    0.87    0.39
   0  -5   1    1.51    0.40
   0  -5   1    1.52    0.43
   0  -5  -1    0.45    0.30
   0  -5   1    1.08    0.33
   0  -5   1    2.28    0.41
   0  -5   1    1.80    0.40
   0  -5  -1    1.19    0.40
   0  -5   1    1.74    0.43
   0  -5   1    1.57    0.31
   0  -5   1    1.82    0.47
   0  -5  -1    0.83    0.33
   0  -5   1    0.53    0.31
   0  -5   1    2.44    0.53
   0  -5  -1    1.36    0.46
   0  -5  -1    1.60    0.46
   0  -5   1    2.23    0.40
   0  -5  -1    0.97    0.38
   0  -5  -1    2.06    0.49
   0  -5   1    2.29    0.48
   0  -5  -1    1.76    0.45
   0  -5   1    1.18    0.37
   0   5  -1    1.97    0.44
   0   5   1    1.64    0.49
   0   5   1    2.14    0.52
   0   5  -1    1.41    0.39
   0   5   1    1.32    0.42
   0   5  -1    1.53    0.34
   0   5   1    0.80    0.38
   0   5   1    1.09    0.34
   0   5  -1    1.81    0.44
   0   5   1    1.09    0.39
   0   5   1    2.01    0.46
   0   5  -1    2.01    0.48
   0   5   1    1.91    0.47
   0   5  -1    1.49    0.44
   0   5   1    2.00    0.47
   0   5  -1    1.80    0.43
   0   5   1    2.08    0.52
   0   5   1    1.29    0.42
   0   5   1    1.22    0.40
   0   5  -1    0.78    0.34
   0   5   1    1.14    0.38
   0   5  -1    1.08    0.37
   0   5   1    1.42    0.31
   0   5  -1    1.23    0.35
   0   5  -1    1.00    0.39
   0   5   1    2.44    0.50
   0   5  -1    1.53    0.43
   0   5  -1    1.03    0.37
   1  -5   1    0.41    0.28
  -1  -5  -1    0.50    0.30
   1  -5   1    0.04    0.19
  -1  -5  -1    0.56    0.30
   1  -5   1    0.26    0.25
  -1  -5  -1    0.62    0.32
   1  -5   1    0.44    0.27
   1  -5   1    0.62    0.27
  -1  -5  -1    0.01    0.25
   1  -5   1    0.82    0.30
   1  -5   1    0.58    0.32
   1  -5   1    0.71    0.33
  -1  -5  -1    0.45    0.24
   1  -5   1    0.90    0.25
   1  -5   1    0.47    0.27
  -1  -5  -1    0.61    0.34
  -1  -5  -1    0.49    0.29
   1  -5   1    0.96    0.33
  -1  -5  -1    0.44    0.31
   1  -5   1    0.16    0.25
  -1  -5  -1    0.60    0.33
  -1  -5  -1    1.27    0.36
   1  -5   1    0.64    0.30
   1  -5   1    1.87    0.42
  -1  -5  -1    0.31    0.29
   1  -5   1    0.73    0.30
  -1  -5  -1    0.37    0.28
  -1  -5  -1    0.98    0.36
  -1  -5  -1    0.50    0.34
   1   5   1    2.03    0.45
   1   5   1    0.75    0.31
  -1   5  -1    0.63    0.31
  -1   5  -1    0.72    0.27
  -1   5  -1    0.79    0.29
   1   5   1    0.25    0.31
  -1   5  -1    0.73    0.30
  -1   5  -1    0.89    0.37
   1   5   1    0.49    0.26
   1   5   1    1.13    0.40
   1   5   1    0.99    0.34
  -1   5  -1    0.12    0.25
   1   5   1    0.24    0.29
   1   5   1    0.55    0.31
  -1   5  -1    0.60    0.32
   1   5   1    0.98    0.29
  -1   5  -1    0.78    0.30
  -1   5  -1    1.73    0.41
   1   5   1    1.25    0.40
  -1   5  -1    0.58    0.30
   1   5   1    0.79    0.35
   1   5   1    0.44    0.33
   1   5   1    0.76    0.38
  -1   5  -1    0.61    0.31
   1   5   1    0.59    0.31
   1   5   1    0.74    0.38
  -1   5  -1    0.88    0.37
  -1   5  -1    1.06    0.34
  -2  -5  -1    4.31    0.74
  -2  -5  -1    3.75    0.63
   2  -5   1    4.99    0.67
  -2  -5  -1    3.74    0.72
   2  -5   1    3.84    0.70
   2  -5   1    4.33    0.70
   2  -5   1    4.09    0.61
   2  -5   1    4.99    0.70
  -2  -5  -1    4.38    0.76
   2  -5   1    6.53    0.74
   2  -5   1    4.04    0.67
   2  -5   1    3.89    0.68
   2  -5   1    4.55    0.72
   2  -5   1    5.13    0.81
   2  -5   1    4.36    0.73
   2  -5   1    3.13    0.66
  -2  -5  -1    4.84    0.73
  -2  -5  -1    3.79    0.70
   2  -5   1    4.25    0.54
  -2  -5  -1    3.53    0.71
  -2  -5  -1    3.72    0.70
   2  -5   1    4.29    0.72
  -2  -5  -1    3.46    0.69
   2  -5   1    5.78    0.71
  -2  -5  -1    4.78    0.76
   2  -5   1    4.01    0.68
  -2  -5  -1    4.32    0.76
  -2  -5  -1    5.30    0.74
   2   5   1    3.68    0.66
   2   5   1    4.67    0.75
   2   5   1    2.79    0.67
  -2   5  -1    5.07    0.74
  -2   5  -1    3.51    0.68
  -2   5  -1    3.89    0.69
   2   5   1    3.61    0.59
  -2   5  -1    3.82    0.71
   2   5   1    5.20    0.78
   2   5   1    3.32    0.72
   2   5   1    4.04    0.76
   2   5   1    3.44    0.69
   2   5   1    4.13    0.63
  -2   5  -1    5.40    0.77
  -2   5  -1    3.51    0.66
   2   5   1    3.94    0.78
  -2   5  -1    3.79    0.71
  -2   5  -1    4.77    0.75
  -2   5  -1    3.63    0.63
   2   5   1    4.34    0.74
   2   5   1    4.66    0.78
  -2   5  -1    5.13    0.66
  -2   5  -1    3.44    0.67
   2   5   1    5.20    0.76
  -2   5  -1    5.18    0.72
  -2   5  -1    3.89    0.68
   2   5   1    5.54    0.78
  -3  -5  -1   37.70    3.75
  -3  -5  -1   41.30    3.91
   3  -5   1   36.60    3.88
  -3  -5  -1   36.91    3.50
   3  -5   1   37.79    3.77
   3  -5   1   38.58    3.75
   3  -5   1   43.31    3.87
  -3  -5  -1   32.65    3.77
  -3  -5  -1   38.63    3.80
   3  -5   1   34.46    3.76
   3  -5   1   37.12    3.85
  -3  -5  -1   34.15    3.88
  -3  -5  -1   48.07    3.99
   3  -5   1   37.48    3.77
  -3  -5  -1   32.59    3.78
   3  -5   1   38.38    3.88
   3  -5   1   34.43    3.76
   3  -5   1   37.89    3.90
  -3  -5  -1   39.36    3.84
  -3  -5  -1   34.28    3.76
  -3  -5  -1   38.81    3.82
   3  -5   1   41.22    3.79
   3  -5   1   36.61    3.77
   3  -5   1   38.22    3.81
   3  -5   1   36.04    3.80
  -3  -5  -1   34.35    3.76
   3  -5   1   35.60    3.48
   3   5   1   40.87    3.60
   3   5   1   49.04    3.95
  -3   5  -1   32.67    3.86
   3   5   1   38.82    3.95
  -3   5  -1   38.73    3.58
  -3   5  -1   34.77    3.78
   3   5   1   37.29    3.83
   3   5   1   36.81    3.83
   3   5   1   39.04    3.80
   3   5   1   36.52    3.78
  -3   5  -1   35.00    3.86
  -3   5  -1   43.87    3.83
  -3   5  -1   39.94    3.80
  -3   5  -1   39.24    3.79
  -3   5  -1   40.36    3.90
   3   5   1   39.40    3.82
  -3   5  -1   30.98    3.85
   3   5   1   33.59    3.86
   3   5   1   40.69    3.90
   3   5   1   35.26    3.80
   3   5   1   39.14    3.84
  -3   5  -1   28.59    3.70
  -3   5  -1   40.38    3.87
  -3   5  -1   37.63    3.83
   3   5   1   33.80    3.76
   3   5   1   39.02    3.82
   3   5   1   45.40    3.60
   4  -5   1   -0.18    0.19
   4  -5   1    0.36    0.32
  -4  -5  -1    0.08    0.29
   4  -5   1   -0.05    0.24
  -4  -5  -1    0.25    0.31
  -4  -5  -1    0.33    0.26
   4  -5   1    0.64    0.35
  -4  -5  -1    0.35    0.29
   4  -5   1    0.21    0.28
  -4  -5  -1    0.09    0.28
   4  -5   1    0.04    0.25
   4  -5   1    0.28    0.24
  -4  -5  -1    0.15    0.23
  -4  -5  -1    0.44    0.31
  -4  -5  -1    0.08    0.27
   4  -5   1   -0.04    0.24
   4  -5   1    0.42    0.29
   4  -5   1    0.05    0.25
   4  -5   1    0.02    0.28
   4  -5   1    0.28    0.30
   4  -5   1    0.30    0.27
  -4  -5  -1    0.02    0.28
  -4  -5  -1    0.03    0.26
  -4  -5  -1    0.29    0.28
   4  -5   1   -0.03    0.26
   4   5   1    0.33    0.35
   4   5   1    0.53    0.36
   4   5   1    0.36    0.34
   4   5   1    0.04    0.25
  -4   5  -1    0.01    0.23
   4   5   1    0.51    0.31
  -4   5  -1    0.40    0.32
   4   5   1    0.25    0.29
  -4   5  -1    0.17    0.29
  -4   5  -1    0.36    0.32
   4   5   1    0.28    0.29
   4   5   1    0.22    0.26
  -4   5  -1    0.46    0.33
   4   5   1    0.15    0.23
  -4   5  -1   -0.02    0.23
   4   5   1    0.02    0.23
  -4   5  -1   -0.10    0.21
  -4   5  -1    0.50    0.31
  -4   5  -1    0.00    0.23
   4   5   1   -0.11    0.24
  -4   5  -1    0.08    0.29
   4   5   1    0.40    0.31
   4   5   1    0.23    0.30
   4   5   1    0.14    0.30
  -4   5  -1   -0.05    0.28
   5  -5   1  307.03   32.41
   5  -5   1  354.74   31.13
  -5  -5  -1  299.33   32.43
   5  -5   1  343.00   33.56
  -5  -5  -1  324.33   31.10
   5  -5   1  317.86   32.89
  -5  -5  -1  339.25   33.09
   5  -5   1  362.86   32.65
  -5  -5  -1  345.93   32.60
   5  -5   1  323.41   32.56
  -5  -5  -1  383.33   33.10
  -5  -5  -1  337.94   32.68
   5  -5   1  334.79   33.04
   5  -5   1  316.99   33.60
  -5  -5  -1  391.42   32.43
   5  -5   1  369.88   33.12
  -5   5  -1  351.43   33.13
   5   5   1  372.73   32.76
   5   5   1  332.24   32.66
  -5   5  -1  397.03   32.98
   5   5   1  349.42   33.71
  -5   5  -1  361.70   32.65
   5   5   1  320.59   32.59
   5   5   1  390.02   31.18
   5   5   1  330.75   33.38
  -5   5  -1  383.71   33.69
  -5   5  -1  303.21   32.62
   5   5   1  329.73   32.47
   5   5   1  350.28   33.70
  -5   5  -1  355.05   32.45
  -5   5  -1  324.61   33.11
  -5   5  -1  347.52   33.61
  -5   5  -1  358.70   32.65
  -5   5  -1  373.71   33.72
  -5   5  -1  341.76   31.18
   5   5   1  404.28   32.98
   5   5   1  386.91   33.63
   6  -5   1   10.46    1.42
  -6  -5  -1   13.29    1.53
  -6  -5  -1    9.72    1.12
   6  -5   1   10.28    1.31
  -6  -5  -1    8.66    1.30
  -6  -5  -1   10.50    1.37
  -6  -5  -1    9.24    1.40
   6  -5   1    9.26    1.27
   6  -5   1   12.09    1.42
  -6  -5  -1    6.59    1.25
   6  -5   1    9.20    1.35
   6  -5   1    9.20    1.33
   6  -5   1   10.22    1.35
   6  -5   1    9.20    1.29
  -6  -5  -1   10.50    1.36
  -6  -5  -1   11.46    1.46
   6  -5   1    8.31    1.36
   6  -5   1    7.75    1.28
   6  -5   1    9.26    1.13
  -6  -5  -1    8.27    1.31
   6  -5   1    7.97    1.35
   6   5   1    8.39    1.38
  -6   5  -1    6.43    1.28
   6   5   1    6.48    1.28
  -6   5  -1   11.00    1.32
   6   5   1    8.27    1.38
   6   5   1   10.91    1.43
   6   5   1   10.32    1.42
  -6   5  -1   10.28    1.40
  -6   5  -1    9.88    1.35
  -6   5  -1    8.70    1.35
   6   5   1   11.27    1.50
  -6   5  -1    8.50    1.38
   6   5   1    9.48    1.37
   6   5   1   11.25    1.45
   6   5   1   10.54    1.40
   6   5   1   11.05    1.47
  -6   5  -1   11.08    1.45
   6   5   1   10.14    1.45
  -6   5  -1    6.84    1.23
   6   5   1    9.41    1.19
  -6   5  -1    9.95    1.40
  -6   5  -1    9.20    1.20
   7  -5   1    0.49    0.40
  -7  -5  -1    0.48    0.42
   7  -5   1    1.40    0.56
  -7  -5  -1    0.20    0.40
   7  -5   1    0.25    0.43
  -7  -5  -1    0.47    0.45
  -7  -5  -1    1.28    0.59
   7  -5   1    0.07    0.35
   7  -5   1    0.65    0.37
   7  -5   1    0.57    0.50
   7  -5   1    0.64    0.40
  -7  -5  -1    0.03    0.38
   7  -5   1    0.65    0.44
  -7  -5  -1    0.33    0.42
   7  -5   1    0.51    0.47
  -7  -5  -1    0.95    0.38
   7  -5   1    1.17    0.48
  -7  -5  -1    0.43    0.46
  -7   5  -1    0.92    0.52
   7   5   1    0.17    0.43
   7   5   1    0.50    0.51
   7   5   1    1.30    0.58
   7   5   1    0.98    0.53
  -7   5  -1    0.55    0.45
  -7   5  -1    0.57    0.41
   7   5   1    1.13    0.53
   7   5   1    0.18    0.43
   7   5   1    0.68    0.47
   7   5   1    0.94    0.49
  -7   5  -1    2.00    0.68
   7   5   1    0.56    0.42
  -7   5  -1    0.42    0.47
   7   5   1    0.90    0.50
   7   5   1    0.98    0.53
  -7   5  -1    0.73    0.43
  -7   5  -1   -0.02    0.35
   8  -5   1    3.14    0.89
  -8  -5  -1    4.55    0.94
  -8  -5  -1    2.37    0.86
   8  -5   1    2.90    0.62
   8  -5   1    4.44    0.93
  -8  -5  -1    3.00    0.85
   8  -5   1    2.78    0.83
  -8  -5  -1    2.80    0.84
   8  -5   1    2.45    0.82
   8  -5   1    3.41    0.83
  -8  -5  -1    3.35    0.65
  -8  -5  -1    3.25    0.89
   8  -5   1    1.57    0.71
   8  -5   1    2.92    0.82
  -8   5  -1    3.47    0.91
   8   5   1    2.87    0.85
   8   5   1    3.65    0.95
  -8   5  -1    3.06    0.75
   8   5   1    2.32    0.74
  -8   5  -1    4.67    0.95
  -8   5  -1    3.24    0.91
   8   5   1    3.24    0.88
   8   5   1    3.00    0.88
  -8   5  -1    2.75    0.87
  -8   5  -1    3.09    0.77
   8   5   1    2.83    0.86
   8   5   1    2.96    0.85
  -9  -5  -1   82.22    7.11
   9  -5   1   77.61    7.88
  -9  -5  -1   75.42    7.61
  -9  -5  -1   88.56    7.80
  -9  -5  -1   83.70    7.68
   9  -5   1   71.50    7.71
   9  -5   1   86.73    7.15
  -9  -5  -1   74.28    7.94
   9  -5   1   62.53    7.53
   9  -5   1   91.04    7.92
   9  -5   1   68.69    7.86
   9  -5   1   75.41    7.63
  -9  -5  -1   74.44    7.72
  -9   5  -1   65.31    7.48
   9   5   1   84.92    7.77
  -9   5  -1   70.71    7.62
   9   5   1   76.88    7.94
  -9   5  -1   91.91    7.98
   9   5   1   78.66    7.86
   9   5   1   84.25    7.91
  -9   5  -1   60.71    7.58
   9   5   1   76.93    7.76
   9   5   1   62.37    7.67
 -10  -5  -1    0.54    0.62
 -10  -5  -1    0.03    0.48
  10  -5   1    0.13    0.46
  10  -5   1   -0.30    0.39
 -10  -5  -1   -0.07    0.40
  10  -5   1    0.05    0.54
  10  -5   1   -0.04    0.51
  10  -5   1   -0.36    0.55
 -10  -5  -1    0.01    0.57
 -10  -5  -1    0.07    0.51
 -10  -5  -1    0.51    0.54
  10  -5   1    0.78    0.62
  10   5   1   -0.11    0.55
  10   5   1   -0.59    0.53
 -10   5  -1    0.44    0.53
  10   5   1    0.57    0.64
  10   5   1   -0.48    0.51
  10   5   1    0.39    0.60
 -10   5  -1    0.02    0.49
 -11  -5  -1    9.68    1.83
 -11  -5  -1   10.55    1.92
 -11  -5  -1    8.80    1.34
  11  -5   1   11.71    1.99
  11  -5   1    9.76    1.80
 -11  -5  -1    9.42    1.72
  11  -5   1    8.56    1.69
 -11  -5  -1    9.90    1.94
  11  -5   1   11.77    1.96
  11  -5   1   11.42    1.93
  11  -5   1   13.47    1.50
 -11   5  -1    6.04    1.63
  11   5   1   12.39    2.05
 -11   5  -1   10.75    1.80
  11   5   1   14.30    2.14
  11   5   1   12.43    1.99
  11   5   1   12.20    1.98
 -12  -5  -1    1.61    0.92
  12  -5   1    1.76    0.85
 -12  -5  -1    2.46    0.92
  12  -5   1    2.69    1.00
  12  -5   1    0.72    0.73
 -12  -5  -1    2.38    0.69
 -12  -5  -1    1.75    0.99
  12   5   1    2.71    1.05
  12   5   1    1.62    0.99
  12   5   1    2.16    1.12
 -12   5  -1    2.25    1.10
  13  -5   1   12.15    2.43
 -13  -5  -1   15.63    2.58
  13  -5   1   22.72    2.76
 -13  -5  -1   22.57    2.94
  13  -5   1   17.76    2.83
  13   5   1   19.78    2.96
 -13   5  -1   18.24    2.81
  13   5   1   13.47    2.63
 -12  -6   1    5.43    1.49
 -12  -6   1    5.78    1.51
  12  -6  -1    5.57    1.50
  12  -6  -1    7.38    1.66
 -12  -6   1    5.71    1.36
  12  -6  -1   11.13    1.96
  12   6  -1    7.04    1.67
  12   6  -1    6.74    1.72
 -12   6   1    5.78    1.58
 -11  -6   1    2.22    0.97
  11  -6  -1    3.01    1.06
 -11  -6   1    2.52    1.02
  11  -6  -1    3.67    1.05
 -11  -6   1    1.67    0.77
  11  -6  -1    1.62    0.92
  11   6  -1    2.30    0.99
 -11   6   1    4.74    1.28
 -11   6   1    3.81    1.14
  11   6  -1    2.42    0.99
  11   6  -1    1.96    0.98
 -10  -6   1    3.06    1.02
  10  -6  -1    2.09    0.92
  10  -6  -1    3.44    1.09
 -10  -6   1    3.36    0.94
  10  -6  -1    4.56    1.09
  10  -6  -1    5.25    1.24
 -10  -6   1    3.33    1.03
  10  -6  -1    4.43    1.14
 -10  -6   1    3.18    1.07
  10   6  -1    5.71    1.29
  10   6  -1    2.16    1.00
  10   6  -1    3.25    1.05
 -10   6   1    4.71    1.20
  10   6  -1    1.54    0.86
 -10   6   1    4.20    1.18
  10   6  -1    4.78    1.24
   9  -6  -1  125.24   11.27
  -9  -6   1  106.95   11.02
  -9  -6   1  109.65   10.96
   9  -6  -1  110.35   11.31
  -9  -6   1  111.44   11.34
   9  -6  -1  102.43   10.31
   9  -6  -1  110.96   11.13
   9  -6  -1  102.56   10.96
   9  -6  -1   96.70   10.92
  -9  -6   1  125.89   10.99
  -9  -6   1  136.17   11.01
   9  -6  -1  101.38   11.23
   9   6  -1  114.70   11.08
  -9   6   1  112.92   11.10
  -9   6   1  114.04   11.26
   9   6  -1  108.83   11.12
   9   6  -1  105.74   11.24
  -9   6   1  124.65   11.09
   9   6  -1  102.42   11.30
   9   6  -1  128.18   11.15
  -8  -6   1    1.95    0.76
  -8  -6   1    3.17    0.85
   8  -6  -1    2.55    0.80
   8  -6  -1    2.14    0.79
   8  -6  -1    2.36    0.75
   8  -6  -1    4.66    1.01
   8  -6  -1    3.29    0.89
  -8  -6   1    4.34    0.97
   8  -6  -1    1.17    0.69
  -8  -6   1    2.22    0.83
   8  -6  -1    2.72    0.67
  -8  -6   1    3.29    0.80
   8   6  -1    4.75    1.11
   8   6  -1    2.72    0.93
  -8   6   1    2.62    0.87
  -8   6   1    2.67    0.85
   8   6  -1    3.82    0.99
  -8   6   1    3.38    0.77
   8   6  -1    3.69    0.91
  -8   6   1    3.32    0.94
   8   6  -1    3.15    0.90
  -8   6   1    2.62    0.84
   8   6  -1    2.52    0.89
   7  -6  -1   20.74    2.76
  -7  -6   1   23.79    2.72
   7  -6  -1   23.57    2.81
  -7  -6   1   24.69    2.72
   7  -6  -1   24.43    2.76
  -7  -6   1   19.31    2.56
   7  -6  -1   25.13    2.73
   7  -6  -1   26.47    2.75
   7  -6  -1   23.49    2.76
  -7  -6   1   20.25    2.62
  -7  -6   1   25.27    2.80
   7  -6  -1   24.65    2.62
   7  -6  -1   29.21    2.82
   7  -6  -1   19.90    2.72
  -7  -6   1   21.79    2.73
   7  -6  -1   25.34    2.48
  -7   6   1   22.13    2.76
  -7   6   1   22.84    2.74
  -7   6   1   22.45    2.49
   7   6  -1   24.10    2.76
   7   6  -1   22.16    2.74
   7   6  -1   24.07    2.74
  -7   6   1   25.89    2.86
   7   6  -1   21.88    2.74
  -7   6   1   25.58    2.77
   7   6  -1   31.15    2.92
   7   6  -1   22.03    2.74
   7   6  -1   26.47    2.79
  -7   6   1   25.29    2.61
   7   6  -1   23.75    2.79
  -7   6   1   18.96    2.74
   6  -6  -1   87.47    9.20
   6  -6  -1  105.45    9.05
   6  -6  -1   87.42    8.98
   6  -6  -1   91.21    8.48
  -6  -6   1   94.02    8.92
   6  -6  -1   87.41    9.08
  -6  -6   1   89.53    9.22
   6  -6  -1   96.52    9.11
  -6  -6   1   93.47    9.15
   6  -6  -1   79.73    8.93
   6  -6  -1   98.96    9.12
  -6  -6   1   99.74    8.98
   6  -6  -1  102.83    8.95
  -6  -6   1   83.17    8.98
  -6  -6   1   83.40    8.86
   6  -6  -1   89.33    9.23
  -6  -6   1   94.47    8.98
  -6   6   1   89.35    9.15
  -6   6   1   90.72    9.01
   6   6  -1  109.83    9.21
   6   6  -1   87.36    9.04
   6   6  -1   96.37    9.00
   6   6  -1   83.83    9.20
   6   6  -1   94.92    8.49
  -6   6   1   91.94    9.14
  -6   6   1  108.80    9.12
   6   6  -1  105.39    9.22
  -6   6   1   93.19    9.31
  -6   6   1   88.03    8.88
  -6   6   1   85.74    9.24
   6   6  -1   85.50    8.97
   6   6  -1   82.14    8.96
  -6   6   1   89.94    8.97
   6   6  -1   93.19    9.12
   6   6  -1   85.69    8.96
  -6   6   1   99.70    9.33
   6   6  -1   93.38    9.28
   6   6  -1   95.11    9.24
   6   6  -1   78.05    8.96
  -6   6   1   97.80    8.55
  -5  -6   1   48.06    5.03
   5  -6  -1   44.44    5.00
  -5  -6   1   43.01    5.08
   5  -6  -1   46.35    5.04
  -5  -6   1   48.36    5.00
  -5  -6   1   52.01    5.02
   5  -6  -1   54.52    5.05
   5  -6  -1   50.63    5.13
   5  -6  -1   51.72    4.96
  -5  -6   1   40.89    4.86
  -5  -6   1   51.59    4.99
  -5  -6   1   54.09    5.05
  -5  -6   1   49.61    4.95
   5  -6  -1   50.67    5.15
   5  -6  -1   45.92    5.04
   5  -6  -1   40.79    4.93
   5  -6  -1   52.00    5.05
   5  -6  -1   50.73    4.70
   5   6  -1   57.27    5.10
   5   6  -1   47.99    4.66
   5   6  -1   45.64    4.96
   5   6  -1   52.40    5.03
  -5   6   1   49.70    5.10
   5   6  -1   49.65    5.03
   5   6  -1   50.06    5.14
   5   6  -1   54.85    5.11
   5   6  -1   64.11    5.12
  -5   6   1   52.46    5.05
  -5   6   1   51.64    4.87
  -5   6   1   44.84    5.12
  -5   6   1   50.02    5.14
  -5   6   1   47.64    5.17
  -5   6   1   51.10    5.09
  -5   6   1   47.43    4.92
  -5   6   1   40.84    4.94
  -5   6   1   48.10    5.07
   5   6  -1   54.54    5.15
   5   6  -1   45.01    5.03
   5   6  -1   55.08    5.01
   5   6  -1   43.79    4.96
   5   6  -1   44.89    4.99
   5   6  -1   59.44    5.18
   4  -6  -1   53.75    5.01
   4  -6  -1   52.66    4.97
   4  -6  -1   42.60    5.01
  -4  -6   1   61.43    5.03
  -4  -6   1   48.01    4.86
   4  -6  -1   44.27    4.58
   4  -6  -1   41.05    4.84
  -4  -6   1   49.12    4.94
   4  -6  -1   54.08    4.99
  -4  -6   1   45.79    4.82
  -4  -6   1   50.14    4.90
   4  -6  -1   39.94    4.86
  -4  -6   1   48.24    5.01
  -4  -6   1   52.77    4.91
   4  -6  -1   53.58    5.08
   4  -6  -1   44.30    4.84
  -4  -6   1   49.24    4.94
  -4  -6   1   44.29    4.98
   4  -6  -1   49.09    4.92
   4  -6  -1   47.49    4.98
   4   6  -1   45.32    5.02
   4   6  -1   45.27    4.99
   4   6  -1   55.98    4.96
  -4   6   1   49.31    4.88
   4   6  -1   47.02    4.90
  -4   6   1   54.68    5.13
  -4   6   1   61.81    5.03
   4   6  -1   49.71    4.96
  -4   6   1   51.25    4.94
   4   6  -1   54.53    4.95
   4   6  -1   53.15    4.63
  -4   6   1   45.28    5.01
   4   6  -1   53.49    4.98
  -4   6   1   50.83    5.08
   4   6  -1   48.35    4.89
   4   6  -1   54.55    4.93
  -4   6   1   45.82    4.92
   4   6  -1   45.98    5.01
   4   6  -1   49.14    4.97
  -4   6   1   47.13    5.01
   4   6  -1   45.06    4.90
  -4   6   1   48.61    4.78
  -4   6   1   46.32    4.97
  -4   6   1   42.32    4.92
  -3  -6   1   23.78    2.30
   3  -6  -1   20.62    2.33
   3  -6  -1   23.73    2.47
  -3  -6   1   23.34    2.29
   3  -6  -1   19.70    2.34
  -3  -6   1   16.20    2.27
   3  -6  -1   22.43    2.12
  -3  -6   1   19.39    2.24
   3  -6  -1   21.07    2.32
   3  -6  -1   20.55    2.40
   3  -6  -1   21.05    2.28
  -3  -6   1   21.91    2.31
  -3  -6   1   18.55    2.31
  -3  -6   1   19.00    2.22
   3  -6  -1   22.25    2.37
  -3  -6   1   21.77    2.31
   3  -6  -1   21.15    2.34
  -3  -6   1   20.71    2.33
  -3  -6   1   18.32    2.25
   3  -6  -1   20.14    2.28
   3  -6  -1   17.20    2.23
  -3  -6   1   18.78    2.15
   3  -6  -1   25.96    2.41
  -3  -6   1   22.09    2.33
   3  -6  -1   20.53    2.34
   3  -6  -1   22.05    2.29
   3  -6  -1   21.69    2.33
   3   6  -1   23.92    2.42
  -3   6   1   22.77    2.36
   3   6  -1   22.39    2.33
   3   6  -1   22.06    2.35
  -3   6   1   25.59    2.43
   3   6  -1   18.62    2.30
   3   6  -1   22.85    2.24
  -3   6   1   21.35    2.33
  -3   6   1   26.29    2.41
  -3   6   1   21.90    2.36
   3   6  -1   21.91    2.32
  -3   6   1   18.67    2.27
   3   6  -1   19.42    2.29
  -3   6   1   17.18    2.18
  -3   6   1   22.34    2.38
   3   6  -1   18.89    2.28
   3   6  -1   21.43    2.11
   3   6  -1   22.29    2.38
  -3   6   1   23.88    2.43
  -3   6   1   21.20    2.43
  -3   6   1   23.86    2.20
  -3   6   1   20.73    2.37
   3   6  -1   21.48    2.31
   3   6  -1   24.31    2.38
   3   6  -1   22.63    2.38
   3   6  -1   20.36    2.32
  -2  -6   1   67.13    6.66
  -2  -6   1   61.28    6.72
  -2  -6   1   68.49    6.67
   2  -6  -1   61.59    6.24
   2  -6  -1   80.81    6.79
  -2  -6   1   57.74    6.76
   2  -6  -1   79.50    6.67
  -2  -6   1   66.18    6.71
   2  -6  -1   64.42    6.83
   2  -6  -1   66.45    6.65
  -2  -6   1   68.86    6.58
  -2  -6   1   78.49    6.70
   2  -6  -1   62.99    6.61
   2  -6  -1   68.52    6.85
   2  -6  -1   72.47    6.73
  -2  -6   1   66.51    6.60
   2  -6  -1   72.20    6.89
   2  -6  -1   74.84    6.71
  -2  -6   1   60.13    6.60
   2  -6  -1   58.81    6.61
  -2  -6   1   68.18    6.81
  -2  -6   1   77.05    6.58
   2  -6  -1   63.72    6.66
  -2  -6   1   61.12    6.54
   2  -6  -1   69.11    6.74
  -2   6   1   70.56    6.87
  -2   6   1   60.30    6.63
   2   6  -1   61.27    6.23
  -2   6   1   60.94    6.44
   2   6  -1   69.01    6.65
  -2   6   1   65.60    6.29
   2   6  -1   71.35    6.71
  -2   6   1   69.14    6.67
   2   6  -1   76.74    6.79
  -2   6   1   72.27    6.81
   2   6  -1   76.97    6.76
  -2   6   1   82.63    6.82
  -2   6   1   72.49    6.87
  -2   6   1   64.68    6.62
   2   6  -1   60.10    6.57
   2   6  -1   62.56    6.81
   2   6  -1   59.42    6.78
  -2   6   1   72.17    6.71
   2   6  -1   65.57    6.66
  -2   6   1   79.45    6.92
   2   6  -1   61.66    6.44
  -2   6   1   79.55    6.77
   2   6  -1   82.00    6.87
   2   6  -1   69.45    6.69
   2   6  -1   68.36    6.28
  -1  -6   1  129.34   12.87
  -1  -6   1  120.88   12.99
  -1  -6   1  114.71   12.88
   1  -6  -1  126.68   13.30
  -1  -6   1  154.25   13.29
   1  -6  -1  157.45   13.29
  -1  -6   1  159.42   12.82
   1  -6  -1  148.34   12.94
  -1  -6   1  131.91   13.21
  -1  -6   1  133.72   13.23
   1  -6  -1  119.64   12.90
  -1  -6   1  121.41   12.80
   1  -6  -1  149.22   12.85
   1  -6  -1  128.81   13.05
   1  -6  -1  164.81   13.17
  -1  -6   1  126.59   12.83
  -1  -6   1  127.17   12.85
  -1  -6   1  143.68   12.94
   1  -6  -1  124.36   13.03
   1  -6  -1  135.84   13.28
  -1  -6   1  128.94   13.24
   1  -6  -1  118.51   13.03
   1  -6  -1  137.03   12.27
   1  -6  -1  138.21   12.94
  -1   6   1  147.85   12.99
   1   6  -1  127.58   13.28
   1   6  -1  148.77   13.18
  -1   6   1  151.66   12.62
  -1   6   1  140.45   12.35
  -1   6   1  125.37   13.07
   1   6  -1  153.78   12.97
   1   6  -1  140.87   13.10
   1   6  -1  147.70   12.30
   1   6  -1  126.06   12.91
  -1   6   1  164.23   13.19
   1   6  -1  131.71   13.00
  -1   6   1  136.11   13.33
   1   6  -1  125.95   13.26
  -1   6   1  122.23   13.31
  -1   6   1  153.45   13.01
  -1   6   1  137.33   13.01
   1   6  -1  145.61   12.60
   1   6  -1  120.13   13.26
  -1   6   1  138.11   12.96
  -1   6   1  142.52   12.89
   1   6  -1  153.17   12.88
   1   6  -1  124.52   12.93
  -1   6   1  115.80   12.99
   1   6  -1  129.03   13.28
  -1   6   1  141.37   13.33
   0  -6   1    5.55    0.91
   0  -6   1    8.76    0.94
   0  -6  -1    7.52    0.97
   0  -6  -1    5.29    0.98
   0  -6   1    5.83    0.89
   0  -6  -1    6.52    0.89
   0  -6   1    6.71    0.98
   0  -6  -1    5.83    0.95
   0  -6  -1    7.05    1.01
   0  -6   1    8.90    1.02
   0  -6   1    5.95    1.00
   0  -6  -1    6.83    1.02
   0  -6   1    5.82    0.94
   0  -6  -1    6.15    0.96
   0  -6  -1    6.76    0.98
   0  -6  -1    5.81    0.96
   0  -6  -1    7.02    0.83
   0  -6   1    7.55    0.82
   0  -6   1    7.69    1.04
   0  -6  -1    6.24    0.98
   0  -6   1    7.12    0.88
   0  -6  -1    7.18    0.98
   0  -6  -1    6.35    1.01
   0  -6   1    6.79    0.96
   0  -6   1    6.08    0.89
   0  -6   1    7.19    0.94
   0  -6  -1    5.01    0.90
   0  -6   1    8.28    1.04
   0  -6  -1    7.33    1.10
   0   6   1    6.87    1.02
   0   6  -1    7.05    1.04
   0   6   1    5.76    0.97
   0   6   1    5.78    0.97
   0   6  -1    7.08    0.98
   0   6  -1    7.69    1.06
   0   6  -1    6.71    0.84
   0   6  -1    6.56    1.02
   0   6   1    7.87    1.05
   0   6  -1    8.90    1.03
   0   6   1    7.80    0.83
   0   6  -1    6.21    0.94
   0   6  -1   10.32    1.14
   0   6  -1    7.38    1.03
   0   6   1    4.78    0.82
   0   6   1    6.18    0.96
   0   6   1    7.82    1.09
   0   6   1    5.94    1.02
   0   6  -1    9.37    0.97
   0   6   1    5.55    0.99
   0   6  -1    8.03    1.03
   0   6   1    5.40    1.00
   0   6   1    6.97    1.01
   0   6   1    5.97    0.92
   0   6  -1    5.81    0.95
   0   6  -1    6.62    0.95
   1  -6   1    0.49    0.28
  -1  -6  -1    0.48    0.26
  -1  -6  -1    0.03    0.24
   1  -6   1    0.14    0.24
  -1  -6  -1   -0.29    0.22
   1  -6   1    0.34    0.29
   1  -6   1    0.28    0.28
   1  -6   1   -0.03    0.23
   1  -6   1    0.80    0.37
  -1  -6  -1   -0.06    0.27
   1  -6   1    0.05    0.23
  -1  -6  -1    0.11    0.30
  -1  -6  -1    0.03    0.26
  -1  -6  -1    0.60    0.37
  -1  -6  -1    0.45    0.29
  -1  -6  -1    0.12    0.32
   1  -6   1   -0.07    0.20
   1  -6   1    0.30    0.22
   1  -6   1    0.31    0.28
   1  -6   1    0.24    0.28
   1  -6   1    0.27    0.29
   1  -6   1    0.14    0.27
  -1  -6  -1    0.41    0.30
   1  -6   1   -0.01    0.19
  -1  -6  -1    0.38    0.31
  -1  -6  -1    0.34    0.33
  -1  -6  -1    0.02    0.25
   1   6   1    0.36    0.25
   1   6   1   -0.10    0.28
  -1   6  -1    0.19    0.26
  -1   6  -1   -0.21    0.25
   1   6   1    3.85    0.69
  -1   6  -1   -0.12    0.21
  -1   6  -1   -0.08    0.24
   1   6   1   -0.01    0.28
  -1   6  -1    1.52    0.47
   1   6   1    0.29    0.28
  -1   6  -1    0.20    0.28
   1   6   1   -0.05    0.25
  -1   6  -1    0.05    0.22
   1   6   1    0.75    0.37
  -1   6  -1    0.20    0.27
   1   6   1    0.09    0.28
   1   6   1    0.79    0.37
  -1   6  -1    0.38    0.30
  -1   6  -1    0.02    0.22
   1   6   1    0.57    0.28
   1   6   1   -0.02    0.24
  -1   6  -1   -0.20    0.21
   1   6   1   -0.02    0.25
  -1   6  -1    0.20    0.26
   1   6   1    0.36    0.30
   1   6   1    0.47    0.32
  -1   6  -1    0.09    0.28
  -2  -6  -1  112.61   10.07
   2  -6   1  107.62    9.82
   2  -6   1   84.97   10.11
  -2  -6  -1  112.52    9.87
   2  -6   1  100.50    9.93
  -2  -6  -1   92.14   10.00
   2  -6   1  114.07    9.32
   2  -6   1  109.48   10.23
  -2  -6  -1  101.21    9.89
  -2  -6  -1   98.86   10.04
   2  -6   1  102.24    9.99
  -2  -6  -1   94.58    9.95
   2  -6   1   84.75    9.86
   2  -6   1  104.90    9.91
   2  -6   1   99.14   10.01
  -2  -6  -1  103.31    9.94
   2  -6   1  106.30    9.98
   2  -6   1  112.70   10.17
  -2  -6  -1  116.18    9.96
   2  -6   1  121.12    9.91
  -2  -6  -1  113.03   10.25
  -2  -6  -1   93.22   10.18
  -2  -6  -1   94.16    9.92
   2  -6   1  109.13    9.90
  -2  -6  -1  105.07    9.98
  -2   6  -1  111.51    9.97
  -2   6  -1  103.56    9.44
   2   6   1   91.04    9.98
   2   6   1  117.70    9.95
   2   6   1   88.73   10.03
  -2   6  -1  103.21   10.04
   2   6   1  106.95   10.25
  -2   6  -1  103.84    9.85
  -2   6  -1  105.44   10.20
   2   6   1  101.71    9.97
   2   6   1   97.78    9.66
   2   6   1   97.96   10.13
   2   6   1  114.39   10.26
  -2   6  -1  118.59   10.13
   2   6   1   92.29    9.94
  -2   6  -1  124.44   10.04
  -2   6  -1  109.58   10.23
  -2   6  -1   90.70    9.89
   2   6   1   97.78   10.22
   2   6   1  111.52    9.47
   2   6   1  118.03    9.44
   2   6   1   92.57    9.93
  -2   6  -1  102.92    9.92
  -2   6  -1   97.40   10.18
  -2   6  -1   93.48    9.62
   3  -6   1  233.51   26.45
  -3  -6  -1  263.42   27.21
  -3  -6  -1  277.51   26.70
  -3  -6  -1  296.78   26.37
   3  -6   1  279.90   26.79
   3  -6   1  265.57   27.20
   3  -6   1  310.99   26.52
  -3  -6  -1  297.57   26.30
   3  -6   1  293.40   27.12
  -3  -6  -1  293.75   26.80
  -3  -6  -1  304.40   26.88
  -3  -6  -1  267.71   26.53
   3  -6   1  280.69   25.18
   3  -6   1  300.63   26.45
   3  -6   1  257.39   26.80
   3  -6   1  256.81   26.30
   3  -6   1  298.39   26.72
  -3  -6  -1  285.22   26.45
   3  -6   1  280.33   27.24
   3  -6   1  252.96   26.76
  -3  -6  -1  266.91   27.24
   3   6   1  314.26   25.89
   3   6   1  297.56   27.35
  -3   6  -1  276.77   27.32
  -3   6  -1  270.86   26.51
  -3   6  -1  335.15   26.54
  -3   6  -1  275.45   26.31
  -3   6  -1  253.73   27.23
  -3   6  -1  281.48   26.50
   3   6   1  277.65   26.36
  -3   6  -1  291.76   25.83
   3   6   1  271.39   27.08
  -3   6  -1  284.08   26.90
   3   6   1  270.89   26.58
   3   6   1  300.18   26.50
   3   6   1  299.21   26.50
   3   6   1  257.53   26.52
  -3   6  -1  252.96   25.27
   3   6   1  282.27   27.29
  -3   6  -1  299.11   27.32
   3   6   1  301.04   26.72
  -3   6  -1  277.85   26.70
   3   6   1  309.25   26.92
  -3   6  -1  268.95   26.84
   3   6   1  307.81   25.31
   3   6   1  295.06   26.40
   3   6   1  266.52   27.30
   3   6   1  293.34   26.52
  -4  -6  -1   40.75    3.67
  -4  -6  -1   27.33    3.50
   4  -6   1   36.85    3.63
  -4  -6  -1   36.97    3.68
   4  -6   1   34.03    3.66
   4  -6   1   36.76    3.64
   4  -6   1   33.73    3.60
   4  -6   1   30.19    3.56
  -4  -6  -1   39.74    3.72
   4  -6   1   33.49    3.73
   4  -6   1   33.96    3.71
  -4  -6  -1   38.92    3.70
  -4  -6  -1   34.75    3.74
   4  -6   1   36.63    3.31
   4  -6   1   35.62    3.68
  -4  -6  -1   33.25    3.62
   4  -6   1   30.68    3.52
  -4  -6  -1   37.12    3.66
   4  -6   1   36.25    3.71
   4  -6   1   34.54    3.66
   4  -6   1   33.08    3.63
   4  -6   1   32.07    3.58
  -4   6  -1   33.42    3.73
   4   6   1   33.94    3.74
  -4   6  -1   40.66    3.45
  -4   6  -1   42.30    3.79
   4   6   1   32.99    3.66
   4   6   1   30.14    3.72
   4   6   1   35.73    3.70
   4   6   1   34.36    3.64
  -4   6  -1   42.04    3.71
  -4   6  -1   34.07    3.72
   4   6   1   32.90    3.61
   4   6   1   35.00    3.67
  -4   6  -1   39.71    3.65
   4   6   1   34.01    3.41
  -4   6  -1   34.27    3.65
   4   6   1   32.38    3.63
  -4   6  -1   39.45    3.67
   4   6   1   39.18    3.41
   4   6   1   37.69    3.75
  -4   6  -1   34.55    3.62
  -4   6  -1   34.46    3.71
   4   6   1   33.00    3.66
   4   6   1   32.35    3.62
   4   6   1   36.91    3.70
   4   6   1   32.74    3.61
  -5  -6  -1   45.81    4.44
   5  -6   1   37.77    4.33
  -5  -6  -1   46.67    4.40
  -5  -6  -1   48.31    4.45
  -5  -6  -1   45.27    4.46
  -5  -6  -1   42.01    4.41
   5  -6   1   46.35    4.46
   5  -6   1   38.87    4.33
  -5  -6  -1   37.76    4.34
   5  -6   1   35.65    4.40
  -5  -6  -1   40.94    3.99
  -5  -6  -1   38.78    4.48
   5  -6   1   40.20    4.40
   5  -6   1   42.99    4.37
   5  -6   1   39.89    4.44
   5  -6   1   46.01    4.39
   5  -6   1   39.27    3.99
  -5  -6  -1   37.22    4.28
  -5  -6  -1   40.97    4.34
   5  -6   1   48.82    4.47
   5  -6   1   43.38    4.37
   5  -6   1   42.70    4.38
   5   6   1   42.15    4.43
  -5   6  -1   50.59    4.56
  -5   6  -1   39.54    4.46
  -5   6  -1   45.98    4.40
   5   6   1   44.83    4.41
   5   6   1   33.79    4.39
  -5   6  -1   44.07    4.13
   5   6   1   47.15    4.44
   5   6   1   46.91    4.11
  -5   6  -1   42.17    4.45
  -5   6  -1   36.69    4.47
   5   6   1   47.96    4.45
  -5   6  -1   53.34    4.51
  -5   6  -1   36.70    4.33
   5   6   1   44.83    4.46
   5   6   1   47.30    4.16
  -5   6  -1   49.20    4.39
   5   6   1   43.93    4.40
   5   6   1   38.42    4.48
  -5   6  -1   35.80    4.37
   5   6   1   47.26    4.54
  -5   6  -1   41.25    4.36
   5   6   1   46.48    4.55
   6  -6   1   40.80    3.84
   6  -6   1   30.96    3.80
   6  -6   1   33.03    3.73
   6  -6   1   31.08    3.81
   6  -6   1   38.70    3.82
   6  -6   1   26.25    3.60
  -6  -6  -1   41.99    3.86
   6  -6   1   37.58    3.85
  -6  -6  -1   38.11    3.81
  -6  -6  -1   33.74    3.86
  -6  -6  -1   32.41    3.75
   6  -6   1   29.80    3.68
   6  -6   1   32.98    3.77
  -6  -6  -1   31.07    3.70
   6  -6   1   38.44    3.45
  -6  -6  -1   37.67    3.81
   6  -6   1   36.67    3.76
  -6  -6  -1   35.44    3.40
   6   6   1   42.51    3.91
   6   6   1   34.65    3.82
   6   6   1   37.19    3.81
   6   6   1   38.29    3.81
   6   6   1   39.69    3.92
   6   6   1   37.67    3.85
  -6   6  -1   40.26    3.57
  -6   6  -1   33.35    3.75
  -6   6  -1   32.57    3.82
  -6   6  -1   29.57    3.81
   6   6   1   38.76    3.52
   6   6   1   31.09    3.76
   6   6   1   40.86    3.89
  -6   6  -1   32.13    3.79
  -6   6  -1   44.93    3.91
   6   6   1   36.65    3.90
   6   6   1   35.05    3.79
  -6   6  -1   36.14    3.81
  -6   6  -1   37.13    3.93
  -6   6  -1   38.20    3.73
  -6   6  -1   32.97    3.82
   6   6   1   33.19    3.82
   7  -6   1    9.56    1.34
   7  -6   1    6.41    1.23
  -7  -6  -1    7.20    1.28
  -7  -6  -1    8.09    1.32
  -7  -6  -1    5.54    1.16
   7  -6   1    7.71    1.29
   7  -6   1    5.65    1.21
  -7  -6  -1    7.67    1.33
  -7  -6  -1    7.32    1.21
   7  -6   1    7.04    0.99
   7  -6   1    5.02    1.15
   7  -6   1    8.14    1.19
  -7  -6  -1   12.22    1.54
   7  -6   1    7.28    1.18
   7  -6   1    6.71    1.20
  -7   6  -1    5.96    1.23
  -7   6  -1    8.19    1.37
  -7   6  -1    6.30    1.23
   7   6   1    5.92    1.25
   7   6   1    6.15    1.22
  -7   6  -1    6.03    1.19
   7   6   1    7.64    1.31
  -7   6  -1    9.15    1.33
   7   6   1    6.34    1.24
   7   6   1    9.14    1.40
   7   6   1    7.17    1.36
   7   6   1    7.55    1.37
  -7   6  -1    6.08    1.23
  -7   6  -1    7.10    1.16
   7   6   1    7.24    1.31
   8  -6   1   19.36    2.28
  -8  -6  -1   16.40    2.25
   8  -6   1   14.70    2.16
   8  -6   1   19.01    2.36
   8  -6   1   16.35    2.25
   8  -6   1   22.38    2.28
  -8  -6  -1   18.56    2.25
  -8  -6  -1   17.27    2.35
   8  -6   1   17.58    2.30
   8  -6   1   19.17    2.24
   8  -6   1   19.34    1.95
  -8  -6  -1   15.85    2.29
  -8  -6  -1   16.34    2.19
   8   6   1   15.11    2.27
   8   6   1   19.06    2.33
  -8   6  -1   14.62    2.27
  -8   6  -1   15.00    2.29
   8   6   1   14.42    2.24
  -8   6  -1   17.33    2.23
   8   6   1   19.55    2.45
   8   6   1   14.70    2.29
   8   6   1   16.19    2.32
  -8   6  -1   16.51    2.25
  -8   6  -1   20.29    2.18
  -8   6  -1   18.16    2.31
   9  -6   1   12.42    1.99
  -9  -6  -1   12.64    1.86
   9  -6   1   13.75    1.96
   9  -6   1   17.00    2.16
   9  -6   1   14.61    2.03
  -9  -6  -1   15.97    2.13
  -9  -6  -1   14.18    2.07
  -9  -6  -1   13.58    1.93
  -9  -6  -1   16.25    2.19
   9  -6   1   13.34    2.04
   9  -6   1   11.72    1.58
   9   6   1   12.75    2.04
   9   6   1   12.04    2.03
  -9   6  -1   10.10    1.91
  -9   6  -1   13.90    1.95
   9   6   1   14.10    2.08
   9   6   1   15.42    2.14
  -9   6  -1   13.74    2.05
   9   6   1   12.40    2.06
   9   6   1   12.73    2.04
  10  -6   1    1.73    0.59
 -10  -6  -1    0.72    0.73
  10  -6   1    0.88    0.70
  10  -6   1    1.75    0.72
  10  -6   1    1.53    0.79
  10  -6   1    0.96    0.69
 -10  -6  -1    2.04    0.77
 -10  -6  -1    0.24    0.40
 -10  -6  -1    1.19    0.78
  10  -6   1    0.11    0.67
 -10  -6  -1    0.60    0.72
 -10  -6  -1    1.46    0.82
  10   6   1    1.07    0.70
  10   6   1    1.25    0.74
  10   6   1    1.24    0.75
  10   6   1    1.23    0.72
  10   6   1    1.49    0.86
 -10   6  -1    0.27    0.69
 -10   6  -1    0.87    0.69
 -11  -6  -1   37.00    3.95
  11  -6   1   31.68    4.05
  11  -6   1   38.93    4.09
 -11  -6  -1   33.08    4.10
  11  -6   1   33.35    3.50
 -11  -6  -1   32.84    4.13
  11  -6   1   33.22    3.92
  11  -6   1   38.65    4.18
  11   6   1   32.75    4.02
  11   6   1   35.24    4.14
  11   6   1   32.37    4.14
 -11   6  -1   34.18    4.07
  11   6   1   33.35    4.10
  12  -6   1    0.29    0.67
 -12  -6  -1   -0.49    0.73
  12  -6   1   -0.85    0.60
 -12  -6  -1   -0.37    0.65
  12  -6   1    0.91    0.67
  12  -6   1   -0.06    0.65
 -12  -6  -1    0.51    0.52
 -12  -6  -1    0.89    0.84
  12   6   1    0.95    0.97
 -12   6  -1   -0.54    0.72
  12   6   1    1.07    0.88
 -12  -7   1   29.44    3.91
  12  -7  -1   33.91    4.15
  12  -7  -1   31.20    3.89
  12  -7  -1   36.03    4.10
 -12  -7   1   28.52    3.64
 -12  -7   1   27.96    3.82
  12   7  -1   37.37    4.09
 -12   7   1   29.03    3.93
  11  -7  -1   20.95    2.76
  11  -7  -1   14.72    2.51
 -11  -7   1   15.92    2.31
  11  -7  -1   17.48    2.51
 -11  -7   1   15.35    2.43
 -11  -7   1   18.03    2.65
 -11   7   1   14.41    2.48
  11   7  -1   22.35    2.78
  11   7  -1   15.45    2.58
 -10  -7   1   25.30    3.19
  10  -7  -1   26.57    3.37
 -10  -7   1   27.09    3.33
  10  -7  -1   24.32    3.30
 -10  -7   1   27.32    3.26
  10  -7  -1   23.03    3.23
  10  -7  -1   31.68    3.26
 -10  -7   1   23.95    2.97
  10  -7  -1   23.33    3.21
  10   7  -1   30.83    3.44
  10   7  -1   23.53    3.22
 -10   7   1   28.63    3.36
 -10   7   1   25.68    3.28
  10   7  -1   22.39    3.23
  -9  -7   1   10.63    1.75
   9  -7  -1   10.23    1.84
  -9  -7   1   12.38    1.77
   9  -7  -1   11.60    1.83
  -9  -7   1    8.58    1.53
  -9  -7   1   14.37    1.99
  -9  -7   1   10.33    1.80
   9  -7  -1   12.56    1.85
   9  -7  -1   12.60    1.81
   9  -7  -1    9.59    1.45
   9  -7  -1   12.25    1.91
   9   7  -1    8.83    1.72
  -9   7   1   10.29    1.84
   9   7  -1    8.32    1.67
   9   7  -1    9.73    1.86
  -9   7   1   10.53    1.82
   9   7  -1   10.03    1.81
   9   7  -1   11.64    1.93
   8  -7  -1   58.82    6.18
   8  -7  -1   45.66    6.06
  -8  -7   1   60.83    5.90
   8  -7  -1   65.91    6.20
   8  -7  -1   62.11    6.05
  -8  -7   1   57.38    5.95
  -8  -7   1   54.20    5.99
  -8  -7   1   64.66    6.04
  -8  -7   1   63.88    6.22
   8  -7  -1   55.47    6.01
   8  -7  -1   63.18    5.61
   8  -7  -1   55.64    6.00
   8  -7  -1   54.83    5.85
   8   7  -1   53.19    6.07
   8   7  -1   60.08    6.12
  -8   7   1   53.33    6.11
  -8   7   1   58.20    5.87
   8   7  -1   61.90    6.20
  -8   7   1   53.27    5.99
   8   7  -1   56.81    6.05
  -8   7   1   59.93    6.08
   8   7  -1   58.42    6.04
   7  -7  -1    4.08    1.01
   7  -7  -1    4.64    1.04
  -7  -7   1    4.36    0.97
   7  -7  -1    4.00    0.99
   7  -7  -1    2.44    0.80
   7  -7  -1    2.17    0.82
   7  -7  -1    3.56    0.95
  -7  -7   1    2.54    0.83
  -7  -7   1    4.13    1.00
  -7  -7   1    2.33    0.76
   7  -7  -1    2.87    0.85
  -7  -7   1    4.32    0.98
   7  -7  -1    3.85    0.80
   7  -7  -1    4.21    0.86
   7   7  -1    1.90    0.78
   7   7  -1    4.15    1.01
  -7   7   1    3.46    0.99
   7   7  -1    5.23    1.12
   7   7  -1    4.26    0.97
   7   7  -1    4.41    1.01
  -7   7   1    3.59    0.98
  -7   7   1    3.68    0.97
  -7   7   1    4.22    1.07
  -7   7   1    5.85    1.18
   7   7  -1    3.80    1.01
   7   7  -1    5.08    1.10
  -7   7   1    4.08    0.96
  -7   7   1    3.88    0.88
   6  -7  -1    0.22    0.43
  -6  -7   1    1.00    0.53
   6  -7  -1    0.07    0.33
  -6  -7   1   -0.08    0.38
  -6  -7   1    0.37    0.43
   6  -7  -1    0.53    0.42
   6  -7  -1    0.30    0.39
  -6  -7   1    0.55    0.44
   6  -7  -1   -0.08    0.40
  -6  -7   1    0.21    0.38
   6  -7  -1   -0.14    0.27
   6  -7  -1    0.19    0.40
   6  -7  -1    0.63    0.41
   6  -7  -1    0.46    0.45
   6  -7  -1    0.28    0.40
  -6  -7   1    0.18    0.33
   6   7  -1    0.41    0.44
  -6   7   1    0.48    0.46
  -6   7   1    0.29    0.49
   6   7  -1   -0.22    0.37
  -6   7   1    0.15    0.42
   6   7  -1    0.02    0.40
   6   7  -1   -0.36    0.31
  -6   7   1    0.11    0.46
  -6   7   1   -0.09    0.41
  -6   7   1    0.39    0.42
  -6   7   1   -0.33    0.32
  -6   7   1    0.84    0.57
   6   7  -1   -0.11    0.42
   6   7  -1    0.39    0.44
   6   7  -1    0.28    0.39
   6   7  -1    0.19    0.39
   6   7  -1    0.37    0.41
  -6   7   1    0.74    0.46
  -5  -7   1   15.86    1.85
  -5  -7   1   13.47    1.81
  -5  -7   1   18.26    2.01
  -5  -7   1   16.40    2.00
  -5  -7   1   16.68    1.99
  -5  -7   1   16.00    1.99
   5  -7  -1   12.54    1.96
   5  -7  -1   16.66    2.00
   5  -7  -1   11.07    1.90
   5  -7  -1   18.41    2.00
  -5  -7   1   12.72    1.90
   5  -7  -1   18.27    1.92
   5  -7  -1   12.80    1.66
   5  -7  -1   13.12    1.92
   5  -7  -1   14.10    1.90
   5  -7  -1   13.55    1.96
   5  -7  -1   22.32    2.12
  -5  -7   1   15.49    1.85
  -5   7   1   18.69    2.03
   5   7  -1   13.41    1.91
   5   7  -1   15.80    1.73
  -5   7   1   17.53    1.93
   5   7  -1   19.69    2.01
   5   7  -1   16.99    2.02
   5   7  -1   11.71    1.88
  -5   7   1   16.27    1.98
  -5   7   1   17.73    2.08
   5   7  -1   17.29    1.97
  -5   7   1   16.16    2.00
   5   7  -1   18.34    2.05
   5   7  -1   18.91    1.98
  -5   7   1   14.02    1.98
  -5   7   1   13.80    1.86
  -5   7   1   15.43    2.00
   5   7  -1   18.14    1.98
   5   7  -1   18.29    1.99
   5   7  -1   14.71    1.98
  -5   7   1   14.97    2.02
  -5   7   1   14.41    1.99
  -5   7   1   15.78    2.09
   5   7  -1   13.91    1.94
   5   7  -1   17.76    1.94
   4  -7  -1    7.58    1.30
   4  -7  -1   11.35    1.46
  -4  -7   1   10.62    1.44
   4  -7  -1   11.97    1.50
   4  -7  -1    9.97    1.46
   4  -7  -1    9.31    1.18
  -4  -7   1   12.84    1.36
   4  -7  -1   11.59    1.50
  -4  -7   1    9.55    1.39
   4  -7  -1    9.51    1.46
   4  -7  -1   10.39    1.47
   4  -7  -1   12.99    1.43
   4  -7  -1   13.04    1.60
  -4  -7   1    7.50    1.33
  -4  -7   1    7.96    1.27
   4  -7  -1    8.24    1.37
  -4  -7   1    9.47    1.42
  -4  -7   1    9.47    1.40
  -4  -7   1    9.68    1.32
  -4  -7   1   10.82    1.32
   4  -7  -1    9.99    1.32
   4   7  -1   13.05    1.50
  -4   7   1   10.64    1.38
  -4   7   1   10.55    1.47
   4   7  -1   10.64    1.45
  -4   7   1   10.20    1.50
   4   7  -1    8.68    1.41
  -4   7   1   11.63    1.53
   4   7  -1    8.76    1.37
  -4   7   1    9.75    1.49
   4   7  -1   10.70    1.49
   4   7  -1    9.47    1.43
  -4   7   1   10.04    1.44
   4   7  -1    9.66    1.25
   4   7  -1   10.12    1.46
   4   7  -1   10.16    1.41
  -4   7   1    6.03    1.29
  -4   7   1   10.00    1.41
   4   7  -1   11.06    1.39
   4   7  -1    9.81    1.40
  -4   7   1   12.49    1.59
   4   7  -1   11.13    1.42
   4   7  -1   12.77    1.49
  -4   7   1   12.29    1.49
   4   7  -1    9.71    1.38
   4   7  -1    9.95    1.24
  -4   7   1   10.97    1.50
  -3  -7   1  155.06   14.29
   3  -7  -1  161.64   14.16
  -3  -7   1  137.55   14.06
   3  -7  -1  143.72   14.35
  -3  -7   1  121.14   13.93
   3  -7  -1  156.10   13.98
   3  -7  -1  144.78   13.24
   3  -7  -1  164.28   14.39
   3  -7  -1  160.13   14.16
   3  -7  -1  145.77   14.10
  -3  -7   1  141.93   13.87
  -3  -7   1  146.28   13.89
  -3  -7   1  137.21   14.05
  -3  -7   1  160.73   14.06
   3  -7  -1  173.56   14.02
   3  -7  -1  159.27   14.11
   3  -7  -1  158.48   13.90
   3  -7  -1  141.01   13.93
   3  -7  -1  152.72   14.18
   3  -7  -1  140.81   13.99
  -3  -7   1  143.90   14.07
  -3  -7   1  147.93   14.34
  -3   7   1  142.17   13.99
  -3   7   1  148.89   14.25
  -3   7   1  139.01   14.41
   3   7  -1  134.38   14.35
   3   7  -1  142.34   14.14
  -3   7   1  155.02   13.94
   3   7  -1  157.90   13.31
   3   7  -1  136.34   14.36
  -3   7   1  158.12   14.03
  -3   7   1  152.50   13.63
   3   7  -1  135.81   14.37
  -3   7   1  126.42   14.36
  -3   7   1  132.99   14.39
   3   7  -1  148.64   13.93
   3   7  -1  154.71   14.06
  -3   7   1  124.63   14.05
   3   7  -1  148.34   14.02
   3   7  -1  174.49   14.14
   3   7  -1  135.64   13.94
   3   7  -1  146.06   13.97
   3   7  -1  158.11   13.27
  -3   7   1  132.29   13.97
  -3   7   1  148.80   13.34
   3   7  -1  141.99   13.89
   3   7  -1  158.80   13.63
   3   7  -1  131.58   14.21
  -2  -7   1   83.68    7.95
   2  -7  -1   73.42    7.95
   2  -7  -1   65.64    7.95
   2  -7  -1   81.90    7.93
  -2  -7   1   78.50    7.88
  -2  -7   1   79.35    7.99
  -2  -7   1   71.54    7.94
  -2  -7   1   77.86    8.05
  -2  -7   1   79.60    8.16
  -2  -7   1   90.14    7.92
   2  -7  -1   66.07    7.46
   2  -7  -1   95.79    8.15
  -2  -7   1   86.37    7.88
   2  -7  -1   67.16    8.14
   2  -7  -1   76.29    7.95
  -2  -7   1   78.43    8.08
   2  -7  -1   80.24    7.96
   2  -7  -1   76.78    8.20
  -2  -7   1   93.18    8.02
   2  -7  -1   83.52    7.97
  -2  -7   1   90.72    8.21
   2   7  -1   82.51    7.77
   2   7  -1  101.18    8.30
   2   7  -1   87.37    8.03
   2   7  -1   77.02    8.17
   2   7  -1   76.69    8.01
   2   7  -1   91.70    8.14
  -2   7   1   79.35    7.96
   2   7  -1   79.80    7.54
  -2   7   1   68.87    7.96
  -2   7   1   91.35    8.09
  -2   7   1   77.20    8.03
   2   7  -1   83.81    8.10
  -2   7   1   86.71    8.12
  -2   7   1   85.93    8.16
  -2   7   1   72.82    7.96
  -2   7   1   91.79    8.29
   2   7  -1   94.69    8.10
   2   7  -1   89.45    7.97
  -2   7   1  101.00    7.63
  -2   7   1   74.65    8.20
  -2   7   1   88.81    7.79
   2   7  -1   85.49    8.03
   2   7  -1   85.31    8.20
   1  -7  -1   88.33    8.11
  -1  -7   1   68.78    7.86
   1  -7  -1   90.22    8.25
   1  -7  -1   82.20    8.17
  -1  -7   1   81.03    7.98
   1  -7  -1   99.80    8.24
  -1  -7   1   71.26    7.92
  -1  -7   1   88.62    8.21
  -1  -7   1   73.93    7.87
  -1  -7   1   91.08    8.19
   1  -7  -1   74.45    7.96
   1  -7  -1   73.14    7.95
  -1  -7   1   87.85    7.87
  -1  -7   1   83.56    7.86
  -1  -7   1   94.84    8.07
   1  -7  -1   84.70    7.97
   1  -7  -1   74.98    7.93
  -1  -7   1   66.19    8.08
   1  -7  -1   92.18    8.11
  -1  -7   1   81.14    8.07
  -1  -7   1   74.01    7.86
   1  -7  -1   84.67    8.02
  -1  -7   1   72.64    7.93
   1  -7  -1   77.57    7.89
   1  -7  -1   77.60    8.17
   1  -7  -1   79.14    7.48
   1   7  -1   72.21    8.14
  -1   7   1   71.82    7.55
  -1   7   1   87.02    8.10
   1   7  -1   85.65    8.02
  -1   7   1   85.00    7.90
  -1   7   1   93.26    8.07
  -1   7   1   97.27    8.17
  -1   7   1  100.60    7.81
  -1   7   1   71.47    8.20
  -1   7   1   82.13    8.22
   1   7  -1   99.20    8.24
   1   7  -1   79.88    8.20
  -1   7   1   84.28    7.96
  -1   7   1   83.11    8.04
   1   7  -1   74.61    7.72
   1   7  -1   88.78    8.10
   1   7  -1   92.36    7.97
   1   7  -1   87.51    8.00
   1   7  -1   81.30    7.97
   1   7  -1   80.35    7.53
   1   7  -1   67.74    7.95
  -1   7   1   72.51    8.17
  -1   7   1   87.02    8.02
  -1   7   1   84.02    8.02
   0  -7   1  256.24   23.86
   0  -7   1  285.39   23.58
   0  -7  -1  216.98   23.84
   0  -7  -1  260.81   23.91
   0  -7   1  203.68   23.32
   0  -7   1  256.41   23.78
   0  -7  -1  248.65   23.62
   0  -7   1  277.65   23.49
   0  -7  -1  243.94   23.56
   0  -7  -1  267.61   23.66
   0  -7   1  265.02   24.30
   0  -7   1  274.88   23.67
   0  -7  -1  231.24   23.79
   0  -7   1  285.31   23.85
   0  -7   1  231.98   24.24
   0  -7  -1  218.86   24.17
   0  -7  -1  234.87   23.40
   0  -7  -1  285.53   24.37
   0  -7  -1  258.15   23.94
   0  -7  -1  240.09   24.32
   0  -7  -1  278.69   23.52
   0  -7   1  256.18   24.20
   0  -7  -1  258.99   24.29
   0   7   1  216.19   23.62
   0   7   1  264.18   22.51
   0   7  -1  244.24   24.33
   0   7  -1  248.15   23.65
   0   7   1  255.68   23.82
   0   7  -1  243.58   23.68
   0   7  -1  240.17   22.98
   0   7  -1  231.26   24.28
   0   7  -1  211.41   23.88
   0   7  -1  294.61   23.83
   0   7   1  228.26   23.49
   0   7  -1  256.08   23.97
   0   7   1  248.26   23.85
   0   7   1  249.86   22.56
   0   7   1  271.52   24.38
   0   7   1  291.56   23.76
   0   7  -1  248.57   23.65
   0   7   1  243.46   23.99
   0   7  -1  247.91   22.52
   0   7   1  256.06   23.06
   0   7   1  228.79   24.34
   0   7   1  269.55   24.38
  -1  -7  -1   24.83    3.04
   1  -7   1   38.23    3.20
  -1  -7  -1   27.67    3.11
  -1  -7  -1   28.33    3.13
   1  -7   1   27.14    3.04
   1  -7   1   37.47    3.13
   1  -7   1   34.71    3.23
  -1  -7  -1   25.29    3.12
   1  -7   1   27.91    3.11
  -1  -7  -1   33.49    3.15
   1  -7   1   33.22    3.20
   1  -7   1   36.19    3.27
   1  -7   1   23.27    3.12
   1  -7   1   28.99    3.08
   1  -7   1   24.42    3.06
  -1  -7  -1   30.85    3.24
   1  -7   1   24.63    2.94
  -1  -7  -1   27.12    3.10
  -1  -7  -1   29.00    3.15
   1  -7   1   30.09    3.09
  -1  -7  -1   29.77    3.25
  -1  -7  -1   25.87    3.08
  -1  -7  -1   27.63    3.24
  -1  -7  -1   25.54    3.08
  -1  -7  -1   32.39    3.07
   1  -7   1   27.81    3.10
   1   7   1   32.65    3.19
  -1   7  -1   28.27    3.14
   1   7   1   36.65    3.25
  -1   7  -1   29.60    3.12
  -1   7  -1   30.00    3.18
   1   7   1   23.20    3.12
  -1   7  -1   27.45    3.21
  -1   7  -1   33.35    3.25
  -1   7  -1   35.25    2.97
   1   7   1   30.32    3.19
  -1   7  -1   32.50    3.14
  -1   7  -1   33.76    2.89
   1   7   1   29.06    3.15
  -1   7  -1   36.14    3.20
   1   7   1   27.55    3.14
  -1   7  -1   29.90    3.13
   1   7   1   26.04    2.89
   1   7   1   25.17    3.13
   1   7   1   29.45    3.20
   1   7   1   30.96    3.28
   1   7   1   29.56    3.16
  -1   7  -1   32.83    3.21
   1   7   1   30.10    3.05
  -1   7  -1   31.62    3.20
  -1   7  -1   28.00    2.98
  -2  -7  -1   84.63    8.21
  -2  -7  -1   74.18    8.22
   2  -7   1   73.14    8.04
  -2  -7  -1   75.14    8.10
   2  -7   1   77.52    8.22
   2  -7   1   80.49    8.02
  -2  -7  -1   77.23    8.01
  -2  -7  -1   82.34    8.12
  -2  -7  -1   85.60    8.10
   2  -7   1   73.08    7.96
  -2  -7  -1   97.60    8.34
   2  -7   1   85.59    8.00
  -2  -7  -1   98.80    8.09
  -2  -7  -1   69.74    7.91
   2  -7   1  100.29    8.04
  -2  -7  -1   77.55    8.00
   2  -7   1   76.89    8.07
   2  -7   1   84.07    7.93
   2  -7   1   78.12    8.17
   2  -7   1   79.03    8.00
  -2  -7  -1   77.28    8.05
   2  -7   1   78.76    7.95
   2  -7   1   89.21    8.29
   2  -7   1   80.41    8.18
  -2   7  -1  100.10    8.33
   2   7   1   81.50    8.07
  -2   7  -1   75.08    8.20
  -2   7  -1   72.32    8.01
   2   7   1   96.04    8.19
  -2   7  -1   77.48    8.04
   2   7   1   85.76    8.10
   2   7   1   67.46    7.94
   2   7   1   88.74    8.23
   2   7   1   86.75    7.59
  -2   7  -1   71.93    7.97
   2   7   1   86.38    8.29
   2   7   1   85.26    7.84
   2   7   1   82.18    8.29
   2   7   1   90.07    8.12
   2   7   1   89.66    7.63
   2   7   1   72.17    8.22
  -2   7  -1   84.21    7.99
  -2   7  -1   85.89    8.12
   2   7   1   83.76    8.17
  -2   7  -1   89.04    8.29
  -2   7  -1   96.30    8.13
  -2   7  -1   86.11    8.17
  -2   7  -1   84.21    7.63
  -2   7  -1   86.47    7.79
   3  -7   1    2.47    0.58
   3  -7   1    1.52    0.51
  -3  -7  -1    2.16    0.59
  -3  -7  -1    1.61    0.58
  -3  -7  -1    1.16    0.48
  -3  -7  -1    2.07    0.53
   3  -7   1    0.96    0.50
  -3  -7  -1    2.11    0.60
  -3  -7  -1    1.96    0.60
   3  -7   1    1.93    0.46
   3  -7   1    1.41    0.46
   3  -7   1    2.82    0.62
  -3  -7  -1    1.06    0.45
   3  -7   1    2.22    0.59
   3  -7   1    1.55    0.35
  -3  -7  -1    1.83    0.52
   3  -7   1    0.63    0.45
   3  -7   1    2.04    0.62
   3  -7   1    2.37    0.59
   3  -7   1    1.87    0.54
  -3  -7  -1    1.37    0.53
   3  -7   1    1.26    0.49
   3  -7   1    1.27    0.47
  -3  -7  -1    1.37    0.42
   3  -7   1    1.80    0.50
   3   7   1    0.94    0.48
   3   7   1    1.82    0.49
   3   7   1    1.07    0.53
   3   7   1    1.59    0.60
   3   7   1    1.21    0.54
   3   7   1    2.10    0.68
  -3   7  -1    2.13    0.62
  -3   7  -1    2.08    0.57
  -3   7  -1    1.16    0.46
   3   7   1    0.45    0.41
  -3   7  -1    1.67    0.52
   3   7   1    2.71    0.68
   3   7   1    1.81    0.57
   3   7   1    1.72    0.57
  -3   7  -1    2.20    0.52
  -3   7  -1    1.16    0.48
   3   7   1    2.48    0.69
   3   7   1    2.45    0.62
   3   7   1    2.38    0.63
  -3   7  -1    1.74    0.61
  -3   7  -1    1.83    0.59
   3   7   1    1.65    0.54
   3   7   1    2.24    0.55
  -3   7  -1    1.82    0.58
  -3   7  -1    2.74    0.68
  -3   7  -1    1.71    0.57
  -3   7  -1    2.08    0.55
  -4  -7  -1   10.49    1.55
   4  -7   1   12.50    1.48
   4  -7   1   11.49    1.38
   4  -7   1   14.52    1.70
  -4  -7  -1   10.08    1.36
   4  -7   1   13.12    1.54
   4  -7   1   10.76    1.54
  -4  -7  -1   11.21    1.57
   4  -7   1    8.47    1.46
   4  -7   1   12.64    1.55
  -4  -7  -1   13.87    1.55
   4  -7   1   14.84    1.51
   4  -7   1    9.88    1.51
  -4  -7  -1   10.10    1.48
  -4  -7  -1   12.20    1.61
   4  -7   1   11.40    1.57
   4  -7   1   11.47    1.22
  -4  -7  -1   10.64    1.57
   4  -7   1   11.38    1.51
  -4  -7  -1    9.08    1.46
  -4  -7  -1   13.65    1.63
   4  -7   1   10.27    1.50
   4   7   1    9.87    1.51
  -4   7  -1   10.33    1.39
  -4   7  -1   13.90    1.65
  -4   7  -1   11.68    1.51
   4   7   1   11.05    1.59
   4   7   1   10.07    1.51
   4   7   1   16.68    1.69
  -4   7  -1   11.01    1.59
   4   7   1   13.79    1.64
   4   7   1   10.18    1.54
  -4   7  -1    9.17    1.48
  -4   7  -1   12.38    1.49
  -4   7  -1   13.88    1.63
  -4   7  -1   11.22    1.60
   4   7   1   11.17    1.58
   4   7   1    8.60    1.56
  -4   7  -1   12.14    1.57
   4   7   1   18.05    1.54
   4   7   1   11.05    1.58
  -4   7  -1   10.55    1.53
   4   7   1    7.80    1.48
  -4   7  -1   12.30    1.56
   4   7   1   11.69    1.37
   4   7   1   11.22    1.57
   4   7   1   11.86    1.60
  -4   7  -1   11.49    1.57
  -5  -7  -1   11.13    1.76
   5  -7   1   11.73    1.79
  -5  -7  -1   14.14    1.84
   5  -7   1   15.29    1.76
  -5  -7  -1   12.82    1.78
   5  -7   1   13.13    1.74
  -5  -7  -1   13.59    1.70
  -5  -7  -1   13.98    1.83
   5  -7   1   12.99    1.79
   5  -7   1   13.46    1.59
   5  -7   1   11.38    1.72
   5  -7   1   14.45    1.69
  -5  -7  -1   14.43    1.85
   5  -7   1   13.58    1.76
   5  -7   1   17.74    1.94
   5  -7   1   11.47    1.74
   5  -7   1   12.13    1.72
  -5  -7  -1    9.99    1.67
  -5  -7  -1   10.95    1.58
   5  -7   1   14.11    1.46
  -5   7  -1   16.47    1.91
   5   7   1   15.91    1.87
   5   7   1   15.72    1.84
   5   7   1   14.68    1.86
   5   7   1   15.94    1.91
  -5   7  -1   12.82    1.81
   5   7   1   15.32    1.86
  -5   7  -1   16.32    1.79
  -5   7  -1   17.77    1.92
   5   7   1   15.46    1.65
  -5   7  -1   13.00    1.79
   5   7   1   13.99    1.57
  -5   7  -1   13.44    1.87
   5   7   1   10.55    1.80
   5   7   1   14.39    1.79
   5   7   1   13.69    1.81
   5   7   1   13.13    1.76
  -5   7  -1   12.84    1.79
   5   7   1   14.73    1.84
  -5   7  -1   11.43    1.75
  -5   7  -1   15.26    1.83
  -5   7  -1   13.37    1.64
   5   7   1   12.96    1.81
   5   7   1   12.05    1.76
  -5   7  -1   19.07    1.85
   6  -7   1    0.52    0.42
   6  -7   1    1.41    0.49
   6  -7   1    0.52    0.46
   6  -7   1   -0.28    0.34
  -6  -7  -1    0.28    0.40
  -6  -7  -1    0.28    0.40
   6  -7   1    0.28    0.30
   6  -7   1    0.30    0.43
  -6  -7  -1    0.48    0.47
   6  -7   1    0.45    0.45
  -6  -7  -1    0.36    0.40
   6  -7   1    0.16    0.40
   6  -7   1    0.27    0.44
  -6  -7  -1    0.98    0.57
  -6  -7  -1   -0.08    0.43
   6  -7   1    1.02    0.49
   6  -7   1    0.64    0.45
   6   7   1   -0.10    0.40
  -6   7  -1    0.09    0.40
  -6   7  -1   -0.34    0.35
  -6   7  -1    0.80    0.54
  -6   7  -1    0.30    0.43
  -6   7  -1   -0.06    0.46
   6   7   1    0.97    0.56
   6   7   1    0.90    0.55
  -6   7  -1    0.42    0.49
   6   7   1    1.31    0.49
   6   7   1    0.57    0.51
   6   7   1    0.49    0.46
   6   7   1    1.24    0.58
  -6   7  -1   -0.09    0.42
  -6   7  -1    0.38    0.43
   6   7   1    1.03    0.57
   6   7   1    0.53    0.45
  -7  -7  -1   52.78    4.97
   7  -7   1   47.73    4.90
   7  -7   1   48.44    5.03
   7  -7   1   49.44    4.92
  -7  -7  -1   33.53    4.74
   7  -7   1   53.85    4.93
   7  -7   1   45.74    5.04
  -7  -7  -1   59.12    5.09
   7  -7   1   48.23    4.45
   7  -7   1   43.80    4.90
  -7  -7  -1   49.38    5.11
   7  -7   1   45.97    4.91
   7  -7   1   42.58    4.93
  -7  -7  -1   40.98    4.78
   7   7   1   53.23    5.08
  -7   7  -1   50.10    5.08
  -7   7  -1   39.88    4.93
   7   7   1   60.36    5.17
   7   7   1   45.70    4.99
   7   7   1   48.76    5.04
   7   7   1   49.05    5.02
  -7   7  -1   41.30    4.88
   7   7   1   39.88    5.00
  -7   7  -1   40.69    5.00
  -7   7  -1   56.06    5.04
   7   7   1   47.79    4.94
   8  -7   1   70.17    6.61
   8  -7   1   65.61    5.88
   8  -7   1   52.71    6.50
   8  -7   1   69.84    6.60
   8  -7   1   55.93    6.37
  -8  -7  -1   68.84    6.54
  -8  -7  -1   56.58    6.34
  -8  -7  -1   69.09    6.69
  -8  -7  -1   70.54    6.46
  -8  -7  -1   51.90    6.28
   8  -7   1   61.94    6.39
  -8  -7  -1   61.00    5.81
   8  -7   1   47.48    6.29
   8   7   1   62.40    6.47
   8   7   1   59.43    6.52
   8   7   1   63.76    6.58
   8   7   1   62.80    6.52
   8   7   1   70.95    6.61
   8   7   1   63.08    6.60
  -8   7  -1   66.21    6.50
  -8   7  -1   76.48    6.72
  -8   7  -1   59.82    6.40
  -9  -7  -1   21.37    3.06
  -9  -7  -1   24.14    3.02
   9  -7   1   22.05    3.00
   9  -7   1   23.86    2.54
  -9  -7  -1   30.21    3.17
  -9  -7  -1   27.23    2.95
   9  -7   1   19.86    2.88
   9  -7   1   20.41    2.99
   9  -7   1   21.86    3.03
   9  -7   1   21.68    3.00
  -9  -7  -1   31.39    3.08
  -9  -7  -1   22.85    2.45
   9   7   1   25.55    3.06
   9   7   1   25.83    3.13
   9   7   1   26.84    3.11
   9   7   1   25.68    3.19
  -9   7  -1   33.87    3.21
   9   7   1   24.90    3.16
  -9   7  -1   21.56    2.97
 -10  -7  -1   32.50    3.61
 -10  -7  -1   26.01    3.62
  10  -7   1   29.69    3.70
  10  -7   1   32.33    3.08
 -10  -7  -1   30.79    3.46
 -10  -7  -1   29.76    2.96
  10  -7   1   33.86    3.73
  10  -7   1   29.14    3.55
 -10  -7  -1   28.44    3.62
  10  -7   1   31.26    3.53
  10  -7   1   29.12    3.62
  10   7   1   26.94    3.60
 -10   7  -1   31.20    3.63
  10   7   1   33.00    3.72
 -10   7  -1   27.67    3.58
  10   7   1   30.49    3.66
  10   7   1   29.30    3.75
  10   7   1   24.23    3.56
 -11  -7  -1    4.12    1.15
  11  -7   1    3.09    1.17
  11  -7   1    2.16    0.97
 -11  -7  -1    1.84    0.99
  11  -7   1    4.55    0.87
  11  -7   1    4.77    1.20
 -11  -7  -1    3.64    1.21
  11   7   1    1.49    1.07
  11   7   1    4.80    1.36
  11   7   1    3.05    1.22
 -11   7  -1    3.61    1.33
 -12  -7  -1   26.52    3.26
 -12  -7  -1   15.47    2.82
  12  -7   1   16.93    2.91
  12  -7   1   18.66    2.82
  12  -7   1   16.52    2.96
 -12  -7  -1   22.27    2.86
  12   7   1   25.82    3.22
  12   7   1   24.72    3.27
 -12   7  -1   23.71    3.13
  11  -8  -1   14.63    2.42
  11  -8  -1   13.20    2.43
 -11  -8   1   14.55    2.41
  11  -8  -1   14.99    2.60
 -11  -8   1   20.84    2.44
 -11  -8   1   22.08    2.82
  11   8  -1   14.30    2.52
 -11   8   1   18.85    2.75
 -10  -8   1    0.47    0.68
  10  -8  -1    0.65    0.80
 -10  -8   1    1.28    0.69
  10  -8  -1    0.42    0.68
 -10  -8   1    1.53    0.86
  10  -8  -1    1.33    0.76
 -10  -8   1    0.34    0.75
  10   8  -1   -0.33    0.73
  10   8  -1    0.81    0.68
 -10   8   1    1.69    1.00
  10   8  -1   -0.07    0.68
   9  -8  -1    1.84    0.79
  -9  -8   1    0.59    0.67
   9  -8  -1    4.08    1.06
   9  -8  -1    2.07    0.86
  -9  -8   1    2.88    0.93
   9  -8  -1    1.42    0.80
  -9  -8   1    2.37    0.76
  -9  -8   1    2.33    0.86
  -9  -8   1    2.16    0.89
   9  -8  -1    1.49    0.74
   9  -8  -1    1.50    0.64
   9   8  -1    1.31    0.90
   9   8  -1    2.97    1.02
  -9   8   1    1.79    0.83
   9   8  -1    1.07    0.76
  -9   8   1    1.74    0.82
   9   8  -1    2.61    0.97
  -8  -8   1    8.02    1.50
  -8  -8   1    7.31    1.41
   8  -8  -1    6.11    1.34
   8  -8  -1    6.85    1.08
   8  -8  -1    6.32    1.40
   8  -8  -1    7.74    1.30
   8  -8  -1    6.88    1.36
  -8  -8   1    8.35    1.44
  -8  -8   1    6.22    1.20
   8  -8  -1    5.73    1.29
   8  -8  -1    4.05    1.20
  -8  -8   1    7.04    1.36
   8   8  -1    4.58    1.24
  -8   8   1    7.28    1.49
   8   8  -1    9.54    1.63
  -8   8   1   10.90    1.63
   8   8  -1    5.14    1.21
   8   8  -1    6.60    1.43
   8   8  -1    6.53    1.45
   7  -8  -1   70.01    7.91
   7  -8  -1   62.89    7.34
  -7  -8   1   73.38    8.12
   7  -8  -1   80.67    8.12
  -7  -8   1   72.46    7.94
   7  -8  -1   79.06    8.21
   7  -8  -1   70.87    7.92
   7  -8  -1   65.27    7.93
   7  -8  -1   96.76    8.00
  -7  -8   1   77.94    7.92
  -7  -8   1   98.62    8.11
  -7  -8   1   67.48    7.78
   7  -8  -1   84.87    8.24
  -7   8   1   76.59    8.16
  -7   8   1   97.89    8.16
   7   8  -1   80.53    8.06
   7   8  -1   72.60    8.18
  -7   8   1   82.46    8.32
   7   8  -1  101.50    8.24
  -7   8   1   76.51    8.02
   7   8  -1   84.90    8.28
   7   8  -1   91.35    8.09
   7   8  -1   94.61    8.15
  -6  -8   1   62.20    6.08
   6  -8  -1   68.98    6.20
   6  -8  -1   63.88    6.24
   6  -8  -1   78.03    6.38
   6  -8  -1   64.22    6.19
  -6  -8   1   64.79    6.26
   6  -8  -1   75.57    5.81
   6  -8  -1   64.72    6.41
   6  -8  -1   53.43    6.25
   6  -8  -1   63.01    6.39
  -6  -8   1   61.48    6.23
  -6  -8   1   60.50    6.33
   6  -8  -1   54.21    6.18
   6  -8  -1   57.09    6.20
  -6  -8   1   51.53    6.09
   6   8  -1   49.81    6.19
   6   8  -1   63.80    6.23
   6   8  -1   61.77    6.42
   6   8  -1   59.55    6.28
   6   8  -1   58.13    6.25
  -6   8   1   55.73    6.41
  -6   8   1   55.10    6.30
   6   8  -1   62.10    6.31
  -6   8   1   56.88    6.36
  -6   8   1   61.84    6.33
  -6   8   1   51.04    6.18
  -6   8   1   66.28    6.28
   6   8  -1   65.06    6.28
   6   8  -1   60.28    6.40
   5  -8  -1   16.89    2.35
  -5  -8   1   18.19    2.33
  -5  -8   1   15.71    2.14
   5  -8  -1   20.94    2.39
   5  -8  -1   16.09    2.26
   5  -8  -1   24.05    2.35
  -5  -8   1   18.65    2.28
   5  -8  -1   19.91    2.34
   5  -8  -1   16.31    2.32
  -5  -8   1   18.00    2.18
  -5  -8   1   17.93    2.30
   5  -8  -1   18.25    2.00
   5  -8  -1   15.54    2.35
   5  -8  -1   18.63    2.23
  -5  -8   1   20.03    2.34
  -5  -8   1   24.23    2.42
   5  -8  -1   24.07    2.26
   5  -8  -1   23.97    2.46
   5   8  -1   18.93    2.28
   5   8  -1   19.27    2.28
  -5   8   1   16.64    2.40
  -5   8   1   18.33    2.38
  -5   8   1   21.45    2.36
   5   8  -1   20.91    2.33
  -5   8   1   21.94    2.39
  -5   8   1   21.73    2.38
   5   8  -1   17.23    2.31
   5   8  -1   18.36    2.29
   5   8  -1   15.23    2.23
  -5   8   1   17.68    2.39
  -5   8   1   18.97    2.39
   5   8  -1   17.85    2.34
   5   8  -1   17.17    2.34
   5   8  -1   18.68    2.34
  -5   8   1   20.57    2.32
  -4  -8   1   13.29    1.76
   4  -8  -1   10.82    1.64
   4  -8  -1   12.72    1.77
   4  -8  -1   12.09    1.64
  -4  -8   1   11.46    1.57
  -4  -8   1   11.79    1.69
  -4  -8   1   13.52    1.64
  -4  -8   1   13.56    1.58
  -4  -8   1   11.42    1.70
   4  -8  -1   15.23    1.73
   4  -8  -1   12.42    1.76
   4  -8  -1   10.94    1.70
   4  -8  -1   14.74    1.74
   4  -8  -1   14.23    1.59
   4  -8  -1   11.46    1.73
   4  -8  -1   12.05    1.79
  -4  -8   1   10.02    1.65
   4  -8  -1    9.72    1.73
  -4  -8   1   14.62    1.73
   4  -8  -1   16.11    1.82
   4  -8  -1   11.76    1.40
   4   8  -1   15.85    1.81
   4   8  -1   14.00    1.76
   4   8  -1   15.64    1.58
  -4   8   1   11.46    1.72
   4   8  -1   14.39    1.68
  -4   8   1    9.83    1.65
  -4   8   1   14.49    1.88
  -4   8   1    9.44    1.66
  -4   8   1   15.56    1.88
   4   8  -1   13.24    1.54
  -4   8   1   15.93    1.85
  -4   8   1   12.34    1.72
   4   8  -1   13.36    1.80
  -4   8   1   12.50    1.70
   4   8  -1   10.93    1.66
   4   8  -1   12.27    1.72
  -4   8   1   11.11    1.78
   4   8  -1   10.79    1.71
  -4   8   1   14.54    1.87
   4   8  -1   12.97    1.70
  -4   8   1   15.21    1.72
   4   8  -1   10.58    1.65
   4   8  -1   14.87    1.87
   4   8  -1   13.37    1.77
  -3  -8   1    0.58    0.34
   3  -8  -1   -0.02    0.32
  -3  -8   1    0.26    0.32
   3  -8  -1    0.53    0.37
   3  -8  -1   -0.36    0.26
  -3  -8   1    0.39    0.41
  -3  -8   1   -0.03    0.29
   3  -8  -1    0.03    0.29
  -3  -8   1    0.09    0.22
   3  -8  -1    0.32    0.37
   3  -8  -1    0.12    0.35
  -3  -8   1    0.18    0.29
   3  -8  -1    0.08    0.35
  -3  -8   1    0.66    0.42
   3  -8  -1    0.26    0.33
   3  -8  -1    0.18    0.36
   3  -8  -1    0.52    0.33
  -3  -8   1    0.37    0.39
  -3  -8   1    0.41    0.36
   3  -8  -1    0.45    0.37
   3  -8  -1   -0.01    0.29
   3  -8  -1   -0.12    0.28
  -3  -8   1    0.03    0.29
   3  -8  -1    0.46    0.44
  -3   8   1    0.08    0.38
   3   8  -1    0.29    0.36
  -3   8   1    0.53    0.42
  -3   8   1    0.42    0.39
  -3   8   1    0.11    0.34
  -3   8   1    0.59    0.41
  -3   8   1    0.11    0.37
  -3   8   1    0.05    0.32
   3   8  -1    0.64    0.39
   3   8  -1   -0.39    0.28
  -3   8   1    0.54    0.41
  -3   8   1   -0.21    0.28
   3   8  -1    0.17    0.35
   3   8  -1   -0.27    0.39
   3   8  -1    0.63    0.40
   3   8  -1   -0.31    0.34
   3   8  -1    0.50    0.37
  -3   8   1    0.67    0.53
   3   8  -1   -0.12    0.32
   3   8  -1   -0.12    0.34
   3   8  -1   -0.09    0.32
   3   8  -1    0.42    0.39
   3   8  -1   -0.16    0.32
  -3   8   1   -0.14    0.39
  -3   8   1    0.75    0.44
   2  -8  -1   20.64    2.12
   2  -8  -1   16.28    1.76
  -2  -8   1   16.40    2.00
   2  -8  -1   20.53    2.11
  -2  -8   1   17.80    1.98
   2  -8  -1   14.57    1.94
   2  -8  -1   14.38    2.00
  -2  -8   1   19.34    2.09
  -2  -8   1   15.30    1.91
  -2  -8   1   17.53    1.78
  -2  -8   1   21.15    2.14
   2  -8  -1   18.27    2.11
   2  -8  -1   20.09    2.20
  -2  -8   1   17.85    1.94
   2  -8  -1   17.80    2.02
  -2  -8   1   17.92    1.95
   2  -8  -1   19.73    2.07
  -2  -8   1   14.76    2.10
   2  -8  -1   17.05    2.04
   2  -8  -1   14.99    2.06
  -2  -8   1   16.93    2.12
   2  -8  -1   15.83    2.04
  -2  -8   1   16.84    1.92
  -2  -8   1   20.20    2.10
   2  -8  -1   15.40    1.90
   2   8  -1   15.84    1.94
  -2   8   1   12.07    2.04
  -2   8   1   15.03    2.04
   2   8  -1   16.05    1.97
  -2   8   1   17.40    1.95
  -2   8   1   16.36    2.06
  -2   8   1   17.40    2.06
   2   8  -1   17.75    2.05
   2   8  -1   21.57    2.19
   2   8  -1   15.01    2.04
   2   8  -1   18.27    2.08
  -2   8   1   15.48    2.06
   2   8  -1   15.07    1.83
   2   8  -1   17.32    2.05
  -2   8   1   14.85    2.04
   2   8  -1   14.82    2.00
   2   8  -1   16.24    2.10
  -2   8   1   18.11    1.89
   2   8  -1   20.31    2.11
  -2   8   1   15.92    2.07
  -2   8   1   19.64    2.14
  -2   8   1   18.19    2.11
  -2   8   1   16.81    2.14
  -1  -8   1    4.30    0.80
  -1  -8   1    2.75    0.73
   1  -8  -1    5.00    0.96
  -1  -8   1    4.00    0.57
   1  -8  -1    2.95    0.78
   1  -8  -1    3.82    0.62
   1  -8  -1    4.20    0.79
  -1  -8   1    4.11    0.82
   1  -8  -1    4.76    0.90
  -1  -8   1    4.29    0.92
   1  -8  -1    4.21    0.88
  -1  -8   1    3.21    0.76
  -1  -8   1    4.19    0.84
   1  -8  -1    3.31    0.80
  -1  -8   1    4.84    0.90
   1  -8  -1    4.79    0.95
   1  -8  -1    3.10    0.75
  -1  -8   1    3.92    0.72
  -1  -8   1    5.66    0.77
   1  -8  -1    2.63    0.71
   1  -8  -1    2.88    0.66
   1  -8  -1    5.13    0.86
   1  -8  -1    4.73    0.96
  -1  -8   1    3.90    0.84
  -1  -8   1    4.34    0.81
  -1  -8   1    3.39    0.72
  -1   8   1    3.51    0.81
   1   8  -1    5.58    0.90
   1   8  -1    4.23    0.87
  -1   8   1    2.61    0.76
   1   8  -1    4.18    0.87
  -1   8   1    4.16    0.89
  -1   8   1    3.49    0.80
  -1   8   1    4.45    0.97
   1   8  -1    3.30    0.78
   1   8  -1    5.54    0.78
  -1   8   1    5.26    0.94
  -1   8   1    4.26    0.61
   1   8  -1    4.45    0.86
  -1   8   1    3.57    0.88
   1   8  -1    3.97    0.84
  -1   8   1    3.25    0.73
  -1   8   1    4.37    0.90
   1   8  -1    3.99    0.90
   1   8  -1    4.60    0.71
  -1   8   1    3.77    0.91
   1   8  -1    3.26    0.80
   1   8  -1    5.53    0.99
  -1   8   1    3.22    0.79
  -1   8   1    3.38    0.76
   0  -8   1    9.73    1.23
   0  -8   1    6.81    1.07
   0  -8   1    6.75    1.03
   0  -8  -1    8.04    1.10
   0  -8  -1    5.88    1.17
   0  -8   1    8.93    1.11
   0  -8  -1    5.23    1.00
   0  -8   1    7.94    0.99
   0  -8   1    7.57    1.11
   0  -8   1    5.72    0.95
   0  -8   1    7.03    1.11
   0  -8  -1    9.93    1.27
   0  -8  -1    6.44    1.05
   0  -8  -1    7.04    1.04
   0  -8   1    6.74    0.83
   0  -8   1    5.02    1.08
   0  -8  -1    5.84    0.93
   0  -8  -1    8.07    1.15
   0  -8  -1    7.39    1.15
   0  -8  -1    3.80    0.96
   0  -8  -1    6.87    1.11
   0  -8  -1    6.65    1.10
   0  -8   1    4.22    0.97
   0  -8   1    4.32    0.97
   0  -8   1    6.86    0.99
   0   8   1    6.80    1.13
   0   8  -1    4.76    0.88
   0   8   1    4.18    0.97
   0   8   1    5.31    1.05
   0   8  -1    8.45    1.20
   0   8  -1    5.22    1.03
   0   8  -1    9.11    1.18
   0   8   1    7.09    1.17
   0   8   1    6.04    1.11
   0   8   1    6.21    1.15
   0   8  -1    6.88    1.17
   0   8  -1    7.43    1.12
   0   8   1    7.10    1.19
   0   8  -1    7.51    1.12
   0   8   1    8.03    0.97
   0   8  -1    9.37    1.28
   0   8   1    7.13    1.23
   0   8  -1    6.77    1.01
   0   8   1    6.45    1.18
   0   8   1    7.90    1.03
   0   8   1    7.71    1.19
   0   8  -1    7.59    1.16
   1  -8   1  229.97   21.58
  -1  -8  -1  244.27   21.64
   1  -8   1  224.41   21.14
  -1  -8  -1  232.64   21.27
  -1  -8  -1  211.24   21.53
  -1  -8  -1  216.71   21.33
  -1  -8  -1  189.63   21.34
   1  -8   1  263.07   21.49
  -1  -8  -1  226.06   21.93
   1  -8   1  258.29   22.02
   1  -8   1  215.90   21.84
  -1  -8  -1  221.78   21.63
  -1  -8  -1  223.99   21.16
   1  -8   1  193.37   21.86
   1  -8   1  232.82   21.56
  -1  -8  -1  250.97   21.39
   1  -8   1  249.51   21.29
  -1  -8  -1  244.91   22.01
   1  -8   1  256.12   21.45
  -1  -8  -1  217.00   21.97
   1  -8   1  214.09   21.31
   1  -8   1  215.48   21.91
   1  -8   1  219.81   21.55
   1  -8   1  212.41   21.24
  -1  -8  -1  240.91   21.58
   1   8   1  223.92   21.43
  -1   8  -1  212.68   21.43
   1   8   1  235.13   21.73
   1   8   1  240.12   22.08
  -1   8  -1  206.49   21.98
  -1   8  -1  244.07   20.42
  -1   8  -1  186.26   21.33
  -1   8  -1  199.05   21.64
  -1   8  -1  242.61   20.83
   1   8   1  263.93   21.35
  -1   8  -1  209.57   22.00
   1   8   1  228.57   20.38
  -1   8  -1  237.45   21.53
   1   8   1  227.64   21.45
   1   8   1  212.73   21.54
  -1   8  -1  198.68   21.20
   1   8   1  200.98   21.99
  -1   8  -1  267.50   22.12
   1   8   1  190.13   21.36
   1   8   1  250.38   20.90
   1   8   1  243.28   22.07
  -2  -8  -1   85.72    8.91
   2  -8   1  100.55    8.98
   2  -8   1   94.66    9.02
   2  -8   1  111.97    9.14
  -2  -8  -1   89.44    9.22
   2  -8   1   87.32    9.12
   2  -8   1   82.50    9.09
   2  -8   1   93.60    8.96
   2  -8   1   85.48    8.93
  -2  -8  -1   82.43    8.89
  -2  -8  -1   81.86    9.17
  -2  -8  -1   94.34    9.06
   2  -8   1  112.59    9.01
   2  -8   1  102.74    8.89
  -2  -8  -1   96.96    9.16
  -2  -8  -1   87.26    8.87
   2  -8   1   99.20    9.25
   2  -8   1   78.75    8.84
  -2  -8  -1   82.87    8.99
  -2  -8  -1   87.85    8.99
  -2  -8  -1   87.08    8.94
  -2  -8  -1   92.12    9.10
   2  -8   1   93.48    8.86
  -2  -8  -1   97.91    8.96
   2   8   1   96.44    9.14
   2   8   1   95.96    8.51
  -2   8  -1   96.90    9.23
   2   8   1  105.36    9.19
   2   8   1   95.08    9.04
  -2   8  -1   97.80    8.98
  -2   8  -1   77.27    8.64
   2   8   1   95.03    9.03
  -2   8  -1   96.60    9.03
  -2   8  -1  100.86    8.96
   2   8   1   91.50    9.22
   2   8   1   96.48    8.76
   2   8   1   94.76    9.29
   2   8   1   87.63    9.05
  -2   8  -1   93.04    8.52
  -2   8  -1   85.24    8.96
   2   8   1   79.42    9.17
  -2   8  -1   93.49    9.08
   2   8   1   86.03    8.99
  -2   8  -1   72.10    8.90
  -2   8  -1  105.34    9.29
   2   8   1   75.09    8.87
  -2   8  -1  110.28    9.30
   2   8   1   98.44    8.48
  -3  -8  -1   22.68    2.59
  -3  -8  -1   22.98    2.53
   3  -8   1   22.78    2.52
   3  -8   1   22.57    2.49
   3  -8   1   23.24    2.53
  -3  -8  -1   26.38    2.59
   3  -8   1   23.08    2.38
   3  -8   1   19.94    2.48
   3  -8   1   18.78    2.48
   3  -8   1   19.04    2.50
   3  -8   1   22.81    2.51
   3  -8   1   23.03    2.56
   3  -8   1   16.52    2.42
  -3  -8  -1   28.34    2.70
  -3  -8  -1   25.84    2.62
  -3  -8  -1   22.10    2.54
  -3  -8  -1   24.85    2.54
   3  -8   1   20.64    2.54
  -3  -8  -1   24.38    2.42
   3  -8   1   24.88    2.49
   3  -8   1   19.64    2.58
  -3  -8  -1   22.57    2.53
  -3  -8  -1   18.55    2.54
  -3   8  -1   26.73    2.66
  -3   8  -1   22.97    2.38
  -3   8  -1   17.76    2.55
   3   8   1   21.73    2.46
  -3   8  -1   21.16    2.59
  -3   8  -1   18.83    2.51
   3   8   1   27.78    2.68
   3   8   1   24.08    2.60
   3   8   1   23.00    2.64
   3   8   1   19.67    2.30
  -3   8  -1   18.33    2.47
   3   8   1   21.46    2.58
  -3   8  -1   26.04    2.62
  -3   8  -1   22.72    2.60
   3   8   1   24.29    2.61
   3   8   1   26.74    2.69
  -3   8  -1   20.27    2.49
  -3   8  -1   23.05    2.58
   3   8   1   27.96    2.75
   3   8   1   21.04    2.57
   3   8   1   26.83    2.71
  -3   8  -1   28.03    2.53
   3   8   1   22.49    2.61
   3   8   1   19.30    2.54
   3   8   1   23.00    2.37
  -3   8  -1   22.01    2.55
   4  -8   1    8.91    1.21
  -4  -8  -1    9.82    1.24
  -4  -8  -1    9.58    1.44
   4  -8   1    7.67    1.46
   4  -8   1   10.25    1.37
   4  -8   1    9.07    1.31
   4  -8   1    9.75    1.05
  -4  -8  -1    9.71    1.49
   4  -8   1    9.98    1.43
  -4  -8  -1   10.50    1.52
   4  -8   1    9.60    1.43
  -4  -8  -1   11.66    1.50
  -4  -8  -1    7.24    1.40
   4  -8   1    9.09    1.45
   4  -8   1    9.80    1.50
   4  -8   1    8.90    1.34
   4  -8   1    8.32    1.40
  -4  -8  -1   10.65    1.42
   4  -8   1   11.39    1.53
  -4  -8  -1   10.16    1.48
   4   8   1   11.83    1.54
  -4   8  -1   10.97    1.41
  -4   8  -1    8.81    1.40
   4   8   1    8.25    1.49
  -4   8  -1    8.88    1.39
   4   8   1    9.71    1.47
  -4   8  -1    9.80    1.44
  -4   8  -1    8.48    1.38
   4   8   1    8.12    1.39
   4   8   1    9.30    1.48
   4   8   1    8.68    1.46
   4   8   1   10.72    1.55
  -4   8  -1   10.86    1.52
  -4   8  -1    8.90    1.41
   4   8   1   10.44    1.59
   4   8   1    8.65    1.50
   4   8   1    9.00    1.47
  -4   8  -1   10.78    1.57
   4   8   1   10.82    1.50
   4   8   1    9.80    1.46
   4   8   1   11.39    1.57
  -4   8  -1    7.06    1.39
  -4   8  -1    9.57    1.31
  -4   8  -1    9.52    1.48
   4   8   1    8.73    1.23
  -4   8  -1   10.81    1.52
   4   8   1   12.60    1.41
   5  -8   1   17.54    1.96
  -5  -8  -1   23.88    2.26
   5  -8   1   10.88    2.04
   5  -8   1   16.65    2.19
   5  -8   1   16.19    2.11
  -5  -8  -1   19.06    2.29
   5  -8   1   20.29    2.24
   5  -8   1   19.30    2.08
  -5  -8  -1   18.06    1.98
   5  -8   1   16.55    2.24
   5  -8   1   15.78    2.14
   5  -8   1   18.39    2.14
   5  -8   1   18.06    1.77
   5  -8   1   18.06    2.15
  -5  -8  -1   15.21    2.15
  -5  -8  -1   15.15    2.16
  -5  -8  -1   14.12    2.15
  -5  -8  -1   14.97    2.15
  -5   8  -1   15.62    2.17
   5   8   1   20.58    2.26
   5   8   1   16.85    2.18
  -5   8  -1   17.50    2.20
   5   8   1   15.07    2.15
   5   8   1   14.28    2.15
  -5   8  -1   19.55    2.11
  -5   8  -1   20.63    2.22
   5   8   1   15.60    2.19
  -5   8  -1   23.68    2.31
  -5   8  -1   25.00    2.32
  -5   8  -1   13.32    2.14
  -5   8  -1   18.05    2.30
   5   8   1   22.37    2.32
   5   8   1   13.84    2.22
   5   8   1   14.87    2.14
   6  -8   1  101.80    9.12
   6  -8   1   78.48    8.91
  -6  -8  -1   85.89    9.06
  -6  -8  -1   86.77    9.28
   6  -8   1   96.33    9.19
   6  -8   1   80.30    8.95
   6  -8   1  106.63    9.36
   6  -8   1   92.10    9.05
  -6  -8  -1   89.84    9.11
  -6  -8  -1   84.45    8.98
   6  -8   1   97.06    9.05
   6  -8   1   95.91    9.07
   6  -8   1   89.25    9.26
  -6  -8  -1   87.52    9.01
   6  -8   1   94.15    8.35
  -6   8  -1   91.89    9.05
  -6   8  -1   96.18    9.35
   6   8   1   88.35    9.13
   6   8   1  101.00    9.25
   6   8   1   83.67    9.32
  -6   8  -1  102.41    9.15
  -6   8  -1   91.57    9.20
   6   8   1   96.44    9.39
   6   8   1   88.46    9.10
   6   8   1   95.92    9.25
  -6   8  -1  104.45    9.47
  -6   8  -1   91.00    9.22
   6   8   1   81.27    9.02
   6   8   1   88.69    9.07
   7  -8   1    2.78    0.86
  -7  -8  -1    4.81    1.08
  -7  -8  -1    2.54    0.85
  -7  -8  -1    1.82    0.74
   7  -8   1    1.94    0.54
   7  -8   1    1.87    0.71
  -7  -8  -1    2.57    0.85
  -7  -8  -1    1.91    0.81
   7  -8   1    2.89    0.85
   7  -8   1    2.50    0.84
   7  -8   1    2.00    0.68
   7  -8   1    2.73    0.78
   7  -8   1    3.49    0.92
   7  -8   1    1.82    0.75
  -7   8  -1    1.36    0.73
   7   8   1    2.80    0.98
   7   8   1    1.99    0.79
  -7   8  -1    3.00    0.89
   7   8   1    3.43    0.92
   7   8   1    1.92    0.78
  -7   8  -1    2.69    0.83
  -7   8  -1    3.06    0.95
   7   8   1    2.27    0.84
  -7   8  -1    3.67    1.00
   7   8   1    4.13    1.02
   8  -8   1   11.69    1.88
   8  -8   1    8.02    1.66
  -8  -8  -1    9.62    1.61
  -8  -8  -1   13.31    1.83
  -8  -8  -1   13.43    1.93
   8  -8   1   11.43    1.27
   8  -8   1   13.59    1.55
   8  -8   1    7.93    1.53
  -8  -8  -1    9.54    1.76
  -8  -8  -1    8.09    1.63
   8  -8   1   13.72    1.93
   8  -8   1    8.46    1.61
   8  -8   1    7.88    1.57
   8   8   1   11.94    1.82
   8   8   1   10.66    1.85
   8   8   1    8.51    1.76
   8   8   1   11.22    1.92
   8   8   1   11.83    1.89
  -8   8  -1   10.79    1.83
  -8   8  -1    8.90    1.68
  -9  -8  -1   35.03    4.01
   9  -8   1   42.21    4.10
  -9  -8  -1   32.88    3.74
   9  -8   1   27.66    3.69
   9  -8   1   34.83    3.88
   9  -8   1   30.86    3.25
  -9  -8  -1   26.36    3.83
   9  -8   1   35.63    3.91
  -9  -8  -1   38.62    3.95
   9  -8   1   39.41    4.04
   9  -8   1   29.46    3.57
   9   8   1   36.10    4.06
   9   8   1   36.34    4.01
  -9   8  -1   36.05    3.93
   9   8   1   25.68    3.88
   9   8   1   28.87    3.97
  -9   8  -1   34.28    3.92
   9   8   1   41.24    4.07
 -10  -8  -1    0.44    0.72
  10  -8   1   -0.18    0.78
  10  -8   1    0.33    0.76
  10  -8   1   -0.01    0.62
 -10  -8  -1    0.59    0.65
  10  -8   1    0.19    0.43
  10  -8   1   -0.23    0.55
 -10  -8  -1    0.18    0.66
 -10   8  -1   -0.53    0.64
  10   8   1    0.40    0.70
  10   8   1    0.26    0.76
  10   8   1    0.34    0.60
  10   8   1    0.50    0.77
 -11  -8  -1   -0.59    0.68
 -11  -8  -1   -0.38    0.71
  11  -8   1    0.18    0.71
 -11  -8  -1   -0.34    0.70
  11  -8   1    1.33    0.91
  11  -8   1    0.81    0.78
  11   8   1    0.91    0.90
  11   8   1    1.33    0.89
 -11   8  -1    0.23    0.75
  11  -9  -1    1.74    0.97
 -11  -9   1    0.38    0.99
 -11  -9   1    1.77    0.85
 -11  -9   1    2.66    1.22
  11  -9  -1    0.68    0.90
  11  -9  -1    2.18    1.04
 -11   9   1    0.33    1.08
  10  -9  -1    0.85    0.75
 -10  -9   1    0.23    0.72
  10  -9  -1    1.15    0.83
  10  -9  -1   -0.42    0.51
 -10  -9   1    1.52    0.79
  10  -9  -1    0.28    0.72
 -10  -9   1    1.52    0.80
  10  -9  -1    0.84    0.66
  10   9  -1    0.32    0.89
 -10   9   1    0.87    0.85
   9  -9  -1    0.69    0.68
   9  -9  -1    0.79    0.57
  -9  -9   1    0.65    0.63
  -9  -9   1    0.62    0.74
   9  -9  -1    1.05    0.81
   9  -9  -1    1.10    0.66
  -9  -9   1    1.82    0.89
   9  -9  -1    0.36    0.60
   9  -9  -1    1.25    0.79
   9  -9  -1    1.72    0.83
  -9  -9   1    0.33    0.68
  -9   9   1    1.96    0.88
   9   9  -1    0.61    0.81
   9   9  -1    0.80    0.68
  -9   9   1    0.55    0.79
   9   9  -1    1.18    0.91
  -8  -9   1    3.45    1.08
   8  -9  -1    4.19    1.11
   8  -9  -1    3.89    1.13
  -8  -9   1    2.90    0.86
   8  -9  -1    3.53    1.12
  -8  -9   1    2.57    1.01
   8  -9  -1    3.21    1.02
   8  -9  -1    3.28    0.95
   8  -9  -1    5.50    1.05
   8  -9  -1    4.68    0.82
  -8  -9   1    3.17    1.02
   8  -9  -1    6.43    1.41
   8   9  -1    4.64    1.22
  -8   9   1    4.69    1.16
   8   9  -1    2.81    1.04
   8   9  -1    4.36    1.24
  -8   9   1    3.20    1.09
   8   9  -1    5.39    1.25
   7  -9  -1   29.64    3.70
  -7  -9   1   35.65    3.75
   7  -9  -1   35.46    3.32
   7  -9  -1   35.92    3.77
   7  -9  -1   32.53    3.56
   7  -9  -1   30.22    3.75
  -7  -9   1   30.35    3.54
  -7  -9   1   34.12    3.77
   7  -9  -1   33.18    3.66
  -7  -9   1   35.97    3.78
   7  -9  -1   27.75    3.75
  -7  -9   1   30.00    3.71
   7  -9  -1   30.07    3.75
   7   9  -1   34.24    3.83
   7   9  -1   35.74    3.91
  -7   9   1   31.63    3.89
   7   9  -1   41.28    3.95
  -7   9   1   29.32    3.70
   7   9  -1   31.52    3.72
   7   9  -1   29.62    3.70
  -7   9   1   35.74    3.83
   7   9  -1   37.84    3.95
  -6  -9   1    6.91    1.11
   6  -9  -1    6.55    1.31
   6  -9  -1    6.63    1.31
  -6  -9   1    2.77    0.89
  -6  -9   1    4.45    1.07
   6  -9  -1    3.47    0.99
   6  -9  -1    5.88    1.14
   6  -9  -1    5.71    0.89
   6  -9  -1    4.34    1.11
  -6  -9   1    7.31    1.32
   6  -9  -1    4.09    0.98
   6  -9  -1    4.85    1.15
   6  -9  -1    3.20    0.88
  -6  -9   1    4.36    1.12
   6  -9  -1    4.55    1.08
   6   9  -1    5.16    1.16
  -6   9   1    4.93    1.22
   6   9  -1    9.11    1.44
  -6   9   1    6.25    1.35
  -6   9   1    5.46    1.22
  -6   9   1    6.91    1.30
   6   9  -1    6.23    1.24
   6   9  -1    4.95    1.18
   6   9  -1    5.90    1.23
   6   9  -1    6.25    1.31
   6   9  -1    5.37    1.15
   5  -9  -1  167.28   16.66
  -5  -9   1  186.07   16.57
   5  -9  -1  185.70   16.62
  -5  -9   1  194.03   16.48
   5  -9  -1  207.28   16.85
   5  -9  -1  176.54   16.66
   5  -9  -1  190.52   16.60
   5  -9  -1  160.47   16.76
   5  -9  -1  194.69   15.66
   5  -9  -1  165.27   17.00
  -5  -9   1  153.85   16.96
  -5  -9   1  151.22   16.41
  -5  -9   1  167.58   16.62
   5  -9  -1  151.37   17.00
   5  -9  -1  176.92   16.61
  -5   9   1  156.51   17.08
   5   9  -1  142.00   16.57
  -5   9   1  185.52   16.58
  -5   9   1  171.67   16.80
   5   9  -1  159.63   17.08
   5   9  -1  186.06   16.59
  -5   9   1  209.65   17.08
  -5   9   1  171.22   16.64
  -5   9   1  170.85   17.15
   5   9  -1  186.20   16.94
   5   9  -1  182.41   16.62
   5   9  -1  159.83   16.79
   5   9  -1  149.76   17.04
  -4  -9   1    8.10    1.33
  -4  -9   1    6.78    1.26
   4  -9  -1    9.08    1.40
  -4  -9   1    7.39    1.25
   4  -9  -1    6.34    1.25
   4  -9  -1    6.76    1.09
   4  -9  -1    7.74    1.43
   4  -9  -1    7.56    1.35
  -4  -9   1    6.89    1.22
   4  -9  -1    8.88    1.01
   4  -9  -1    7.10    1.22
   4  -9  -1    4.61    1.14
   4  -9  -1    7.17    1.20
   4  -9  -1    7.32    1.20
   4  -9  -1    8.58    1.43
  -4  -9   1    6.18    1.09
   4  -9  -1    7.14    1.27
  -4  -9   1    6.98    1.15
  -4   9   1    7.16    1.30
   4   9  -1    7.80    1.37
   4   9  -1    7.62    1.29
   4   9  -1    6.00    1.30
  -4   9   1    8.43    1.41
  -4   9   1    7.14    1.29
   4   9  -1    9.80    1.34
  -4   9   1    8.90    1.41
   4   9  -1    6.13    1.25
   4   9  -1    6.63    1.29
   4   9  -1    5.90    1.19
  -4   9   1    6.84    1.24
  -4   9   1    7.12    1.35
  -4   9   1    7.62    1.42
   4   9  -1    7.31    1.30
   4   9  -1    2.85    1.00
   4   9  -1    6.37    1.27
   3  -9  -1    8.44    1.41
   3  -9  -1    5.86    1.22
  -3  -9   1    8.73    1.38
  -3  -9   1    8.61    1.21
   3  -9  -1    8.12    1.40
   3  -9  -1    9.39    1.38
   3  -9  -1    8.38    1.25
  -3  -9   1   10.82    1.41
   3  -9  -1   10.36    1.43
   3  -9  -1    6.22    1.35
  -3  -9   1   10.39    1.44
   3  -9  -1    7.53    1.32
   3  -9  -1    8.73    1.06
   3  -9  -1    9.57    1.44
   3  -9  -1    7.24    1.38
  -3  -9   1   10.83    1.50
  -3  -9   1    9.90    1.30
   3  -9  -1    7.69    1.17
  -3  -9   1    9.44    1.37
  -3  -9   1    8.06    1.18
  -3   9   1    7.74    1.35
   3   9  -1    9.69    1.34
   3   9  -1    9.06    1.44
  -3   9   1    7.79    1.38
   3   9  -1    7.57    1.34
   3   9  -1    9.15    1.45
  -3   9   1    7.04    1.19
   3   9  -1    9.64    1.42
  -3   9   1   12.37    1.65
  -3   9   1    8.28    1.37
   3   9  -1    6.25    1.33
   3   9  -1    8.09    1.29
   3   9  -1    7.87    1.15
  -3   9   1    7.18    1.34
  -3   9   1    7.53    1.26
  -3   9   1    6.02    1.31
   3   9  -1    9.91    1.44
  -3   9   1    6.46    1.36
   3   9  -1    8.80    1.22
   3   9  -1    8.81    1.44
   2  -9  -1    0.94    0.51
   2  -9  -1    0.21    0.42
  -2  -9   1    1.06    0.46
  -2  -9   1    0.43    0.44
   2  -9  -1    0.40    0.48
   2  -9  -1    1.07    0.58
  -2  -9   1    1.18    0.53
  -2  -9   1    0.90    0.40
   2  -9  -1    1.02    0.53
   2  -9  -1    0.78    0.47
   2  -9  -1    0.73    0.56
   2  -9  -1    2.69    0.76
   2  -9  -1    1.38    0.48
  -2  -9   1    1.32    0.34
  -2  -9   1    1.30    0.54
   2  -9  -1    0.72    0.34
  -2  -9   1    0.23    0.36
  -2  -9   1    0.97    0.53
  -2  -9   1    1.99    0.65
   2  -9  -1    0.92    0.46
  -2  -9   1    1.36    0.50
   2  -9  -1    2.43    0.68
  -2  -9   1    0.79    0.41
   2   9  -1    0.51    0.51
  -2   9   1    0.73    0.51
  -2   9   1    1.46    0.60
   2   9  -1    1.52    0.57
  -2   9   1    0.99    0.59
  -2   9   1    0.25    0.45
  -2   9   1    1.71    0.66
   2   9  -1    1.50    0.65
   2   9  -1    1.45    0.61
  -2   9   1    1.65    0.42
   2   9  -1    1.95    0.57
   2   9  -1    1.26    0.56
  -2   9   1    0.61    0.45
   2   9  -1    0.32    0.42
   2   9  -1    1.50    0.59
   2   9  -1    1.24    0.53
  -2   9   1    1.06    0.55
  -2   9   1    2.15    0.71
   2   9  -1    1.02    0.56
  -2   9   1    1.45    0.62
   2   9  -1    0.97    0.52
  -2   9   1    0.85    0.48
   1  -9  -1  150.97   12.99
  -1  -9   1  130.93   12.90
   1  -9  -1  131.03   12.94
  -1  -9   1  140.66   13.09
   1  -9  -1  114.41   12.97
  -1  -9   1  160.94   13.08
   1  -9  -1  138.81   13.38
  -1  -9   1  109.21   12.86
   1  -9  -1  123.40   13.30
   1  -9  -1  143.11   13.04
   1  -9  -1  132.60   12.90
  -1  -9   1  158.77   13.44
  -1  -9   1  143.34   12.87
   1  -9  -1  140.14   13.16
  -1  -9   1  128.21   13.08
   1  -9  -1  119.39   13.28
   1  -9  -1  144.80   13.04
  -1  -9   1  134.46   13.22
  -1  -9   1  138.40   13.04
  -1  -9   1  152.09   12.95
  -1  -9   1  122.93   13.26
  -1   9   1  140.93   13.44
  -1   9   1  141.43   12.42
  -1   9   1  137.97   13.10
   1   9  -1  158.05   13.16
   1   9  -1  120.71   13.35
  -1   9   1  139.75   12.68
  -1   9   1  123.12   13.17
   1   9  -1  131.99   12.34
   1   9  -1  135.57   12.94
  -1   9   1  142.66   13.15
   1   9  -1  142.54   13.22
  -1   9   1  129.60   13.44
   1   9  -1  142.53   13.06
   1   9  -1  130.58   13.39
  -1   9   1  121.98   13.35
  -1   9   1  136.61   12.93
  -1   9   1  132.66   12.99
   1   9  -1  120.90   12.63
  -1   9   1  134.25   13.05
   1   9  -1  132.30   12.28
   0  -9  -1   33.27    3.29
   0  -9  -1   26.93    3.10
   0  -9   1   26.15    3.07
   0  -9   1   26.99    3.11
   0  -9   1   28.85    2.90
   0  -9  -1   36.37    3.24
   0  -9   1   21.88    3.16
   0  -9   1   31.47    3.23
   0  -9  -1   26.68    3.10
   0  -9  -1   29.63    3.16
   0  -9  -1   25.71    3.26
   0  -9  -1   35.05    3.26
   0  -9   1   31.94    3.09
   0  -9  -1   30.23    3.03
   0  -9  -1   33.74    3.31
   0  -9  -1   22.72    3.07
   0  -9  -1   31.91    3.22
   0  -9   1   33.00    3.17
   0  -9   1   28.61    3.10
   0  -9   1   31.27    3.15
   0  -9   1   32.01    3.24
   0  -9   1   25.98    3.13
   0  -9   1   28.19    3.10
   0   9  -1   28.30    3.21
   0   9  -1   30.87    3.21
   0   9   1   31.99    3.25
   0   9  -1   26.43    3.20
   0   9   1   27.31    3.19
   0   9   1   28.90    3.11
   0   9   1   28.66    3.25
   0   9   1   27.03    3.18
   0   9   1   28.67    2.91
   0   9   1   25.23    3.21
   0   9   1   30.20    3.34
   0   9  -1   32.00    3.29
   0   9  -1   23.48    3.09
   0   9  -1   25.65    3.13
   0   9  -1   29.33    3.30
   0   9  -1   27.52    2.92
   0   9  -1   26.15    3.03
   0   9   1   32.15    3.33
   0   9   1   34.75    3.37
   0   9   1   29.12    2.99
  -1  -9  -1   59.91    5.76
   1  -9   1   65.45    5.57
   1  -9   1   55.89    5.71
   1  -9   1   51.53    5.78
  -1  -9  -1   52.20    5.73
   1  -9   1   56.04    5.90
   1  -9   1   47.04    5.65
  -1  -9  -1   54.32    5.94
  -1  -9  -1   51.38    5.67
   1  -9   1   50.60    5.81
   1  -9   1   60.58    5.71
  -1  -9  -1   61.24    5.78
   1  -9   1   55.96    5.68
  -1  -9  -1   62.59    5.80
  -1  -9  -1   53.51    5.72
  -1  -9  -1   54.76    5.89
  -1  -9  -1   55.58    5.81
   1  -9   1   52.22    5.67
  -1  -9  -1   61.37    5.67
   1  -9   1   45.35    5.67
  -1  -9  -1   55.08    5.84
   1  -9   1   59.35    5.66
  -1   9  -1   62.38    5.49
   1   9   1   55.65    5.91
  -1   9  -1   54.08    5.95
  -1   9  -1   54.14    5.76
   1   9   1   57.01    5.43
  -1   9  -1   58.33    5.94
  -1   9  -1   60.13    5.88
   1   9   1   57.81    5.87
   1   9   1   63.50    5.68
  -1   9  -1   59.78    5.58
  -1   9  -1   49.83    5.71
   1   9   1   56.56    5.99
   1   9   1   58.82    5.40
  -1   9  -1   59.47    5.85
   1   9   1   61.02    5.86
   1   9   1   53.26    5.74
   1   9   1   60.28    5.90
   1   9   1   59.77    5.84
  -1   9  -1   55.80    5.90
   1   9   1   65.88    5.99
   2  -9   1    3.93    0.86
  -2  -9  -1    4.47    0.98
   2  -9   1    5.03    0.68
   2  -9   1    4.26    0.93
  -2  -9  -1    3.79    0.82
  -2  -9  -1    4.99    0.76
   2  -9   1    1.77    0.74
  -2  -9  -1    3.28    0.94
   2  -9   1    4.14    0.92
  -2  -9  -1    4.24    0.97
   2  -9   1    4.48    0.89
  -2  -9  -1    3.99    0.83
  -2  -9  -1    4.80    0.95
   2  -9   1    4.12    0.89
   2  -9   1    5.09    1.07
  -2  -9  -1    6.07    1.06
   2  -9   1    4.94    1.07
  -2  -9  -1    5.84    1.03
  -2  -9  -1    4.69    0.95
   2  -9   1    4.52    0.86
  -2  -9  -1    3.25    0.95
   2  -9   1    4.05    0.81
  -2   9  -1    7.81    1.20
  -2   9  -1    6.50    1.10
   2   9   1    4.15    0.90
   2   9   1    5.19    1.06
  -2   9  -1    5.59    0.92
  -2   9  -1    3.60    0.87
   2   9   1    4.72    0.82
   2   9   1    5.61    1.08
   2   9   1    4.70    0.97
  -2   9  -1    5.69    1.03
   2   9   1    4.19    0.95
  -2   9  -1    5.50    1.04
   2   9   1    2.72    0.85
  -2   9  -1    2.83    0.78
  -2   9  -1    4.46    0.60
   2   9   1    4.99    1.07
  -2   9  -1    4.72    0.99
   2   9   1    3.39    0.79
   2   9   1    4.36    0.93
  -2   9  -1    3.84    0.93
   2   9   1    2.71    0.83
  -2   9  -1    3.16    0.86
  -3  -9  -1   42.36    4.71
   3  -9   1   46.81    4.71
   3  -9   1   46.13    4.60
   3  -9   1   44.15    4.64
  -3  -9  -1   50.74    4.70
  -3  -9  -1   41.69    4.58
  -3  -9  -1   39.68    4.60
   3  -9   1   53.07    4.64
  -3  -9  -1   43.37    4.70
   3  -9   1   43.47    4.63
   3  -9   1   43.35    4.70
   3  -9   1   45.11    4.44
  -3  -9  -1   33.22    4.65
  -3  -9  -1   41.66    4.80
  -3  -9  -1   51.69    4.73
   3  -9   1   41.08    4.68
  -3  -9  -1   50.17    4.52
   3  -9   1   48.00    4.86
   3  -9   1   41.09    4.55
   3  -9   1   45.65    4.65
   3   9   1   42.77    4.73
   3   9   1   48.30    4.83
  -3   9  -1   40.74    4.73
   3   9   1   43.89    4.75
  -3   9  -1   44.58    4.82
  -3   9  -1   40.71    4.65
  -3   9  -1   47.55    4.52
  -3   9  -1   42.28    4.62
   3   9   1   54.75    4.85
   3   9   1   44.35    4.52
   3   9   1   47.48    4.76
   3   9   1   46.47    4.87
   3   9   1   46.95    4.73
  -3   9  -1   43.32    4.64
  -3   9  -1   42.69    4.75
  -3   9  -1   40.80    4.67
  -4  -9  -1    5.70    1.13
  -4  -9  -1    6.02    1.18
   4  -9   1    6.38    1.06
   4  -9   1    6.76    1.18
  -4  -9  -1    7.05    1.15
  -4  -9  -1    4.28    0.85
   4  -9   1    7.00    1.27
   4  -9   1    5.60    1.14
  -4  -9  -1    5.51    1.13
   4  -9   1    6.81    1.24
   4  -9   1    7.03    1.21
   4  -9   1    6.21    0.91
  -4  -9  -1    5.10    1.15
   4  -9   1    5.75    1.17
   4  -9   1    5.22    1.04
  -4  -9  -1    6.73    1.25
   4   9   1    4.99    1.06
  -4   9  -1    5.62    1.09
  -4   9  -1    6.73    1.27
   4   9   1    6.85    1.31
  -4   9  -1   10.15    1.40
   4   9   1    5.56    1.21
   4   9   1    5.46    1.20
   4   9   1    7.45    1.26
   4   9   1    5.47    1.19
   4   9   1    5.77    1.28
  -4   9  -1    3.79    0.98
  -4   9  -1    5.01    1.09
  -4   9  -1    6.27    1.25
   4   9   1    4.20    1.05
   4   9   1    6.40    1.21
  -4   9  -1    6.66    1.23
  -4   9  -1    6.22    1.25
  -5  -9  -1    5.43    1.07
  -5  -9  -1    3.34    0.94
   5  -9   1    3.44    0.94
  -5  -9  -1    3.63    0.90
   5  -9   1    3.88    0.58
   5  -9   1    5.43    0.83
   5  -9   1    2.89    0.86
  -5  -9  -1    4.93    1.10
   5  -9   1    4.24    1.04
   5  -9   1    4.49    0.99
  -5  -9  -1    5.20    1.12
   5  -9   1    3.82    0.90
  -5  -9  -1    3.53    0.94
   5  -9   1    3.80    0.98
  -5  -9  -1    3.65    0.77
   5  -9   1    3.58    0.86
   5  -9   1    5.71    1.18
   5   9   1    4.57    1.04
   5   9   1    4.48    1.08
  -5   9  -1    4.69    1.02
   5   9   1    4.04    1.07
   5   9   1    4.43    1.10
  -5   9  -1    5.43    1.18
  -5   9  -1    6.71    1.19
   5   9   1    2.27    0.87
  -5   9  -1    7.81    1.30
  -5   9  -1    4.16    1.04
   5   9   1    5.63    1.18
  -5   9  -1    6.16    1.25
   5   9   1    5.24    1.13
  -5   9  -1    4.13    0.96
  -6  -9  -1    9.80    1.60
  -6  -9  -1   10.54    1.73
   6  -9   1    9.46    1.28
   6  -9   1    8.04    1.54
   6  -9   1    8.93    1.57
   6  -9   1    9.17    1.06
   6  -9   1    8.34    1.47
   6  -9   1    9.16    1.62
   6  -9   1   10.74    1.63
   6  -9   1    9.08    1.60
  -6  -9  -1    9.50    1.65
  -6  -9  -1   10.08    1.65
   6  -9   1    6.72    1.43
  -6  -9  -1   11.45    1.61
   6   9   1   13.45    1.85
   6   9   1    9.31    1.62
  -6   9  -1   11.21    1.66
   6   9   1   10.91    1.66
  -6   9  -1    9.89    1.71
   6   9   1   10.54    1.70
  -6   9  -1    8.75    1.56
   6   9   1    8.17    1.55
   6   9   1    7.04    1.56
  -6   9  -1    7.62    1.53
   6   9   1   13.47    1.84
  -6   9  -1    9.35    1.62
  -7  -9  -1  137.18   13.35
   7  -9   1  152.19   13.05
   7  -9   1  133.90   12.89
  -7  -9  -1  117.26   12.92
  -7  -9  -1  131.26   12.94
   7  -9   1  131.35   12.93
   7  -9   1  143.06   13.03
   7  -9   1  117.91   13.25
  -7  -9  -1  120.49   12.84
   7  -9   1  157.22   13.06
   7  -9   1  113.27   13.23
   7  -9   1  152.92   13.26
   7  -9   1  123.25   11.99
   7   9   1  139.39   13.15
   7   9   1  147.01   13.52
  -7   9  -1  150.19   13.14
  -7   9  -1  136.45   12.98
   7   9   1  127.44   13.01
  -7   9  -1  122.41   13.39
   7   9   1  119.60   12.97
   7   9   1  139.55   13.31
   8  -9   1    7.77    1.53
   8  -9   1    8.94    1.71
   8  -9   1    9.43    1.70
   8  -9   1   10.23    1.67
   8  -9   1    8.26    1.29
  -8  -9  -1   11.97    1.68
  -8  -9  -1    9.03    1.72
   8  -9   1    8.34    1.66
  -8  -9  -1    8.21    1.64
   8  -9   1    8.22    1.05
  -8  -9  -1    9.35    1.70
  -8   9  -1   10.35    1.80
   8   9   1    8.46    1.70
  -8   9  -1    7.99    1.64
   8   9   1    9.98    1.86
   8   9   1    8.41    1.67
   8   9   1   10.09    1.84
   8   9   1    9.04    1.70
   9  -9   1    4.80    0.68
   9  -9   1    5.25    1.24
  -9  -9  -1    1.41    0.93
  -9  -9  -1    4.59    1.23
   9  -9   1    3.96    1.23
  -9  -9  -1    3.78    1.08
   9  -9   1    3.97    1.15
   9  -9   1    3.54    1.11
  -9  -9  -1    3.09    1.16
   9  -9   1    5.21    1.32
   9  -9   1    2.64    0.78
   9   9   1    3.22    1.17
   9   9   1    4.21    1.28
   9   9   1    3.51    1.09
  -9   9  -1    3.11    1.11
 -10  -9  -1    0.55    0.82
  10  -9   1   -0.03    0.67
  10  -9   1   -0.24    0.58
 -10  -9  -1    0.33    0.60
  10  -9   1    0.37    0.68
  10  -9   1    0.54    0.57
 -10  -9  -1    0.35    0.74
  10   9   1    1.61    1.01
 -10   9  -1    0.20    0.94
  10   9   1    0.93    0.86
  11  -9   1    0.20    0.69
  11  -9   1    0.53    0.89
 -11  -9  -1   -0.57    0.73
 -11  -9  -1    1.31    0.98
  11  -9   1   -0.12    0.73
 -11  -9  -1   -0.09    0.62
 -11   9  -1    0.39    0.89
  11   9   1    0.17    0.84
  11   9   1   -0.82    0.87
 -10 -10   1    0.47    0.72
  10 -10  -1    0.62    0.76
  10 -10  -1   -0.43    0.72
  10 -10  -1    0.28    0.59
 -10 -10   1    1.15    0.94
  10 -10  -1   -0.86    0.57
 -10 -10   1    0.83    0.75
 -10  10   1   -0.66    0.78
   9 -10  -1    3.58    1.13
   9 -10  -1    1.60    0.89
   9 -10  -1    1.28    0.80
   9 -10  -1    2.14    0.65
  -9 -10   1    2.52    1.02
   9 -10  -1    0.51    0.59
  -9 -10   1    1.03    0.84
  -9 -10   1    2.88    0.86
  -9  10   1    0.86    0.89
   9  10  -1    2.69    1.12
  -8 -10   1   11.88    1.69
   8 -10  -1    7.90    1.82
   8 -10  -1    6.58    1.66
   8 -10  -1    9.84    1.85
   8 -10  -1   11.59    1.84
   8 -10  -1   10.56    1.33
  -8 -10   1   11.83    1.90
   8 -10  -1    9.10    1.49
  -8 -10   1   10.96    1.92
   8 -10  -1   10.20    1.93
  -8 -10   1   11.92    1.88
  -8  10   1    8.49    1.84
   8  10  -1    8.39    1.85
  -8  10   1   11.72    2.05
   8  10  -1   13.52    2.12
   8  10  -1   13.30    2.08
  -7 -10   1   55.07    6.35
   7 -10  -1   66.69    6.51
   7 -10  -1   59.82    6.26
  -7 -10   1   54.77    6.06
  -7 -10   1   62.29    6.33
   7 -10  -1   53.13    6.39
   7 -10  -1   63.18    6.14
   7 -10  -1   58.33    6.40
   7 -10  -1   52.72    6.28
  -7 -10   1   53.55    6.15
   7 -10  -1   61.57    5.66
  -7  10   1   55.43    6.31
   7  10  -1   57.07    6.50
   7  10  -1   66.96    6.45
   7  10  -1   66.55    6.47
  -7  10   1   72.84    6.75
   7  10  -1   70.60    6.46
  -7  10   1   55.50    6.27
  -6 -10   1    1.46    0.64
  -6 -10   1    1.53    0.66
   6 -10  -1    1.88    0.82
   6 -10  -1    1.38    0.64
   6 -10  -1    1.34    0.71
  -6 -10   1    2.49    0.82
   6 -10  -1    1.94    0.72
   6 -10  -1    2.20    0.57
   6 -10  -1    2.12    0.66
   6 -10  -1    1.31    0.75
   6 -10  -1    1.37    0.76
  -6 -10   1    1.49    0.71
   6  10  -1    1.38    0.84
   6  10  -1    1.11    0.68
   6  10  -1    0.89    0.64
  -6  10   1    1.52    0.71
   6  10  -1    2.55    0.91
  -6  10   1    2.79    0.95
  -6  10   1    1.69    0.82
   6  10  -1    0.18    0.61
  -5 -10   1   31.47    3.84
  -5 -10   1   36.14    3.99
   5 -10  -1   39.22    3.98
  -5 -10   1   37.07    4.06
   5 -10  -1   38.01    3.52
   5 -10  -1   35.19    4.11
   5 -10  -1   32.87    3.79
   5 -10  -1   37.37    4.03
  -5 -10   1   34.09    3.83
   5 -10  -1   30.80    3.89
   5 -10  -1   32.90    3.97
   5 -10  -1   41.95    4.21
   5 -10  -1   29.94    3.98
   5  10  -1   33.83    3.97
  -5  10   1   38.77    4.24
  -5  10   1   34.13    4.07
   5  10  -1   41.64    4.22
   5  10  -1   43.88    4.22
   5  10  -1   41.71    4.17
  -5  10   1   34.76    3.98
  -5  10   1   38.01    4.04
   5  10  -1   42.26    4.12
  -5  10   1   34.37    4.12
   5  10  -1   32.95    3.98
  -4 -10   1   18.93    2.39
   4 -10  -1   20.67    2.40
   4 -10  -1   24.50    2.33
  -4 -10   1   14.37    2.35
  -4 -10   1   23.45    2.53
   4 -10  -1   15.03    2.41
  -4 -10   1   21.73    2.47
   4 -10  -1   16.26    2.34
   4 -10  -1   15.00    2.35
   4 -10  -1   17.46    2.47
   4 -10  -1   19.31    2.50
   4 -10  -1   18.67    2.02
  -4 -10   1   26.32    2.43
   4 -10  -1   18.02    2.58
   4 -10  -1   28.62    2.66
   4 -10  -1   22.21    2.40
   4  10  -1   19.59    2.58
   4  10  -1   20.24    2.42
   4  10  -1   22.59    2.60
   4  10  -1   18.16    2.46
  -4  10   1   18.64    2.46
   4  10  -1   18.22    2.49
   4  10  -1   17.56    2.38
  -4  10   1   20.78    2.64
   4  10  -1   14.39    2.43
  -4  10   1   20.23    2.54
   4  10  -1   17.43    2.49
   4  10  -1   20.14    2.51
  -4  10   1   17.97    2.61
  -4  10   1   20.67    2.58
   3 -10  -1    4.73    1.17
  -3 -10   1    5.38    1.27
   3 -10  -1    7.74    1.31
   3 -10  -1    9.00    1.33
  -3 -10   1    4.17    1.10
  -3 -10   1    6.37    1.20
   3 -10  -1    4.96    1.03
  -3 -10   1    6.40    1.13
   3 -10  -1    7.40    1.25
   3 -10  -1    6.24    1.26
   3 -10  -1    4.57    1.20
   3 -10  -1    7.21    1.04
   3 -10  -1    5.19    1.12
  -3 -10   1    6.51    1.16
  -3 -10   1    6.10    1.22
   3 -10  -1    8.34    0.92
   3 -10  -1    7.78    1.35
   3  10  -1    4.65    1.18
   3  10  -1    8.98    1.29
  -3  10   1    4.45    1.13
  -3  10   1    7.80    1.35
   3  10  -1    6.82    1.19
  -3  10   1    4.75    1.21
  -3  10   1    6.26    1.34
   3  10  -1    6.31    1.29
   3  10  -1    4.53    1.15
  -3  10   1    8.05    1.35
  -3  10   1    7.44    1.34
   3  10  -1    5.22    1.23
   3  10  -1    6.33    1.29
   3  10  -1    5.83    1.22
   2 -10  -1    0.42    0.49
  -2 -10   1    0.81    0.49
   2 -10  -1    0.30    0.37
  -2 -10   1    0.94    0.49
   2 -10  -1    0.59    0.50
  -2 -10   1   -0.02    0.39
  -2 -10   1    0.31    0.36
   2 -10  -1    0.80    0.50
   2 -10  -1    0.69    0.49
   2 -10  -1    0.11    0.35
   2 -10  -1    0.51    0.54
  -2 -10   1    0.43    0.45
  -2 -10   1    0.55    0.49
  -2 -10   1    0.78    0.27
   2 -10  -1    0.14    0.43
   2 -10  -1    0.66    0.50
  -2  10   1    0.30    0.52
   2  10  -1    0.21    0.44
   2  10  -1    0.68    0.66
  -2  10   1    0.81    0.62
  -2  10   1    0.03    0.46
   2  10  -1    0.85    0.58
  -2  10   1    0.32    0.52
   2  10  -1    0.47    0.54
  -2  10   1    0.47    0.44
  -2  10   1    0.12    0.44
  -2  10   1    0.75    0.51
  -2  10   1    1.26    0.64
   2  10  -1    0.29    0.49
   2  10  -1    1.03    0.61
  -1 -10   1   48.27    4.66
   1 -10  -1   47.68    4.65
  -1 -10   1   46.51    4.58
   1 -10  -1   40.47    4.61
  -1 -10   1   46.62    4.71
  -1 -10   1   46.52    4.62
   1 -10  -1   41.90    4.64
  -1 -10   1   45.50    4.66
   1 -10  -1   32.81    4.48
   1 -10  -1   47.32    4.87
   1 -10  -1   41.18    4.61
  -1 -10   1   50.82    4.35
   1 -10  -1   40.43    4.62
  -1 -10   1   46.32    4.55
  -1 -10   1   37.67    4.65
   1 -10  -1   43.50    4.77
   1 -10  -1   35.52    4.44
  -1 -10   1   44.31    4.82
  -1  10   1   51.71    4.87
   1  10  -1   47.02    4.78
  -1  10   1   54.21    4.83
   1  10  -1   47.07    4.58
  -1  10   1   46.78    4.76
   1  10  -1   47.59    4.82
  -1  10   1   40.24    4.82
   1  10  -1   42.89    4.64
  -1  10   1   50.82    4.81
  -1  10   1   41.14    4.53
  -1  10   1   47.38    4.81
   1  10  -1   37.51    4.61
   1  10  -1   44.53    4.83
   0 -10   1    1.95    0.62
   0 -10   1    1.16    0.33
   0 -10  -1    2.22    0.72
   0 -10   1    1.12    0.58
   0 -10  -1    2.56    0.77
   0 -10  -1    1.42    0.61
   0 -10   1    1.45    0.64
   0 -10   1    1.56    0.68
   0 -10  -1    1.11    0.62
   0 -10  -1    2.53    0.78
   0 -10   1    0.85    0.51
   0 -10  -1    1.75    0.53
   0 -10  -1    1.59    0.60
   0 -10  -1    0.53    0.55
   0 -10   1    2.13    0.65
   0 -10  -1    0.20    0.49
   0 -10   1    1.69    0.64
   0 -10   1    1.11    0.49
   0  10   1    1.54    0.67
   0  10  -1    1.74    0.64
   0  10   1    0.71    0.55
   0  10  -1    1.48    0.63
   0  10   1    1.59    0.70
   0  10   1    1.42    0.61
   0  10   1    1.25    0.63
   0  10  -1    2.04    0.74
   0  10  -1    0.85    0.54
   0  10  -1    1.13    0.62
   0  10  -1    0.62    0.50
   0  10  -1    2.25    0.70
   0  10   1    0.27    0.54
   0  10   1    0.31    0.52
  -1 -10  -1  161.01   17.92
   1 -10   1  170.31   17.87
  -1 -10  -1  184.07   18.06
  -1 -10  -1  192.16   18.01
   1 -10   1  183.29   18.46
   1 -10   1  196.61   17.94
  -1 -10  -1  195.12   18.20
   1 -10   1  170.03   18.02
   1 -10   1  211.07   18.15
  -1 -10  -1  186.33   17.95
  -1 -10  -1  189.71   18.06
  -1 -10  -1  213.19   18.59
   1 -10   1  175.62   17.81
  -1 -10  -1  170.33   17.85
  -1 -10  -1  200.81   18.58
   1 -10   1  162.36   17.84
   1 -10   1  194.37   18.50
   1 -10   1  163.30   17.87
   1  10   1  186.20   17.62
   1  10   1  193.25   18.64
   1  10   1  208.57   18.65
  -1  10  -1  187.55   18.58
  -1  10  -1  173.88   18.04
   1  10   1  195.34   18.38
  -1  10  -1  191.00   18.62
   1  10   1  186.14   17.97
   1  10   1  201.09   18.24
  -1  10  -1  219.04   18.39
  -1  10  -1  198.53   18.34
  -1  10  -1  189.36   17.98
  -1  10  -1  216.31   17.61
   2 -10   1    1.36    0.61
  -2 -10  -1    1.58    0.59
   2 -10   1    1.59    0.62
  -2 -10  -1    2.06    0.71
   2 -10   1    0.77    0.55
   2 -10   1    1.55    0.72
  -2 -10  -1    1.42    0.45
  -2 -10  -1    1.46    0.66
  -2 -10  -1    1.96    0.73
  -2 -10  -1    0.97    0.63
   2 -10   1    1.36    0.58
  -2 -10  -1    1.59    0.61
   2 -10   1    1.13    0.55
  -2 -10  -1    2.03    0.72
   2 -10   1    2.08    0.68
  -2 -10  -1    1.77    0.71
   2 -10   1    2.30    0.64
   2 -10   1    2.04    0.45
   2  10   1    2.42    0.81
  -2  10  -1    2.04    0.70
  -2  10  -1    1.13    0.57
   2  10   1    1.42    0.65
   2  10   1    2.19    0.76
  -2  10  -1    1.18    0.60
  -2  10  -1    1.83    0.71
   2  10   1    2.23    0.70
   2  10   1    1.70    0.73
   2  10   1    1.72    0.69
  -2  10  -1    3.10    0.90
   2  10   1    1.77    0.65
  -2  10  -1    2.02    0.75
  -2  10  -1    1.99    0.77
   2  10   1    0.90    0.65
  -3 -10  -1   14.16    2.10
   3 -10   1   18.04    2.04
   3 -10   1   15.69    1.99
   3 -10   1   14.16    1.91
   3 -10   1   13.91    1.88
   3 -10   1   12.29    1.80
  -3 -10  -1   13.60    1.63
   3 -10   1   13.46    1.89
  -3 -10  -1   12.34    1.94
   3 -10   1   10.00    1.84
   3 -10   1   15.44    2.13
  -3 -10  -1   14.28    1.93
  -3 -10  -1   12.65    1.94
  -3 -10  -1   16.59    2.04
   3 -10   1   14.69    1.59
  -3 -10  -1   14.09    1.89
  -3 -10  -1   17.19    1.93
  -3  10  -1   14.83    1.96
  -3  10  -1   14.87    1.99
   3  10   1   13.00    2.04
  -3  10  -1   13.60    1.95
   3  10   1   18.79    2.13
  -3  10  -1   14.56    1.98
  -3  10  -1   12.21    1.99
   3  10   1   15.78    2.09
  -3  10  -1   13.05    1.99
   3  10   1   10.34    1.89
   3  10   1   14.37    2.05
   3  10   1   10.33    1.82
  -3  10  -1   15.38    1.88
  -4 -10  -1   14.04    2.03
   4 -10   1   14.07    1.97
   4 -10   1   13.17    2.07
  -4 -10  -1   13.06    2.01
  -4 -10  -1   14.75    1.69
   4 -10   1   11.41    1.88
   4 -10   1   12.65    1.61
  -4 -10  -1   11.49    1.90
   4 -10   1   13.44    2.01
  -4 -10  -1   14.50    2.16
   4 -10   1   15.94    2.06
   4 -10   1   12.44    1.94
  -4 -10  -1   15.42    2.11
  -4 -10  -1   15.51    1.98
   4 -10   1   10.19    1.77
   4  10   1   16.80    2.19
  -4  10  -1   16.97    2.22
   4  10   1   14.69    2.03
   4  10   1   18.96    2.24
   4  10   1   16.58    2.19
  -4  10  -1   15.84    2.03
   4  10   1   17.50    2.25
   4  10   1   11.16    1.97
  -4  10  -1   13.81    2.00
   4  10   1   18.68    2.17
  -4  10  -1   14.74    2.03
   4  10   1   15.85    2.15
  -4  10  -1   14.43    2.10
  -4  10  -1   14.84    2.06
   5 -10   1   28.28    3.14
   5 -10   1   32.19    3.22
  -5 -10  -1   28.13    2.89
   5 -10   1   26.89    3.04
  -5 -10  -1   29.12    3.26
  -5 -10  -1   26.68    3.18
  -5 -10  -1   25.35    3.06
   5 -10   1   28.87    2.86
   5 -10   1   24.13    3.08
   5 -10   1   29.22    3.24
  -5 -10  -1   29.43    3.13
   5 -10   1   26.30    3.15
   5 -10   1   24.76    3.18
  -5  10  -1   22.46    3.03
  -5  10  -1   25.02    3.17
   5  10   1   22.23    3.18
   5  10   1   26.69    3.29
  -5  10  -1   26.16    3.27
   5  10   1   24.60    3.22
   5  10   1   33.34    3.33
  -5  10  -1   24.69    3.15
   5  10   1   27.60    3.18
   5  10   1   24.55    3.21
  -6 -10  -1    1.27    0.63
  -6 -10  -1    0.50    0.61
   6 -10   1    1.06    0.48
   6 -10   1    0.36    0.56
   6 -10   1    1.11    0.61
   6 -10   1    0.34    0.53
   6 -10   1    0.90    0.58
   6 -10   1    0.75    0.67
   6 -10   1    1.10    0.71
  -6 -10  -1    0.19    0.53
  -6 -10  -1   -0.12    0.57
  -6  10  -1    0.19    0.55
   6  10   1    0.06    0.61
   6  10   1    0.65    0.65
  -6  10  -1    0.78    0.70
   6  10   1   -0.23    0.59
  -6  10  -1    0.61    0.57
   6  10   1    0.92    0.70
   6  10   1    0.56    0.71
  -6  10  -1    0.66    0.66
   7 -10   1   17.29    2.38
  -7 -10  -1   15.34    2.32
  -7 -10  -1   17.27    2.31
   7 -10   1   16.64    2.28
   7 -10   1   15.32    2.33
   7 -10   1   12.01    2.20
  -7 -10  -1   13.21    2.04
  -7 -10  -1    9.25    2.05
   7 -10   1   14.94    1.84
   7 -10   1   17.45    2.19
   7  10   1   18.89    2.51
   7  10   1   16.07    2.42
  -7  10  -1   15.93    2.30
  -7  10  -1   14.52    2.22
   7  10   1   13.61    2.24
  -7  10  -1   13.60    2.35
   7  10   1   17.05    2.32
   7  10   1   21.70    2.57
   8 -10   1    1.71    0.90
  -8 -10  -1    0.46    0.72
   8 -10   1    0.02    0.60
   8 -10   1    0.30    0.53
   8 -10   1    0.12    0.73
  -8 -10  -1    1.51    0.79
   8 -10   1    0.04    0.65
  -8 -10  -1    0.76    0.80
  -8 -10  -1    0.03    0.61
   8 -10   1    0.82    0.71
   8  10   1    0.57    0.83
  -8  10  -1    1.26    0.94
   8  10   1    2.26    0.96
   8  10   1    1.30    0.80
  -9 -10  -1   28.62    3.45
   9 -10   1   25.22    3.55
   9 -10   1   28.59    3.78
  -9 -10  -1   35.02    3.76
   9 -10   1   29.04    3.49
  -9 -10  -1   27.96    3.72
  -9  10  -1   30.60    3.74
   9  10   1   30.42    3.87
  10 -10   1    1.90    1.00
 -10 -10  -1    4.29    1.14
 -10 -10  -1    3.80    1.22
  10 -10   1    4.10    1.30
  10 -10   1    2.89    1.20
 -10 -10  -1    2.86    1.17
 -10  10  -1    3.79    1.35
  10  10   1    3.54    1.30
  -9 -11   1    1.72    0.80
  -9 -11   1    0.45    0.74
   9 -11  -1    2.72    1.04
   9 -11  -1    3.68    1.32
  -9 -11   1    2.00    1.07
   9 -11  -1    2.76    0.82
   9 -11  -1    3.61    1.16
  -9  11   1    2.88    1.27
   8 -11  -1    5.54    1.54
[truncated: 2,737,459 more chars]
