# Supplementary material for: Di-μ-hydroxido-bis­[iodido­diphenyl­tin(IV)]–1,3-di­methyl­imidazolidin-2-one (1/2)
Source: IUCrdata. 2025 Aug 21;10(Pt 8):x250711. doi: 10.1107/S2414314625007114 (PMC12412680; doi:10.1107/S2414314625007114)
Supplement: Supplementary file 2 [file x-10-x250711-Isup2.hkl]

data_I                                                                          
_shelx_title ' FM045_0m in P2(1)/n'                                             
_shelx_refln_list_code          4                                               
_shelx_F_calc_maximum      313.90                                               
_exptl_crystal_F_000      1056.00                                               
_reflns_d_resolution_high  0.7570                                               
                                                                                
loop_                                                                           
 _space_group_symop_operation_xyz                                               
 'x, y, z'                                                                      
 '-x+1/2, y+1/2, -z+1/2'                                                        
 '-x, -y, -z'                                                                   
 'x-1/2, -y-1/2, z-1/2'                                                         
                                                                                
_cell_length_a    10.1014                                                       
_cell_length_b    11.3064                                                       
_cell_length_c    17.1982                                                       
_cell_angle_alpha  90.000                                                       
_cell_angle_beta   93.027                                                       
_cell_angle_gamma  90.000                                                       
                                                                                
_shelx_F_squared_multiplier     1.000                                           
                                                                                
loop_                                                                           
 _refln_index_h                                                                 
 _refln_index_k                                                                 
 _refln_index_l                                                                 
 _refln_F_squared_calc                                                          
 _refln_F_squared_meas                                                          
 _refln_F_squared_sigma                                                         
 _refln_observed_status                                                         
   2   0   0       6546.97       6663.89       156.92 o                         
   4   0   0      11668.53      10642.52       236.21 o                         
   6   0   0        157.24        159.88        11.00 o                         
   8   0   0      18403.54      17631.98       373.28 o                         
  10   0   0        284.69        273.89        32.38 o                         
  12   0   0       7081.13       7246.24       268.73 o                         
   1   1   0       3941.75       3110.11       142.61 o                         
   2   1   0      20069.61      20187.70       293.28 o                         
   3   1   0        393.20        335.53         7.86 o                         
   4   1   0       1825.39       1578.68        26.43 o                         
   5   1   0       1170.69       1102.03        23.86 o                         
   6   1   0      41131.29      40248.35       615.57 o                         
   7   1   0        675.58        720.98        18.31 o                         
   8   1   0        339.79        348.56        12.86 o                         
   9   1   0       3289.98       3634.30        73.57 o                         
  10   1   0         50.79         40.25        11.16 o                         
  11   1   0       2390.30       2416.49        66.32 o                         
  12   1   0         10.89         -0.40        18.11 o                         
  13   1   0        214.62        152.84        34.07 o                         
   0   2   0      22727.16      21724.15       430.23 o                         
   1   2   0      22421.49      23556.91       326.18 o                         
   2   2   0      21672.99      21018.45       273.71 o                         
   3   2   0      23693.76      24148.56       336.01 o                         
   4   2   0        123.60        121.91         5.42 o                         
   5   2   0       9564.66       8877.54       127.39 o                         
   6   2   0       3968.52       3840.21        59.19 o                         
   7   2   0      10608.80      11302.28       193.51 o                         
   8   2   0       4613.19       4585.09        76.06 o                         
   9   2   0       1336.35       1406.32        36.32 o                         
  10   2   0       1545.10       1555.46        44.58 o                         
  11   2   0        307.33        210.78        21.58 o                         
  12   2   0       2657.40       2563.51        97.45 o                         
  13   2   0        986.62       1065.64        66.27 o                         
   1   3   0      16348.66      16431.30       216.54 o                         
   2   3   0       1534.86       1272.95        20.19 o                         
   3   3   0       7114.86       6696.52        88.72 o                         
   4   3   0      27223.34      26008.64       362.36 o                         
   5   3   0        476.58        530.18        12.84 o                         
   6   3   0       7054.64       6696.38       100.85 o                         
   7   3   0       1947.23       2069.32        36.92 o                         
   8   3   0       6969.87       7190.60       118.55 o                         
   9   3   0       6760.84       6822.75       136.62 o                         
  10   3   0         28.90         16.61        12.03 o                         
  11   3   0       3870.66       4076.92       114.04 o                         
  12   3   0       1044.20       1082.11        56.60 o                         
  13   3   0        770.58        864.16        53.90 o                         
   0   4   0       8582.98       8815.74       160.62 o                         
   1   4   0         93.14        124.75         4.65 o                         
   2   4   0      52205.40      52505.97       698.16 o                         
   3   4   0       5071.64       5560.33        75.53 o                         
   4   4   0        255.36        288.70         8.32 o                         
   5   4   0       1703.90       1556.92        27.01 o                         
   6   4   0        494.15        476.64        14.16 o                         
   7   4   0       1211.62       1228.83        25.63 o                         
   8   4   0         39.34         31.53         8.03 o                         
   9   4   0        504.29        526.40        26.92 o                         
  10   4   0      13930.21      14491.01       329.74 o                         
  11   4   0         95.99         70.04        18.25 o                         
  12   4   0          0.31         -7.18        19.37 o                         
   1   5   0        114.93         89.26         4.72 o                         
   2   5   0       1325.87       1920.10        27.74 o                         
   3   5   0       1196.43       1240.53        20.30 o                         
   4   5   0      47688.30      46174.86       634.60 o                         
   5   5   0       1966.93       1918.64        33.27 o                         
   6   5   0        361.48        429.14        13.57 o                         
   7   5   0        832.40        849.75        22.36 o                         
   8   5   0       7429.71       7665.08       140.93 o                         
   9   5   0         71.88         45.71        11.44 o                         
  10   5   0        209.07        164.88        17.51 o                         
  11   5   0        163.76        148.81        22.09 o                         
  12   5   0       2863.41       2686.29       112.16 o                         
   0   6   0       2321.39       2136.22        43.52 o                         
   1   6   0       4488.52       4740.32        63.10 o                         
   2   6   0      37459.18      36704.85       514.66 o                         
   3   6   0       2663.97       2683.90        38.87 o                         
   4   6   0         31.68         66.56         5.60 o                         
   5   6   0       7365.22       7455.96       114.21 o                         
   6   6   0       3725.38       3689.41        63.94 o                         
   7   6   0       4380.65       4599.24        84.41 o                         
   8   6   0         35.92         42.33        10.41 o                         
   9   6   0        115.83        102.60        14.22 o                         
  10   6   0       9106.76       8887.92       210.56 o                         
  11   6   0          0.08          4.05        17.43 o                         
  12   6   0          0.84        -30.13        24.50 o                         
   1   7   0      16872.37      16983.46       228.58 o                         
   2   7   0       2705.62       2586.07        39.00 o                         
   3   7   0       2009.35       2091.90        32.34 o                         
   4   7   0       9926.88       9528.63       135.89 o                         
   5   7   0        621.70        686.04        17.32 o                         
   6   7   0       5590.48       5316.54        95.14 o                         
   7   7   0       3936.09       4005.52        81.53 o                         
   8   7   0       1417.63       1478.38        45.26 o                         
   9   7   0       3560.49       3503.63        94.37 o                         
  10   7   0         72.23         54.46        17.92 o                         
  11   7   0       2591.87       2440.81       122.17 o                         
   0   8   0      46597.54      45003.18       936.78 o                         
   1   8   0       4212.47       4193.69        60.69 o                         
   2   8   0        159.98        151.70         7.81 o                         
   3   8   0        817.20        872.29        18.43 o                         
   4   8   0        714.26        734.33        18.08 o                         
   5   8   0      10526.83      10867.52       183.92 o                         
   6   8   0         87.72         72.69        10.54 o                         
   7   8   0       2839.73       2827.50        63.37 o                         
   8   8   0       5695.26       5542.07       134.05 o                         
   9   8   0         36.78         27.93        15.46 o                         
  10   8   0        388.41        401.63        33.94 o                         
  11   8   0         14.07          3.34        22.61 o                         
   1   9   0       3137.34       3147.08        51.40 o                         
   2   9   0       7462.14       7336.05       108.46 o                         
   3   9   0         43.94         40.24         7.47 o                         
   4   9   0        101.51         79.40         9.02 o                         
   5   9   0       2261.41       2236.08        51.42 o                         
   6   9   0      22510.58      22440.64       435.78 o                         
   7   9   0       1585.48       1470.07        45.50 o                         
   8   9   0        246.39        189.06        19.74 o                         
   9   9   0         77.01         60.59        17.92 o                         
  10   9   0         67.24         59.62        22.91 o                         
   0  10   0      22245.80      21074.76       518.51 o                         
   1  10   0         58.11         74.94         9.67 o                         
   2  10   0         68.23         58.29         9.16 o                         
   3  10   0       1577.31       1661.79        39.57 o                         
   4  10   0       2034.00       2097.78        52.36 o                         
   5  10   0        686.92        674.61        27.52 o                         
   6  10   0         19.77          4.94        11.85 o                         
   7  10   0         64.56         48.65        15.33 o                         
   8  10   0       6858.68       6826.66       177.47 o                         
   9  10   0        907.23        947.50        52.20 o                         
   1  11   0       2722.02       2815.23        76.34 o                         
   2  11   0       5372.61       5530.29       123.43 o                         
   3  11   0       6494.55       6386.25       136.96 o                         
   4  11   0         52.77         54.35        12.92 o                         
   5  11   0        252.69        269.31        21.80 o                         
   6  11   0       9081.08       8264.81       209.82 o                         
   7  11   0          0.23        -12.74        14.47 o                         
   8  11   0          3.53         22.90        21.93 o                         
   9  11   0       2654.43       2746.12       190.60 o                         
   0  12   0       5242.03       5249.54       167.96 o                         
   1  12   0        179.35        166.06        16.76 o                         
   2  12   0       2326.17       2501.80        71.13 o                         
   3  12   0       6607.52       6567.05       148.65 o                         
   4  12   0        108.78        141.52        18.12 o                         
   5  12   0       4109.59       3901.78       115.42 o                         
   6  12   0        418.12        370.14        36.06 o                         
   7  12   0       1579.42       1539.30        87.58 o                         
   1  13   0       2334.37       2440.79        78.42 o                         
   2  13   0          4.95         13.02        16.82 o                         
   3  13   0       2664.24       2620.71        95.22 o                         
   4  13   0      10195.46      10233.37       298.57 o                         
   5  13   0        705.44        861.73        60.81 o                         
   6  13   0         59.64         56.83        29.06 o                         
   0  14   0        202.87        189.63        38.69 o                         
   1  14   0        571.15        607.90        42.83 o                         
   2  14   0       7055.32       7581.47       250.94 o                         
   3  14   0        517.13        606.53        50.29 o                         
   4  14   0        210.34        135.40        33.63 o                         
 -13   0   1       2589.70       2627.95       184.23 o                         
 -11   0   1       7031.55       7569.27       254.89 o                         
  -9   0   1          7.52         16.98        11.80 o                         
  -7   0   1      31014.13      28463.22       579.30 o                         
  -5   0   1       2142.22       1714.08        40.72 o                         
  -3   0   1       2175.86       2212.61        59.23 o                         
   3   0   1       5412.40       5034.55       112.36 o                         
   5   0   1      27832.98      29564.90       632.32 o                         
   7   0   1      10291.42      10732.67       250.52 o                         
   9   0   1      10705.48      10331.87       277.73 o                         
  11   0   1        395.76        322.14        33.20 o                         
  13   0   1       5008.34       5130.94       311.65 o                         
 -13   1   1       4983.09       5284.58       194.49 o                         
 -12   1   1        678.08        619.12        37.07 o                         
 -11   1   1       1652.02       1703.24        55.29 o                         
 -10   1   1       4160.87       4034.33        87.11 o                         
  -9   1   1        827.33        789.75        25.04 o                         
  -8   1   1       1828.29       1929.36        35.52 o                         
  -7   1   1       7751.36       7727.61       118.78 o                         
  -6   1   1        202.57        210.52         8.22 o                         
  -5   1   1      27187.05      25956.46       408.56 o                         
  -4   1   1       1275.87       1259.87        21.42 o                         
  -3   1   1       7591.68       7447.82       105.26 o                         
  -2   1   1      22619.49      24067.02       348.94 o                         
   2   1   1       9782.42       9373.17       125.41 o                         
   3   1   1      14264.47      13904.73       210.78 o                         
   4   1   1       4181.16       4185.17        64.05 o                         
   5   1   1       1645.47       1995.98        34.40 o                         
   6   1   1       3609.20       3708.10        63.26 o                         
   7   1   1      35217.11      34956.12       550.47 o                         
   8   1   1       4043.41       4058.23        65.90 o                         
   9   1   1       3354.19       3355.52        67.74 o                         
  10   1   1       2142.74       2319.69        62.43 o                         
  11   1   1        376.01        376.22        23.94 o                         
  12   1   1        885.76        886.25        48.52 o                         
  13   1   1        440.51        481.13        44.44 o                         
 -13   2   1        644.13        619.46        45.23 o                         
 -12   2   1        277.52        232.57        26.69 o                         
 -11   2   1        820.51        872.40        38.74 o                         
 -10   2   1         80.54         77.76        13.05 o                         
  -9   2   1       2044.04       2123.83        49.59 o                         
  -8   2   1       3813.54       3824.25        63.16 o                         
  -7   2   1      13155.43      12830.02       193.76 o                         
  -6   2   1      13631.50      13781.96       209.18 o                         
  -5   2   1      12811.22      11475.88       162.37 o                         
  -4   2   1      25566.96      25578.19       364.04 o                         
  -3   2   1        454.73        574.84        11.17 o                         
  -2   2   1      34612.95      36990.81       496.78 o                         
  -1   2   1       8723.04       9324.05       131.97 o                         
   0   2   1       1214.18       1270.38        19.33 o                         
   1   2   1       4992.46       4292.60        57.77 o                         
   2   2   1        727.18        699.68        12.49 o                         
   3   2   1      18921.29      17849.21       248.12 o                         
   4   2   1      14747.75      14527.47       219.22 o                         
   5   2   1       3843.55       3213.62        49.48 o                         
   6   2   1      10663.80      10711.23       157.69 o                         
   7   2   1        140.98        163.65         8.85 o                         
   8   2   1       2950.56       3009.17        55.37 o                         
   9   2   1       2491.95       2368.65        51.48 o                         
  10   2   1         29.08         29.47        11.03 o                         
  11   2   1        996.25        870.88        39.72 o                         
  12   2   1        509.53        511.22        39.74 o                         
  13   2   1       2262.71       2510.17       115.66 o                         
 -13   3   1        169.99        186.25        34.43 o                         
 -12   3   1       1585.50       1431.18        62.71 o                         
 -11   3   1       3075.89       2988.29        88.48 o                         
 -10   3   1       4413.84       4521.34       108.06 o                         
  -9   3   1       3677.17       3525.72        75.12 o                         
  -8   3   1       3168.86       3273.69        58.60 o                         
  -7   3   1        950.23       1071.42        23.53 o                         
  -6   3   1        318.40        312.84        10.65 o                         
  -5   3   1       3576.24       3634.47        55.70 o                         
  -4   3   1       1665.88       1900.92        27.87 o                         
  -3   3   1      57651.03      58316.39       834.67 o                         
  -2   3   1       8650.66       8448.90       108.70 o                         
  -1   3   1      69183.70      70962.04       972.50 o                         
   0   3   1      11620.02      11025.68       137.05 o                         
   1   3   1       1069.07        971.20        14.83 o                         
   2   3   1       3347.30       3388.79        44.68 o                         
   3   3   1        439.39        523.68        10.08 o                         
   4   3   1       6111.61       6633.73        89.44 o                         
   5   3   1      19031.99      18718.55       275.03 o                         
   6   3   1        464.47        545.90        14.56 o                         
   7   3   1       4232.65       4002.78        65.82 o                         
   8   3   1       2474.13       2556.51        46.40 o                         
   9   3   1       8866.10       8861.54       174.50 o                         
  10   3   1       5060.42       4826.12       109.61 o                         
  11   3   1       1151.68       1109.13        47.14 o                         
  12   3   1       1685.79       1728.55        78.85 o                         
  13   3   1        211.75        227.96        37.29 o                         
 -12   4   1        235.09        251.10        28.69 o                         
 -11   4   1       1534.34       1532.49        54.83 o                         
 -10   4   1        141.18        119.55        15.34 o                         
  -9   4   1      14888.68      14345.15       282.65 o                         
  -8   4   1       1626.41       1629.06        35.55 o                         
  -7   4   1       1452.89       1421.61        28.54 o                         
  -6   4   1        836.33        832.17        18.58 o                         
  -5   4   1       3683.61       3455.60        51.73 o                         
  -4   4   1       6865.95       6858.80        97.54 o                         
  -3   4   1       9924.28       9445.20       133.14 o                         
  -2   4   1       1333.32       1484.78        22.36 o                         
  -1   4   1      65915.75      67946.58       930.88 o                         
   0   4   1       1982.75       2088.91        28.05 o                         
   1   4   1        271.65        199.86         5.76 o                         
   2   4   1       1259.77       1519.24        21.50 o                         
   3   4   1      39725.22      38177.44       517.23 o                         
   4   4   1       5899.24       5781.99        78.81 o                         
   5   4   1       7709.69       7712.69       109.84 o                         
   6   4   1       2812.12       2866.10        50.85 o                         
   7   4   1        413.60        388.97        13.73 o                         
   8   4   1        638.22        695.11        22.19 o                         
   9   4   1        939.23        952.17        32.04 o                         
  10   4   1          2.25         26.79        13.07 o                         
  11   4   1       7367.74       7129.04       184.71 o                         
  12   4   1        180.94        253.73        36.64 o                         
 -12   5   1        462.36        421.16        43.65 o                         
 -11   5   1       3541.90       3578.72       106.09 o                         
 -10   5   1          4.90         20.19        13.33 o                         
  -9   5   1       4912.64       4708.63       106.21 o                         
  -8   5   1        177.51        169.03        12.01 o                         
  -7   5   1       6546.58       6907.16       109.84 o                         
  -6   5   1        226.06        268.48        10.44 o                         
  -5   5   1       1229.03       1284.27        24.56 o                         
  -4   5   1        220.13        259.67         8.70 o                         
  -3   5   1      58473.21      57605.59       835.25 o                         
  -2   5   1         23.56         33.36         3.87 o                         
  -1   5   1       4476.03       3857.25        52.42 o                         
   0   5   1         51.34        174.59         6.47 o                         
   1   5   1          8.50         73.64         4.40 o                         
   2   5   1        448.73        478.63        10.36 o                         
   3   5   1       3973.05       4198.73        56.93 o                         
   4   5   1          8.87         18.66         4.20 o                         
   5   5   1      39590.89      39817.16       610.89 o                         
   6   5   1       1143.44       1062.01        22.45 o                         
   7   5   1         37.82         68.02         8.18 o                         
   8   5   1        335.11        346.88        17.41 o                         
   9   5   1       8874.05       8570.79       176.91 o                         
  10   5   1          2.95          6.44        12.96 o                         
  11   5   1       1292.23       1200.53        47.87 o                         
  12   5   1        211.42        217.48        30.10 o                         
 -12   6   1        695.99        745.89        57.91 o                         
 -11   6   1        417.06        294.43        32.87 o                         
 -10   6   1        409.38        408.01        29.22 o                         
  -9   6   1      12089.21      12534.38       273.87 o                         
  -8   6   1        293.31        333.14        19.30 o                         
  -7   6   1       2703.83       2636.66        53.76 o                         
  -6   6   1      10544.38      10264.66       157.94 o                         
  -5   6   1       5606.15       5513.61        85.38 o                         
  -4   6   1       5449.45       5464.20        82.01 o                         
  -3   6   1       2408.97       2366.19        34.93 o                         
  -2   6   1       7216.56       7641.01       104.20 o                         
  -1   6   1      15825.09      15388.62       204.96 o                         
   0   6   1        839.42        762.81        14.27 o                         
   1   6   1         36.67         25.23         4.47 o                         
   2   6   1      11273.55      11613.10       156.18 o                         
   3   6   1      34097.69      32174.90       434.86 o                         
   4   6   1       3857.42       3906.73        58.42 o                         
   5   6   1       4802.30       4774.18        71.86 o                         
   6   6   1       3840.72       3976.86        65.60 o                         
   7   6   1        796.59        807.49        25.04 o                         
   8   6   1       1919.45       1931.62        49.62 o                         
   9   6   1       1443.83       1502.13        49.05 o                         
  10   6   1        109.05        114.21        17.19 o                         
  11   6   1       3950.49       3790.36       122.54 o                         
  12   6   1         23.68         17.59        22.77 o                         
 -11   7   1       1811.05       1903.82        93.17 o                         
 -10   7   1       2983.01       2876.61        95.63 o                         
  -9   7   1       1114.02       1193.82        45.87 o                         
  -8   7   1       6701.08       6438.37       141.47 o                         
  -7   7   1        409.76        424.27        19.40 o                         
  -6   7   1         21.38         22.86         7.49 o                         
  -5   7   1       1709.62       1772.09        33.66 o                         
  -4   7   1       1180.70       1143.73        22.53 o                         
  -3   7   1      16553.62      16478.76       225.01 o                         
  -2   7   1       8808.36       9214.37       133.39 o                         
  -1   7   1       9722.12       9216.38       125.19 o                         
   0   7   1      27935.63      28527.29       398.31 o                         
   1   7   1       3408.90       3326.64        48.21 o                         
   2   7   1       9510.00       9250.64       127.47 o                         
   3   7   1        168.95        193.47         8.06 o                         
   4   7   1       1302.37       1301.21        24.46 o                         
   5   7   1       1674.20       1539.70        28.90 o                         
   6   7   1         51.46         46.36         8.26 o                         
   7   7   1       5316.41       5297.34       106.90 o                         
   8   7   1       7120.07       7009.41       151.03 o                         
   9   7   1       2707.61       2761.11        78.30 o                         
  10   7   1       3278.25       3296.23        91.57 o                         
  11   7   1        368.61        382.41        36.75 o                         
 -11   8   1       1756.61       1873.07       125.61 o                         
 -10   8   1         80.79         76.46        24.51 o                         
  -9   8   1        239.97        215.13        21.81 o                         
  -8   8   1        786.79        769.71        33.86 o                         
  -7   8   1       9010.80       9052.57       221.86 o                         
  -6   8   1       6885.09       6811.24       128.00 o                         
  -5   8   1       2138.04       2125.69        42.93 o                         
  -4   8   1       1274.23       1432.84        27.90 o                         
  -3   8   1          3.18         19.05         5.33 o                         
  -2   8   1       1973.67       1901.95        32.07 o                         
  -1   8   1        362.85        451.64        12.41 o                         
   0   8   1        751.22        767.31        17.67 o                         
   1   8   1      25886.42      25603.89       355.15 o                         
   2   8   1      10506.84      10311.86       143.63 o                         
   3   8   1       2673.66       2525.67        39.91 o                         
   4   8   1       1021.57       1071.23        22.73 o                         
   5   8   1       2022.83       1969.99        48.77 o                         
   6   8   1       9868.19      10207.30       187.05 o                         
   7   8   1        283.95        287.35        17.84 o                         
   8   8   1       1315.86       1183.37        44.52 o                         
   9   8   1       3956.64       3776.95       104.81 o                         
  10   8   1         17.21         18.07        19.41 o                         
  11   8   1         36.66         34.60        28.06 o                         
 -10   9   1        100.17         71.65        25.15 o                         
  -9   9   1         97.30        101.30        19.89 o                         
  -8   9   1        417.58        449.41        27.46 o                         
  -7   9   1       3885.13       3665.16        87.52 o                         
  -6   9   1        558.64        606.20        24.32 o                         
  -5   9   1      19633.82      19494.33       351.07 o                         
  -4   9   1        767.47        798.43        23.21 o                         
  -3   9   1       1037.83        944.31        23.06 o                         
  -2   9   1        136.73        118.87         8.14 o                         
  -1   9   1      15471.05      15138.79       225.93 o                         
   0   9   1       3200.63       3232.26        52.95 o                         
   1   9   1       6397.34       6303.50        97.97 o                         
   2   9   1        461.93        498.95        14.83 o                         
   3   9   1       5027.65       4963.61        85.86 o                         
   4   9   1        713.02        669.33        21.87 o                         
   5   9   1        488.39        499.45        19.17 o                         
   6   9   1       1051.02       1066.76        33.57 o                         
   7   9   1      14674.93      14942.01       315.05 o                         
   8   9   1        962.61        998.17        41.30 o                         
   9   9   1        445.78        426.20        29.69 o                         
  10   9   1         24.90         44.35        24.54 o                         
  -9  10   1        249.48        198.53        31.21 o                         
  -8  10   1       1141.47       1168.43        49.13 o                         
  -7  10   1       6574.39       6692.66       163.71 o                         
  -6  10   1        173.95        176.02        17.48 o                         
  -5  10   1       4223.21       4030.36        89.91 o                         
  -4  10   1       2190.10       2199.73        52.52 o                         
  -3  10   1        704.85        719.26        23.65 o                         
  -2  10   1         75.44         54.19         9.21 o                         
  -1  10   1       4965.56       4954.85        92.38 o                         
   0  10   1        131.23        144.87        11.24 o                         
   1  10   1      21624.27      21175.38       362.72 o                         
   2  10   1        156.27        185.85        12.24 o                         
   3  10   1       1764.88       1572.07        38.68 o                         
   4  10   1       1538.74       1610.91        40.99 o                         
   5  10   1       2861.02       2974.03        72.07 o                         
   6  10   1         64.64         62.50        14.74 o                         
   7  10   1       1759.50       1731.88        58.27 o                         
   8  10   1         90.44         77.27        21.20 o                         
   9  10   1       3429.43       3250.89       142.32 o                         
  -9  11   1        209.40        255.11        37.40 o                         
  -8  11   1        936.18        919.29        53.98 o                         
  -7  11   1       1050.60       1002.78        51.99 o                         
  -6  11   1         43.12         18.94        15.33 o                         
  -5  11   1       5908.14       6043.09       144.65 o                         
  -4  11   1         25.56         22.83        12.12 o                         
  -3  11   1        512.48        537.78        25.59 o                         
  -2  11   1       6424.15       6237.73       153.81 o                         
  -1  11   1      10698.73      10091.29       224.15 o                         
   0  11   1       1028.52       1044.67        33.20 o                         
   1  11   1       2433.67       2405.07        59.16 o                         
   2  11   1       3987.59       3976.15        87.76 o                         
   3  11   1       1777.96       1744.35        48.92 o                         
   4  11   1        831.13        866.94        32.20 o                         
   5  11   1         66.92         50.51        14.73 o                         
   6  11   1        392.63        369.92        28.09 o                         
   7  11   1       5842.94       5697.91       209.04 o                         
   8  11   1        191.66        186.69        34.21 o                         
  -7  12   1       1653.41       1509.11        98.16 o                         
  -6  12   1       1538.39       1530.68        71.79 o                         
  -5  12   1       1058.96       1059.62        54.98 o                         
  -4  12   1       6180.28       6025.69       161.13 o                         
  -3  12   1        287.03        285.31        21.92 o                         
  -2  12   1       2806.34       3121.62        83.60 o                         
  -1  12   1       1215.73       1145.90        41.33 o                         
   0  12   1       1508.95       1531.63        47.98 o                         
   1  12   1       3320.29       3284.33        82.89 o                         
   2  12   1        158.10        126.58        16.41 o                         
   3  12   1       3727.91       3656.08        93.18 o                         
   4  12   1      12194.05      12250.69       278.67 o                         
   5  12   1       1381.68       1451.87        60.51 o                         
   6  12   1       1525.04       1407.98        67.81 o                         
   7  12   1         47.32         49.43        29.18 o                         
  -6  13   1         24.47         37.92        26.16 o                         
  -5  13   1         70.06         34.38        23.27 o                         
  -4  13   1         36.06         39.83        21.64 o                         
  -3  13   1       9749.78       9553.79       280.05 o                         
  -2  13   1       4191.98       4109.24       134.23 o                         
  -1  13   1       1234.23       1254.69        52.89 o                         
   0  13   1       1970.71       1964.58        68.74 o                         
   1  13   1        867.35        934.32        46.90 o                         
   2  13   1       2443.67       2449.17        95.25 o                         
   3  13   1       1057.63       1048.38        49.27 o                         
   4  13   1        962.07        979.64        48.81 o                         
   5  13   1       4724.92       4670.66       174.29 o                         
   6  13   1       1192.35       1313.63        86.09 o                         
  -4  14   1        561.82        517.97        52.07 o                         
  -3  14   1       2772.28       2656.21       115.21 o                         
  -2  14   1         31.92         26.32        22.20 o                         
  -1  14   1       5028.15       5081.21       167.91 o                         
   0  14   1        337.60        313.42        39.03 o                         
   1  14   1        427.92        336.81        33.20 o                         
   2  14   1        933.11       1083.40        57.78 o                         
   3  14   1       7586.54       8150.50       301.61 o                         
   4  14   1       1018.47       1113.99        78.40 o                         
 -12   0   2       6558.00       7156.22       339.13 o                         
 -10   0   2       5720.95       6011.21       185.39 o                         
  -8   0   2       1644.75       1584.62        46.29 o                         
  -6   0   2      22866.65      22366.92       481.16 o                         
  -4   0   2      32386.52      30338.26       648.98 o                         
  -2   0   2        461.13        717.73        16.51 o                         
   2   0   2      53846.31      55147.16      1087.29 o                         
   4   0   2      17780.72      17386.26       364.16 o                         
   6   0   2       7140.46       7101.71       153.74 o                         
   8   0   2      18258.44      17745.07       408.12 o                         
  10   0   2       4582.32       4992.52       152.05 o                         
  12   0   2       2018.83       1666.25       112.95 o                         
 -13   1   2        169.33        102.33        27.09 o                         
 -12   1   2       3525.78       3807.23       115.32 o                         
 -11   1   2        882.28        822.12        38.50 o                         
 -10   1   2       4016.52       4066.24        92.95 o                         
  -9   1   2       4075.30       4320.03        82.82 o                         
  -8   1   2         42.21         24.37         6.27 o                         
  -7   1   2        933.98        952.62        20.34 o                         
  -6   1   2      20176.75      19025.42       269.35 o                         
  -5   1   2        464.98        506.68        11.41 o                         
  -4   1   2      14079.66      14135.39       193.60 o                         
  -3   1   2       3614.03       3772.99        52.47 o                         
  -2   1   2         75.88        186.57         4.41 o                         
  -1   1   2      16452.92      16389.63       268.13 o                         
   0   1   2      15323.55      15051.36       349.83 o                         
   1   1   2      25954.46      28751.89       471.89 o                         
   2   1   2      47630.81      47993.36       615.54 o                         
   3   1   2       8456.06       8968.85       125.94 o                         
   4   1   2       1658.53       1683.01        29.02 o                         
   5   1   2       2362.02       2527.49        40.10 o                         
   6   1   2       6503.64       6938.96       109.61 o                         
   7   1   2       1104.72       1161.42        24.45 o                         
   8   1   2      13382.57      13454.53       208.42 o                         
   9   1   2       4727.47       4837.64        91.87 o                         
  10   1   2       2850.60       2638.43        64.16 o                         
  11   1   2       1261.74       1308.89        46.77 o                         
  12   1   2         11.65         11.22        20.77 o                         
  13   1   2        358.19        358.83        41.25 o                         
 -13   2   2       1472.79       1578.67       119.44 o                         
 -12   2   2       2448.53       2413.85        84.45 o                         
 -11   2   2         97.70         72.77        16.78 o                         
 -10   2   2        201.91        220.07        18.43 o                         
  -9   2   2        282.87        323.81        16.52 o                         
  -8   2   2       2272.38       2205.78        39.59 o                         
  -7   2   2       9517.67       9527.16       146.73 o                         
  -6   2   2      16965.20      17028.53       245.42 o                         
  -5   2   2      10034.54       9728.35       135.21 o                         
  -4   2   2      29310.31      28888.47       406.69 o                         
  -3   2   2      26591.10      27753.97       414.18 o                         
  -2   2   2      30368.56      30719.43       426.43 o                         
  -1   2   2        186.52        184.89         4.63 o                         
   0   2   2      21712.59      22058.05       319.41 o                         
   1   2   2       2246.04       2344.56        30.34 o                         
   2   2   2      12285.26      12284.40       160.85 o                         
   3   2   2      14765.11      15268.13       207.09 o                         
   4   2   2      10978.04      10086.01       143.99 o                         
   5   2   2      13137.13      12987.86       186.67 o                         
   6   2   2       7040.29       6399.31        99.23 o                         
   7   2   2       5176.58       5245.92        84.78 o                         
   8   2   2       3031.65       3016.81        60.63 o                         
   9   2   2       1220.25       1186.06        33.05 o                         
  10   2   2         34.14          4.59        10.89 o                         
  11   2   2         17.44         -3.46        14.00 o                         
  12   2   2         76.47        114.01        24.45 o                         
  13   2   2       1194.28       1298.41        80.68 o                         
 -13   3   2       1382.92       1262.05        91.99 o                         
 -12   3   2        479.43        598.98        38.32 o                         
 -11   3   2       3554.99       3560.35       107.42 o                         
 -10   3   2       2404.65       2469.22        70.20 o                         
  -9   3   2       7928.21       7982.26       158.49 o                         
  -8   3   2      10073.59      10104.54       168.24 o                         
  -7   3   2          5.92         21.62         5.55 o                         
  -6   3   2         13.51         35.16         4.94 o                         
  -5   3   2       1088.00       1203.04        21.10 o                         
  -4   3   2         74.76         88.67         4.75 o                         
  -3   3   2       3979.88       4285.42        58.98 o                         
  -2   3   2      26816.87      26369.30       367.21 o                         
  -1   3   2      51604.19      54226.27       796.43 o                         
   0   3   2      35293.46      33967.12       447.73 o                         
   1   3   2       5704.81       5463.71        71.26 o                         
   2   3   2      17187.05      17044.52       216.64 o                         
   3   3   2       7019.60       6973.49        88.89 o                         
   4   3   2      14795.68      15262.23       211.30 o                         
   5   3   2          0.14          6.96         4.01 o                         
   6   3   2       4257.34       4092.13        66.08 o                         
   7   3   2       2609.21       2574.54        44.85 o                         
   8   3   2        570.58        561.67        18.26 o                         
   9   3   2       2484.01       2637.85        60.89 o                         
  10   3   2       1915.02       1982.39        54.73 o                         
  11   3   2       4034.29       3911.74       107.00 o                         
  12   3   2       1469.08       1432.76        82.78 o                         
 -12   4   2        162.84        110.71        24.22 o                         
 -11   4   2        364.10        392.31        30.62 o                         
 -10   4   2       4888.94       4663.33       113.94 o                         
  -9   4   2        475.67        450.28        21.14 o                         
  -8   4   2       9964.93      10005.56       166.15 o                         
  -7   4   2       2055.88       2142.72        39.34 o                         
  -6   4   2       2514.44       2339.06        39.25 o                         
  -5   4   2       1366.38       1324.33        24.65 o                         
  -4   4   2      13293.87      13020.34       192.16 o                         
  -3   4   2       9853.35       9881.90       136.67 o                         
  -2   4   2      44058.68      42558.65       598.06 o                         
  -1   4   2          1.04         10.83         3.04 o                         
   0   4   2       7046.75       6643.49        85.33 o                         
   1   4   2          8.99         26.10         3.26 o                         
   2   4   2        314.65        432.07         8.79 o                         
   3   4   2       4534.21       4717.98        64.82 o                         
   4   4   2      18922.22      18580.45       242.77 o                         
   5   4   2       5981.76       5850.47        82.08 o                         
   6   4   2      13659.84      13629.89       199.57 o                         
   7   4   2       1622.69       1577.19        31.53 o                         
   8   4   2         51.70         36.51         8.45 o                         
   9   4   2         92.08         79.82        11.97 o                         
  10   4   2       3241.36       3161.76        83.71 o                         
  11   4   2          0.37          4.96        15.58 o                         
  12   4   2       2958.43       3022.32       132.59 o                         
 -12   5   2          0.24         -8.96        23.59 o                         
 -11   5   2        257.18        238.27        27.14 o                         
 -10   5   2       2331.80       2258.18        71.06 o                         
  -9   5   2         22.03         14.17        11.45 o                         
  -8   5   2      18127.93      18365.07       335.87 o                         
  -7   5   2        227.13        221.00        11.29 o                         
  -6   5   2       2588.46       2773.80        47.24 o                         
  -5   5   2        558.90        516.03        13.43 o                         
  -4   5   2       9344.90       9628.05       137.33 o                         
  -3   5   2       6469.85       6965.93        91.72 o                         
  -2   5   2      30442.74      29073.61       405.21 o                         
  -1   5   2        338.46        422.28         9.57 o                         
   0   5   2      17564.71      16933.95       227.58 o                         
   1   5   2       1497.52       1317.82        20.19 o                         
   2   5   2       1314.05       1114.01        19.08 o                         
   3   5   2        204.27        206.55         7.01 o                         
   4   5   2      20840.53      20518.91       279.04 o                         
   5   5   2         97.83        118.16         6.90 o                         
   6   5   2      18201.44      17666.56       256.85 o                         
   7   5   2          2.94          2.23         6.32 o                         
   8   5   2         26.90         20.80         8.91 o                         
   9   5   2        257.29        227.62        17.05 o                         
  10   5   2       3252.03       3128.23        83.75 o                         
  11   5   2         27.60          4.88        15.93 o                         
  12   5   2       2403.51       2419.80        97.11 o                         
 -12   6   2         24.16         30.70        27.75 o                         
 -11   6   2        208.69        190.00        28.12 o                         
 -10   6   2       2856.18       2835.46        87.22 o                         
  -9   6   2        621.87        677.38        31.44 o                         
  -8   6   2       7217.82       7151.41       147.87 o                         
  -7   6   2        245.19        274.61        14.51 o                         
  -6   6   2       6970.73       6829.97       106.95 o                         
  -5   6   2      13526.79      14086.08       202.40 o                         
  -4   6   2       8884.63       8816.12       131.07 o                         
  -3   6   2       4048.18       4324.11        62.42 o                         
  -2   6   2      48674.24      49597.68       703.51 o                         
  -1   6   2       2657.71       2747.10        39.35 o                         
   0   6   2       3627.08       3585.02        48.60 o                         
   1   6   2        381.69        455.80        10.66 o                         
   2   6   2         97.53        143.78         6.47 o                         
   3   6   2       8920.83       8737.50       125.89 o                         
   4   6   2      23664.52      22459.35       321.79 o                         
   5   6   2       4216.77       4538.35        68.96 o                         
   6   6   2      12934.92      12847.67       197.26 o                         
   7   6   2       4954.38       4908.20        94.26 o                         
   8   6   2          9.20         18.53         9.82 o                         
   9   6   2        426.78        423.24        24.42 o                         
  10   6   2       2989.16       3044.81        82.64 o                         
  11   6   2        265.27        285.45        29.00 o                         
  12   6   2       2460.64       2558.06       109.72 o                         
 -11   7   2       4796.32       4777.20       211.82 o                         
 -10   7   2       2421.54       2452.63        92.80 o                         
  -9   7   2       1903.30       1968.53        62.49 o                         
  -8   7   2       3317.64       3232.95        76.44 o                         
  -7   7   2       8319.00       8090.12       174.95 o                         
  -6   7   2       1966.36       1896.13        39.73 o                         
  -5   7   2         71.42         50.60         6.76 o                         
  -4   7   2         45.65         49.77         5.89 o                         
  -3   7   2       4959.32       4810.29        71.60 o                         
  -2   7   2       9030.06       8834.13       131.00 o                         
  -1   7   2       8068.09       8181.60       120.61 o                         
   0   7   2      11965.66      11187.60       163.16 o                         
   1   7   2      18875.27      18750.33       275.71 o                         
   2   7   2       6639.23       6581.85        94.61 o                         
   3   7   2       5338.92       5662.59        82.14 o                         
   4   7   2       3291.49       3568.30        57.22 o                         
   5   7   2       1002.22       1070.30        23.57 o                         
   6   7   2        169.43        133.18        10.68 o                         
   7   7   2       2472.89       2517.64        56.79 o                         
   8   7   2       1767.34       1831.19        51.22 o                         
   9   7   2       6485.50       6327.96       151.21 o                         
  10   7   2       1805.34       1758.78        60.91 o                         
  11   7   2       1485.92       1433.91        63.79 o                         
 -11   8   2          3.65         21.35        28.94 o                         
 -10   8   2        405.41        390.33        37.19 o                         
  -9   8   2        910.26        932.97        47.18 o                         
  -8   8   2          0.41         10.10        12.20 o                         
  -7   8   2       2596.17       2373.51        58.38 o                         
  -6   8   2       8172.19       7852.60       148.10 o                         
  -5   8   2      10372.77      10592.01       173.68 o                         
  -4   8   2      10191.87       9748.72       141.26 o                         
  -3   8   2       2138.17       2263.05        38.28 o                         
  -2   8   2         59.69         42.27         5.77 o                         
  -1   8   2        488.14        450.36        12.84 o                         
   0   8   2       4889.76       5017.18        75.74 o                         
   1   8   2       1170.98       1226.21        24.05 o                         
   2   8   2      12021.29      11381.35       163.89 o                         
   3   8   2       5052.74       5031.78        76.76 o                         
   4   8   2       5298.91       5150.11        83.26 o                         
   5   8   2       2763.18       2763.06        54.25 o                         
   6   8   2       3407.77       3484.05        69.21 o                         
   7   8   2       5542.74       5533.18       117.69 o                         
   8   8   2       4087.46       4204.76       106.86 o                         
   9   8   2          8.05          2.85        13.77 o                         
  10   8   2       1228.45       1201.55        57.05 o                         
  11   8   2          0.57        -26.02        24.13 o                         
 -10   9   2       2068.26       1997.38       118.82 o                         
  -9   9   2          8.23         34.06        21.59 o                         
  -8   9   2         51.68         48.40        15.02 o                         
  -7   9   2        452.72        495.28        27.42 o                         
  -6   9   2      10291.81      10583.85       258.21 o                         
  -5   9   2         68.65         72.80        11.09 o                         
  -4   9   2      11476.38      11514.80       201.09 o                         
  -3   9   2       2393.86       2531.62        46.54 o                         
  -2   9   2        868.20        943.84        22.12 o                         
  -1   9   2        314.22        309.92        11.89 o                         
   0   9   2       8887.16       8584.47       136.50 o                         
   1   9   2       4144.33       3993.66        64.63 o                         
   2   9   2      11718.05      11255.18       171.76 o                         
   3   9   2        360.03        344.07        14.35 o                         
   4   9   2       2678.34       2916.66        57.71 o                         
   5   9   2         34.30         29.99         9.28 o                         
   6   9   2       4281.52       4337.95        94.10 o                         
   7   9   2         95.82         93.18        15.45 o                         
   8   9   2       6016.06       6143.83       156.32 o                         
   9   9   2        803.45        905.16        51.97 o                         
  10   9   2       1335.85       1295.96        77.04 o                         
  -9  10   2         28.92          6.38        21.93 o                         
  -8  10   2        422.88        354.87        28.29 o                         
  -7  10   2       1157.47       1117.33        44.36 o                         
  -6  10   2       4087.97       4321.36       105.75 o                         
  -5  10   2         20.65         31.92        11.39 o                         
  -4  10   2       9318.09       9216.77       172.71 o                         
  -3  10   2       2369.61       2365.40        49.64 o                         
  -2  10   2        242.64        252.05        14.53 o                         
  -1  10   2        780.03        847.68        27.39 o                         
   0  10   2      13114.20      12972.89       236.90 o                         
   1  10   2         18.57         16.21         8.65 o                         
   2  10   2      10878.70      11113.00       198.05 o                         
   3  10   2        393.66        392.59        17.09 o                         
   4  10   2       1298.58       1198.69        33.43 o                         
   5  10   2        402.35        395.42        22.44 o                         
   6  10   2       2017.77       1992.79        57.24 o                         
   7  10   2         25.93         23.53        15.67 o                         
   8  10   2       6245.12       6386.46       187.82 o                         
   9  10   2        107.72        115.76        33.99 o                         
  -9  11   2       3687.16       3842.87       147.26 o                         
  -8  11   2        827.67        862.04        53.67 o                         
  -7  11   2          2.03         -9.57        16.09 o                         
  -6  11   2       5113.18       5522.42       145.50 o                         
  -5  11   2         21.89         33.92        14.13 o                         
  -4  11   2       2609.33       2609.67        68.96 o                         
  -3  11   2        925.78        902.87        31.72 o                         
  -2  11   2        636.55        588.15        27.18 o                         
  -1  11   2       7646.48       7706.27       162.35 o                         
   0  11   2       4338.07       4194.66        92.41 o                         
   1  11   2        296.32        312.21        19.52 o                         
   2  11   2       6830.15       6936.68       140.95 o                         
   3  11   2       5454.18       5539.08       124.13 o                         
   4  11   2        269.75        252.17        19.32 o                         
   5  11   2        230.95        213.55        19.62 o                         
   6  11   2        904.13       1024.33        45.19 o                         
   7  11   2        957.16       1048.91        57.20 o                         
   8  11   2       2337.28       2589.73       144.56 o                         
  -7  12   2       4149.19       4051.27       137.76 o                         
  -6  12   2       1621.99       1696.86        68.13 o                         
  -5  12   2       1707.05       1561.68        55.93 o                         
  -4  12   2       2275.97       2310.17        83.13 o                         
  -3  12   2       8848.93       8656.96       208.23 o                         
  -2  12   2       1785.56       1801.51        62.20 o                         
  -1  12   2        569.34        600.44        30.96 o                         
   0  12   2          0.12          0.03        11.88 o                         
   1  12   2       1170.70       1167.25        41.85 o                         
   2  12   2       1088.11       1128.17        42.78 o                         
   3  12   2       1182.05       1118.37        43.24 o                         
   4  12   2       2596.94       2718.53        77.83 o                         
   5  12   2      10647.17      10863.90       279.81 o                         
   6  12   2       2266.63       2379.34        88.91 o                         
   7  12   2        908.95        901.61        66.36 o                         
  -6  13   2        239.35        242.74        35.33 o                         
  -5  13   2         72.61         72.86        23.65 o                         
  -4  13   2       1041.87        898.17        47.85 o                         
  -3  13   2        280.60        302.56        25.99 o                         
  -2  13   2       3741.80       3912.19       114.51 o                         
  -1  13   2       5456.57       5455.05       147.09 o                         
   0  13   2       1938.99       1902.27        63.72 o                         
   1  13   2        465.36        420.93        27.88 o                         
   2  13   2        351.49        260.26        23.74 o                         
   3  13   2       2230.99       2298.57        88.00 o                         
   4  13   2       3434.64       3531.71       112.15 o                         
   5  13   2          1.22         -5.63        20.57 o                         
   6  13   2       1806.79       1770.77       101.04 o                         
  -4  14   2        250.87        212.95        32.50 o                         
  -3  14   2        710.36        816.41        65.14 o                         
  -2  14   2       7564.73       7649.00       238.70 o                         
  -1  14   2        156.94        135.41        25.99 o                         
   0  14   2       3651.83       3463.47       113.24 o                         
   1  14   2         67.99         30.00        20.58 o                         
   2  14   2        974.54       1086.77        56.90 o                         
   3  14   2        118.68        105.13        28.36 o                         
   4  14   2       4099.50       3851.61       151.87 o                         
 -13   0   3         33.29         87.71        35.32 o                         
 -11   0   3      11099.34      11583.10       396.39 o                         
  -9   0   3        275.65        413.11        24.00 o                         
  -7   0   3       7990.41       7398.61       165.82 o                         
  -5   0   3      17464.97      17573.72       368.03 o                         
  -3   0   3      60073.33      58915.46      1163.21 o                         
  -1   0   3      16019.83      17543.45       407.03 o                         
   1   0   3      61992.25      64754.41      1456.57 o                         
   3   0   3      19135.10      19460.27       362.77 o                         
   5   0   3       7318.00       7144.20       149.95 o                         
   7   0   3        498.47        448.46        29.34 o                         
   9   0   3      13003.65      13292.99       392.63 o                         
  11   0   3       1271.61       1197.80        71.90 o                         
  13   0   3       2220.12       2217.98       186.31 o                         
 -13   1   3       2327.74       2694.88       125.37 o                         
 -12   1   3        810.15        858.45        43.99 o                         
 -11   1   3        524.60        489.20        29.52 o                         
 -10   1   3       2364.01       2195.09        64.97 o                         
  -9   1   3       8317.37       8541.74       155.18 o                         
  -8   1   3        754.15        745.84        19.62 o                         
  -7   1   3        803.48        740.16        17.33 o                         
  -6   1   3       1423.09       1611.83        27.15 o                         
  -5   1   3      63591.03      63947.71       939.12 o                         
  -4   1   3        630.39        622.96        11.68 o                         
  -3   1   3        776.36        930.32        14.27 o                         
  -2   1   3      11949.67      12393.62       167.53 o                         
  -1   1   3       3694.94       3653.57        57.98 o                         
   0   1   3       2921.71       3009.75        56.75 o                         
   1   1   3      34000.95      35051.54       469.05 o                         
   2   1   3      12547.59      12382.64       176.61 o                         
   3   1   3      38478.79      35735.65       501.46 o                         
   4   1   3       1651.03       1746.79        27.36 o                         
   5   1   3        332.08        459.98        11.78 o                         
   6   1   3         20.28          5.93         4.75 o                         
   7   1   3      16683.75      16901.78       262.84 o                         
   8   1   3       3362.30       3543.91        67.03 o                         
   9   1   3        209.41        226.08        14.42 o                         
  10   1   3       2272.29       2157.95        56.63 o                         
  11   1   3       1941.34       2133.95        66.81 o                         
  12   1   3       1389.29       1372.23        65.23 o                         
  13   1   3         35.18         14.60        23.96 o                         
 -13   2   3        412.52        445.22        43.06 o                         
 -12   2   3        753.85        739.38        38.74 o                         
 -11   2   3       5874.20       5693.82       147.83 o                         
 -10   2   3         15.55          9.96        11.98 o                         
  -9   2   3       1546.83       1611.37        40.37 o                         
  -8   2   3       1647.66       1669.91        33.40 o                         
  -7   2   3         62.69         65.71         6.19 o                         
  -6   2   3      10597.78      10331.80       148.92 o                         
  -5   2   3       3432.28       3349.23        48.52 o                         
  -4   2   3      18667.30      19129.67       295.15 o                         
  -3   2   3      38703.00      38746.24       537.59 o                         
  -2   2   3       3156.23       3146.08        42.00 o                         
  -1   2   3      27841.30      27390.65       378.29 o                         
   0   2   3       5811.37       6127.69        83.24 o                         
   1   2   3      19388.53      17917.90       238.65 o                         
   2   2   3       5305.38       5160.28        67.57 o                         
   3   2   3        408.78        553.01         9.99 o                         
   4   2   3      19235.68      19776.85       266.80 o                         
   5   2   3       4644.18       4224.70        62.75 o                         
   6   2   3      16149.67      15896.20       237.47 o                         
   7   2   3       5511.94       5357.06        86.38 o                         
   8   2   3        786.13        851.57        24.29 o                         
   9   2   3       5212.40       5143.76       102.75 o                         
  10   2   3        561.27        510.52        25.85 o                         
  11   2   3         25.98          3.15        13.83 o                         
  12   2   3        515.52        523.88        45.29 o                         
 -13   3   3          0.39         21.46        27.38 o                         
 -12   3   3       2814.17       2955.90       102.96 o                         
 -11   3   3        167.14        202.79        20.54 o                         
 -10   3   3       5469.23       5367.26       131.68 o                         
  -9   3   3        477.00        510.51        21.39 o                         
  -8   3   3       7975.12       8108.77       140.57 o                         
  -7   3   3      17000.22      16257.16       243.75 o                         
  -6   3   3        178.24        216.49         8.27 o                         
  -5   3   3       1876.58       1618.62        25.62 o                         
  -4   3   3       2171.70       2337.92        33.18 o                         
  -3   3   3      10359.34      10599.92       142.07 o                         
  -2   3   3      17333.42      17826.55       251.43 o                         
  -1   3   3      17867.59      17430.95       242.13 o                         
   0   3   3      24071.77      23919.71       315.22 o                         
   1   3   3      30388.76      29151.84       380.81 o                         
   2   3   3       3397.92       3587.30        49.10 o                         
   3   3   3      17165.21      16457.78       221.07 o                         
   4   3   3      11571.11      12246.95       162.00 o                         
   5   3   3      23126.21      22768.53       328.25 o                         
   6   3   3       2320.01       2708.01        43.56 o                         
   7   3   3        147.39        121.88         9.16 o                         
   8   3   3       5625.56       5407.85        97.29 o                         
   9   3   3         44.25         14.88         9.62 o                         
  10   3   3       2081.36       2056.87        59.45 o                         
  11   3   3       1224.20       1273.45        48.38 o                         
  12   3   3       1755.23       1677.07        73.40 o                         
 -12   4   3         22.39         48.38        23.68 o                         
 -11   4   3         31.21         21.99        17.94 o                         
 -10   4   3        310.15        265.51        22.33 o                         
  -9   4   3      12296.48      11653.22       232.63 o                         
  -8   4   3       2587.90       2481.45        54.63 o                         
  -7   4   3        127.55        165.45         9.20 o                         
  -6   4   3       1665.34       1692.57        29.30 o                         
  -5   4   3       4406.15       4127.19        60.71 o                         
  -4   4   3       4250.05       4578.24        64.57 o                         
  -3   4   3        887.60       1392.16        22.10 o                         
  -2   4   3       4201.43       4420.84        60.37 o                         
  -1   4   3      33680.30      31290.98       430.19 o                         
   0   4   3        367.54        430.82         8.00 o                         
   1   4   3         40.11         50.58         3.66 o                         
   2   4   3       1119.75       1112.64        19.43 o                         
   3   4   3       5812.08       6084.85        77.83 o                         
   4   4   3       2309.89       2205.11        31.84 o                         
   5   4   3       4920.44       4813.59        68.53 o                         
   6   4   3       4074.54       3956.13        61.32 o                         
   7   4   3      16670.35      15956.41       237.03 o                         
   8   4   3        363.74        395.38        16.49 o                         
   9   4   3          3.12         15.94         9.69 o                         
  10   4   3        162.88        156.50        17.67 o                         
  11   4   3       4557.98       4244.71       123.16 o                         
  12   4   3        231.92        225.26        31.62 o                         
 -12   5   3        473.99        373.69        44.95 o                         
 -11   5   3          2.79          7.65        17.97 o                         
 -10   5   3        470.24        461.09        33.31 o                         
  -9   5   3        719.63        783.30        30.46 o                         
  -8   5   3        411.04        381.84        17.99 o                         
  -7   5   3      30110.76      29503.08       476.46 o                         
  -6   5   3         10.54          9.98         5.49 o                         
  -5   5   3         13.86          3.51         4.27 o                         
  -4   5   3        325.21        324.70         9.69 o                         
  -3   5   3      39064.24      39194.47       570.50 o                         
  -2   5   3        428.63        479.29        10.81 o                         
  -1   5   3       7503.25       7482.91       101.27 o                         
   0   5   3         30.24         42.32         3.85 o                         
   1   5   3      22274.00      21998.28       290.86 o                         
   2   5   3       3289.72       3524.09        50.39 o                         
   3   5   3         97.48         66.83         4.62 o                         
   4   5   3        687.93        711.27        14.61 o                         
   5   5   3      39015.48      39019.75       519.94 o                         
   6   5   3        269.75        273.40        10.73 o                         
   7   5   3       2051.90       2042.05        40.23 o                         
   8   5   3        458.16        441.88        19.56 o                         
   9   5   3        136.57        120.80        14.10 o                         
  10   5   3          0.98          0.43        13.35 o                         
  11   5   3        524.83        550.43        35.83 o                         
  12   5   3         39.90         53.99        22.49 o                         
 -12   6   3        801.93        864.93        76.34 o                         
 -11   6   3         57.68         66.78        23.22 o                         
 -10   6   3        187.46        145.85        20.54 o                         
  -9   6   3      10197.27      10033.45       221.05 o                         
  -8   6   3        763.65        844.07        30.34 o                         
  -7   6   3       2800.28       2965.68        59.00 o                         
  -6   6   3       1668.17       1634.98        31.97 o                         
  -5   6   3       3651.30       3795.27        60.19 o                         
  -4   6   3      15299.41      16491.13       233.07 o                         
  -3   6   3       7359.80       7076.93       105.09 o                         
  -2   6   3        107.78        109.98         6.12 o                         
  -1   6   3      52473.39      51941.85       713.29 o                         
   0   6   3       1708.76       1609.34        24.89 o                         
   1   6   3        842.63       1029.89        18.21 o                         
   2   6   3       5216.73       5479.38        77.24 o                         
   3   6   3       4688.52       4834.58        67.16 o                         
   4   6   3       6056.10       5975.10        85.42 o                         
   5   6   3       4748.38       4641.54        69.07 o                         
   6   6   3       3347.96       3614.93        58.83 o                         
   7   6   3      11488.95      11288.74       198.29 o                         
   8   6   3       3294.65       3256.21        80.71 o                         
   9   6   3          5.95         17.39        11.73 o                         
  10   6   3          0.75         -1.41        14.21 o                         
  11   6   3       3798.02       3630.95       121.21 o                         
 -11   7   3         41.49         68.32        27.63 o                         
 -10   7   3       4647.84       4891.22       154.56 o                         
  -9   7   3       1445.27       1602.44        58.15 o                         
  -8   7   3       1284.99       1191.10        39.85 o                         
  -7   7   3       4933.77       4733.90        94.93 o                         
  -6   7   3       2063.45       2140.17        43.85 o                         
  -5   7   3       8786.12       8380.70       127.94 o                         
  -4   7   3       1889.68       1996.10        34.74 o                         
  -3   7   3       3001.59       2887.45        48.56 o                         
  -2   7   3       4751.21       4814.70        76.42 o                         
  -1   7   3        247.89        248.07         9.13 o                         
   0   7   3      13680.96      13598.01       192.88 o                         
   1   7   3      15715.74      15695.48       228.83 o                         
   2   7   3      16711.27      15730.84       220.79 o                         
   3   7   3       9279.80       9351.13       133.30 o                         
   4   7   3        169.17        187.49         8.71 o                         
   5   7   3       5158.69       5324.88        83.41 o                         
   6   7   3        121.45        100.99         9.96 o                         
   7   7   3        966.49        972.31        32.40 o                         
   8   7   3       2878.50       2944.40        74.85 o                         
   9   7   3          1.45         17.41        12.57 o                         
  10   7   3       5377.21       5164.21       140.59 o                         
  11   7   3       1102.95       1207.08        81.94 o                         
 -11   8   3       3995.23       4034.79       177.48 o                         
 -10   8   3        348.04        373.41        40.83 o                         
  -9   8   3        245.17        198.18        28.70 o                         
  -8   8   3       1947.27       1944.13        62.44 o                         
  -7   8   3       1719.84       1632.47        46.89 o                         
  -6   8   3       5970.58       6311.89       121.36 o                         
  -5   8   3       4476.65       4393.36        83.56 o                         
  -4   8   3      11122.77      11138.63       160.00 o                         
  -3   8   3      14422.07      13929.47       200.15 o                         
  -2   8   3       1577.34       1612.13        29.88 o                         
  -1   8   3        237.35        200.63         9.20 o                         
   0   8   3        694.53        765.79        17.78 o                         
   1   8   3      19047.16      18323.96       277.31 o                         
   2   8   3       4813.41       5014.23        78.04 o                         
   3   8   3        501.24        474.95        14.14 o                         
   4   8   3       7067.01       7035.28       109.35 o                         
   5   8   3       1373.46       1312.04        33.57 o                         
   6   8   3       1531.30       1609.03        40.88 o                         
   7   8   3       1732.83       1747.19        47.59 o                         
   8   8   3       3696.46       3490.03        88.32 o                         
   9   8   3       3630.28       3748.07       104.51 o                         
  10   8   3        216.02        199.93        28.46 o                         
  11   8   3        168.81        119.16        32.46 o                         
 -10   9   3       1148.86       1252.16        76.26 o                         
  -9   9   3       4412.91       4529.63       176.07 o                         
  -8   9   3          6.11          8.23        15.93 o                         
  -7   9   3         11.61          6.23        11.02 o                         
  -6   9   3        191.37        228.00        18.20 o                         
  -5   9   3      19815.36      19733.70       391.43 o                         
  -4   9   3        216.82        206.85        13.32 o                         
  -3   9   3         45.60         61.45         8.19 o                         
  -2   9   3       1983.53       1997.72        38.38 o                         
  -1   9   3         23.09         42.24         6.70 o                         
   0   9   3        148.37        163.50         9.48 o                         
   1   9   3       3396.42       3221.76        55.38 o                         
   2   9   3       3489.52       3629.35        60.23 o                         
   3   9   3      22258.07      21609.47       369.99 o                         
   4   9   3        873.70        907.22        27.40 o                         
   5   9   3        261.08        262.41        19.09 o                         
   6   9   3         70.24         57.51        12.67 o                         
   7   9   3       6550.67       6500.85       151.71 o                         
   8   9   3        171.84        164.00        23.15 o                         
   9   9   3       1311.52       1392.66        65.82 o                         
  10   9   3        156.16        144.33        31.56 o                         
  -9  10   3        629.11        621.16        47.05 o                         
  -8  10   3        365.57        338.59        31.77 o                         
  -7  10   3        779.90        785.76        38.11 o                         
  -6  10   3        958.30       1072.89        42.01 o                         
  -5  10   3       1031.31       1082.88        37.17 o                         
  -4  10   3        137.10        105.79        12.80 o                         
  -3  10   3      13604.42      13818.16       242.16 o                         
  -2  10   3       2260.13       2199.11        49.16 o                         
  -1  10   3        120.77        124.41        12.96 o                         
   0  10   3       1710.42       1535.08        39.12 o                         
   1  10   3      17256.51      17505.44       312.88 o                         
   2  10   3         60.17         40.33         9.43 o                         
   3  10   3        961.51        995.92        29.45 o                         
   4  10   3        639.63        740.77        26.73 o                         
   5  10   3       1375.57       1423.84        46.02 o                         
   6  10   3        608.03        572.18        29.10 o                         
   7  10   3        263.56        293.45        25.56 o                         
   8  10   3         11.31         12.66        20.36 o                         
   9  10   3       6770.91       7158.73       319.11 o                         
  -8  11   3       3240.68       3382.76       127.85 o                         
  -7  11   3        814.95        899.43        45.81 o                         
  -6  11   3        176.90        158.26        20.21 o                         
  -5  11   3       9775.88      10120.31       245.41 o                         
  -4  11   3        372.95        352.19        22.42 o                         
  -3  11   3         87.90        107.41        14.54 o                         
  -2  11   3       1953.99       1969.60        53.77 o                         
  -1  11   3          1.59          6.03        10.48 o                         
   0  11   3       6108.05       5972.25       125.46 o                         
   1  11   3       1478.96       1433.65        41.80 o                         
   2  11   3        786.66        869.80        31.97 o                         
   3  11   3      11084.25      11378.46       237.95 o                         
   4  11   3       2526.67       2657.04        68.92 o                         
   5  11   3         73.49         56.71        15.02 o                         
   6  11   3        484.98        465.63        31.64 o                         
   7  11   3       1485.13       1573.95        68.50 o                         
   8  11   3       1169.37       1139.53        75.59 o                         
  -7  12   3         23.01         42.88        22.08 o                         
  -6  12   3       4786.55       4871.09       152.27 o                         
  -5  12   3       2260.33       2378.27        74.29 o                         
  -4  12   3       1520.16       1571.05        54.17 o                         
  -3  12   3       2041.99       2092.21        63.04 o                         
  -2  12   3       8763.70       8877.43       210.52 o                         
  -1  12   3       3524.41       3564.06        94.50 o                         
   0  12   3        477.23        538.96        28.22 o                         
   1  12   3       1437.80       1444.70        48.52 o                         
   2  12   3        787.06        737.31        37.72 o                         
   3  12   3         52.96         50.44        14.86 o                         
   4  12   3       2339.51       2189.24        67.11 o                         
   5  12   3        619.94        632.21        36.52 o                         
   6  12   3       7323.54       7349.61       222.25 o                         
   7  12   3       1344.34       1411.95        75.51 o                         
  -6  13   3         75.84         67.39        24.42 o                         
  -5  13   3          0.19         -8.66        19.48 o                         
  -4  13   3         56.93         79.55        19.96 o                         
  -3  13   3       3358.91       3330.10        98.92 o                         
  -2  13   3       3281.57       3372.04        98.73 o                         
  -1  13   3        761.41        857.74        41.26 o                         
   0  13   3       3949.38       3937.66       107.46 o                         
   1  13   3       2445.15       2452.57        75.37 o                         
   2  13   3        625.70        560.28        33.35 o                         
   3  13   3          2.58         -0.33        16.16 o                         
   4  13   3       1204.62       1213.15        57.53 o                         
   5  13   3       4404.12       4775.90       146.85 o                         
   6  13   3        664.00        653.01        50.13 o                         
  -4  14   3         73.00        117.96        26.25 o                         
  -3  14   3         91.16         76.67        22.79 o                         
  -2  14   3       1164.75       1102.46        56.46 o                         
  -1  14   3       9971.94      10491.96       303.76 o                         
   0  14   3       1275.54       1375.86        63.73 o                         
   1  14   3       1134.50       1059.93        51.70 o                         
   2  14   3         66.43         76.81        22.78 o                         
   3  14   3       1584.53       1645.95        71.49 o                         
   4  14   3         96.30         83.68        25.89 o                         
 -12   0   4         70.09         18.59        24.16 o                         
 -10   0   4      16671.85      17643.91       558.27 o                         
  -8   0   4       1644.24       1464.54        44.48 o                         
  -6   0   4      11282.33      11402.74       236.76 o                         
  -4   0   4        568.85        562.40        15.63 o                         
  -2   0   4      36791.68      37216.21       777.11 o                         
   0   0   4       5952.94       7222.20       154.67 o                         
   2   0   4      83353.23      91049.80      1983.51 o                         
   4   0   4         22.53          4.26         4.67 o                         
   6   0   4       2697.87       2413.21        56.64 o                         
   8   0   4         32.82         23.42        10.15 o                         
  10   0   4      20480.65      20020.42       548.85 o                         
  12   0   4        484.39        385.23        55.91 o                         
 -13   1   4        754.66        682.10        72.46 o                         
 -12   1   4       5263.85       5165.89       153.02 o                         
 -11   1   4       1673.07       1822.20        65.50 o                         
 -10   1   4        341.01        343.50        22.44 o                         
  -9   1   4       4723.09       4990.57        98.60 o                         
  -8   1   4       8374.43       8199.54       133.03 o                         
  -7   1   4       1961.88       1945.52        33.64 o                         
  -6   1   4          3.93         22.96         4.18 o                         
  -5   1   4         21.73         25.27         3.74 o                         
  -4   1   4      52623.01      53285.98       755.87 o                         
  -3   1   4        228.05        169.53         4.53 o                         
  -2   1   4       8877.03       8643.04       124.58 o                         
  -1   1   4       2562.45       2717.57        41.05 o                         
   0   1   4      21583.81      23302.28       425.35 o                         
   1   1   4      26789.59      28435.35       419.43 o                         
   2   1   4        778.89        987.22        14.54 o                         
   3   1   4      13041.91      13236.08       179.73 o                         
   4   1   4      51682.21      50435.09       697.82 o                         
   5   1   4         18.80         33.62         4.49 o                         
   6   1   4          3.13         18.09         4.76 o                         
   7   1   4       1050.85       1114.49        23.58 o                         
   8   1   4       6593.92       6429.37       110.12 o                         
   9   1   4       1551.68       1591.84        39.64 o                         
  10   1   4         53.90         38.65        11.99 o                         
  11   1   4       1658.42       1550.45        55.77 o                         
  12   1   4       1351.50       1510.21        63.24 o                         
 -13   2   4        847.59        979.64        64.86 o                         
 -12   2   4        242.34        211.67        27.87 o                         
 -11   2   4        244.60        184.13        20.76 o                         
 -10   2   4      11910.79      12620.78       303.25 o                         
  -9   2   4        996.54        934.59        28.57 o                         
  -8   2   4       5191.78       5024.32        81.78 o                         
  -7   2   4       8685.83       8454.43       126.05 o                         
  -6   2   4       8667.57       8818.66       126.20 o                         
  -5   2   4      17127.81      17496.18       245.40 o                         
  -4   2   4        953.93       1124.37        18.05 o                         
  -3   2   4      11735.20      11729.28       150.92 o                         
  -2   2   4      42852.35      44165.86       585.16 o                         
  -1   2   4       6721.93       6609.48        97.08 o                         
   0   2   4      11890.58      10929.09       158.99 o                         
   1   2   4       8051.15       8282.01       114.95 o                         
   2   2   4      19448.65      18567.70       242.28 o                         
   3   2   4       9897.81       9644.68       130.53 o                         
   4   2   4       9887.29      10733.92       141.08 o                         
   5   2   4      17109.05      16843.39       238.65 o                         
   6   2   4         57.31         57.05         5.74 o                         
   7   2   4       4049.17       3989.74        63.39 o                         
   8   2   4       2093.61       2060.12        42.37 o                         
   9   2   4       1330.31       1341.26        37.21 o                         
  10   2   4       4527.05       4525.47       104.97 o                         
  11   2   4          6.67          2.62        13.87 o                         
  12   2   4        315.49        291.13        37.07 o                         
 -12   3   4        618.29        583.69        43.60 o                         
 -11   3   4       3901.74       3926.92       120.85 o                         
 -10   3   4        177.73        180.01        19.09 o                         
  -9   3   4       4101.88       4090.41        90.60 o                         
  -8   3   4        212.27        238.08        13.56 o                         
  -7   3   4       4300.23       4513.17        71.57 o                         
  -6   3   4      20945.12      21835.82       319.13 o                         
  -5   3   4       2173.77       2345.59        35.56 o                         
  -4   3   4       5229.88       4473.92        63.38 o                         
  -3   3   4       3127.24       3525.36        48.82 o                         
  -2   3   4      13552.78      12616.72       170.89 o                         
  -1   3   4      12526.82      12255.71       170.92 o                         
   0   3   4         34.12         65.79         3.20 o                         
   1   3   4      10424.08      10205.95       138.80 o                         
   2   3   4      16216.50      16098.70       199.50 o                         
   3   3   4       4071.89       4275.05        59.38 o                         
   4   3   4       7316.57       6906.56        91.66 o                         
   5   3   4         13.61         15.83         4.09 o                         
   6   3   4      17375.33      16702.96       235.40 o                         
   7   3   4       3733.59       3738.66        61.37 o                         
   8   3   4        432.15        429.17        16.82 o                         
   9   3   4       3330.93       3351.41        73.59 o                         
  10   3   4        283.78        288.35        20.92 o                         
  11   3   4       3872.47       3935.40       109.33 o                         
  12   3   4          0.38         17.51        18.83 o                         
 -12   4   4       4494.14       4437.89       178.45 o                         
 -11   4   4          1.60         16.50        16.07 o                         
 -10   4   4         17.88          3.05        13.19 o                         
  -9   4   4         11.87         28.59        10.85 o                         
  -8   4   4      26763.43      26086.07       465.13 o                         
  -7   4   4       3268.85       3363.78        56.12 o                         
  -6   4   4       4196.80       4102.68        61.75 o                         
  -5   4   4       1042.23       1078.90        19.65 o                         
  -4   4   4       5057.83       5515.46        78.65 o                         
  -3   4   4       9017.92      10000.42       133.80 o                         
  -2   4   4       7278.61       8254.19       113.26 o                         
  -1   4   4        222.52        189.83         6.80 o                         
   0   4   4      73830.85      74461.94      1083.19 o                         
   1   4   4        409.57        424.33         8.83 o                         
   2   4   4       1205.31       1002.80        16.05 o                         
   3   4   4       3499.31       3828.95        55.03 o                         
   4   4   4       9572.97       9345.63       123.05 o                         
   5   4   4       1430.09       1259.55        22.03 o                         
   6   4   4       1128.60       1227.94        23.74 o                         
   7   4   4       2262.02       2294.31        42.06 o                         
   8   4   4       6916.34       6572.12       122.18 o                         
   9   4   4         25.62         25.91        10.50 o                         
  10   4   4         25.04         16.88        12.00 o                         
  11   4   4         23.72         41.12        16.26 o                         
  12   4   4       5317.00       5243.70       169.10 o                         
 -12   5   4         93.45         85.28        30.42 o                         
 -11   5   4        207.46        188.81        26.64 o                         
 -10   5   4         72.57         67.13        16.15 o                         
  -9   5   4         85.94         54.27        12.52 o                         
  -8   5   4        270.46        259.09        15.67 o                         
  -7   5   4        223.68        299.87        13.01 o                         
  -6   5   4      29514.18      29946.66       449.26 o                         
  -5   5   4         58.51         80.35         6.03 o                         
  -4   5   4        136.98        101.17         6.14 o                         
  -3   5   4        492.33        583.86        12.66 o                         
  -2   5   4      38609.77      38149.04       525.35 o                         
  -1   5   4       1179.19       1510.31        24.14 o                         
   0   5   4       3379.98       3813.23        51.76 o                         
   1   5   4        295.44        319.61         7.84 o                         
   2   5   4       6134.76       5875.28        79.82 o                         
   3   5   4          5.41         10.20         3.82 o                         
   4   5   4       1513.17       1792.99        28.58 o                         
   5   5   4        386.03        341.75        10.56 o                         
   6   5   4      31375.00      30430.89       444.28 o                         
   7   5   4        425.65        462.97        16.29 o                         
   8   5   4        248.72        246.31        14.75 o                         
   9   5   4       1093.10        992.28        33.52 o                         
  10   5   4        461.29        427.06        24.62 o                         
  11   5   4         23.25         32.04        17.37 o                         
  12   5   4        353.76        309.00        39.79 o                         
 -12   6   4       2724.09       2671.53       132.12 o                         
 -11   6   4        282.69        318.73        36.95 o                         
 -10   6   4          2.35         18.12        17.01 o                         
  -9   6   4       1055.24       1165.33        51.10 o                         
  -8   6   4       9758.19      10075.99       202.84 o                         
  -7   6   4       1660.39       1702.20        41.45 o                         
  -6   6   4        212.23        205.35        10.36 o                         
  -5   6   4      11006.40      10733.45       164.01 o                         
  -4   6   4        216.73        231.23         9.24 o                         
  -3   6   4       6001.44       6222.94        93.99 o                         
  -2   6   4       4038.57       3776.72        55.11 o                         
  -1   6   4         61.10         61.04         4.71 o                         
   0   6   4      44654.57      44312.66       583.48 o                         
   1   6   4         28.86          9.87         3.71 o                         
   2   6   4       1346.28       1266.01        23.99 o                         
   3   6   4       7635.50       7688.60       114.57 o                         
   4   6   4      11511.00      11796.10       172.28 o                         
   5   6   4       4564.16       4644.50        70.68 o                         
   6   6   4        497.18        541.15        16.71 o                         
   7   6   4       1625.85       1661.13        39.00 o                         
   8   6   4       8266.47       8201.12       169.62 o                         
   9   6   4        545.51        541.73        29.79 o                         
  10   6   4         16.50         18.14        17.26 o                         
  11   6   4         96.22         71.23        26.60 o                         
 -11   7   4       4269.82       4470.42       178.36 o                         
 -10   7   4         51.22         82.27        23.51 o                         
  -9   7   4       4220.57       4239.21       120.75 o                         
  -8   7   4        128.75        122.40        15.18 o                         
  -7   7   4        467.20        412.84        19.33 o                         
  -6   7   4       4749.17       4869.73        88.83 o                         
  -5   7   4       1745.72       1805.09        35.18 o                         
  -4   7   4       2566.42       2497.51        43.56 o                         
  -3   7   4      11584.28      11498.70       172.55 o                         
  -2   7   4       5781.29       5613.05        85.51 o                         
  -1   7   4       7841.81       8095.90       119.91 o                         
   0   7   4       3826.20       4023.50        59.11 o                         
   1   7   4      15720.18      16202.72       227.96 o                         
   2   7   4       2845.34       2779.73        46.23 o                         
   3   7   4       8777.76       8891.05       134.69 o                         
   4   7   4       6233.00       5978.61        90.99 o                         
   5   7   4          1.59          4.19         6.11 o                         
   6   7   4       4703.68       4595.87        85.54 o                         
   7   7   4       1532.36       1430.87        39.58 o                         
   8   7   4       2018.42       2052.61        54.56 o                         
   9   7   4       3665.18       3729.26        99.30 o                         
  10   7   4         59.64         88.75        23.58 o                         
  11   7   4       3144.35       3303.53       146.60 o                         
 -11   8   4        537.39        538.73        56.61 o                         
 -10   8   4       4998.45       5336.95       194.90 o                         
  -9   8   4       1669.70       1776.10        70.61 o                         
  -8   8   4       2331.44       2378.72        72.84 o                         
  -7   8   4        847.14        867.76        32.96 o                         
  -6   8   4       6967.01       6570.41       127.92 o                         
  -5   8   4       8046.36       8254.55       149.23 o                         
  -4   8   4        650.53        642.40        18.41 o                         
  -3   8   4       5779.58       5668.15        86.58 o                         
  -2   8   4       8383.96       8040.74       122.72 o                         
  -1   8   4          6.11         10.15         5.10 o                         
   0   8   4        969.13        859.94        19.10 o                         
   1   8   4          4.59          6.00         5.16 o                         
   2   8   4      19838.17      19162.36       294.96 o                         
   3   8   4       3980.93       4102.87        66.18 o                         
   4   8   4        908.65        970.95        23.64 o                         
   5   8   4       8453.26       8705.75       162.64 o                         
   6   8   4         14.19         24.89         9.42 o                         
   7   8   4       1798.48       1748.25        51.34 o                         
   8   8   4         12.00         15.83        14.04 o                         
   9   8   4       1236.41       1254.09        55.15 o                         
  10   8   4       3727.31       3918.02       154.12 o                         
 -10   9   4        527.90        495.84        65.92 o                         
  -9   9   4        103.61        126.48        26.61 o                         
  -8   9   4       4934.99       4938.65       156.38 o                         
  -7   9   4         47.85         40.35        13.62 o                         
  -6   9   4        404.92        367.39        21.04 o                         
  -5   9   4       1553.65       1558.15        42.06 o                         
  -4   9   4      25054.31      25046.51       433.65 o                         
  -3   9   4       6875.58       7045.92       119.05 o                         
  -2   9   4        818.15        787.50        21.15 o                         
  -1   9   4        439.99        453.42        14.90 o                         
   0   9   4        300.27        312.89        11.76 o                         
   1   9   4        304.54        310.07        12.34 o                         
   2   9   4        398.10        441.19        15.45 o                         
   3   9   4        536.96        546.57        19.24 o                         
   4   9   4      19839.19      20977.26       359.60 o                         
   5   9   4        666.71        613.30        24.50 o                         
   6   9   4        184.89        195.36        18.98 o                         
   7   9   4         97.83        106.94        16.27 o                         
   8   9   4       4150.00       4096.95       123.67 o                         
   9   9   4       1113.13       1046.08        61.96 o                         
  10   9   4        110.26         94.71        33.03 o                         
  -9  10   4        165.41        164.07        28.96 o                         
  -8  10   4         37.50         -5.02        18.41 o                         
  -7  10   4       1783.00       1837.08        64.04 o                         
  -6  10   4       4117.41       3946.15       100.50 o                         
  -5  10   4        150.09        166.81        16.35 o                         
  -4  10   4        330.64        308.43        19.33 o                         
  -3  10   4        485.31        454.29        18.56 o                         
  -2  10   4      19798.58      19327.09       342.45 o                         
  -1  10   4       1020.15        915.61        26.29 o                         
   0  10   4          3.98          6.15         7.85 o                         
   1  10   4       1632.94       1545.58        36.49 o                         
   2  10   4      15815.22      15804.94       273.90 o                         
   3  10   4         12.77         28.91         9.93 o                         
   4  10   4         12.56         19.90        10.52 o                         
   5  10   4        671.70        751.29        30.94 o                         
   6  10   4        349.76        277.12        22.15 o                         
   7  10   4        228.82        223.94        22.49 o                         
   8  10   4        124.10        133.49        27.22 o                         
   9  10   4         17.34         32.74        27.24 o                         
  -8  11   4       1053.23       1132.46        69.03 o                         
  -7  11   4       1445.32       1622.96        68.94 o                         
  -6  11   4        316.00        357.01        28.15 o                         
  -5  11   4       1798.51       1819.76        58.44 o                         
  -4  11   4      12594.32      12547.47       267.72 o                         
  -3  11   4        275.36        246.86        18.32 o                         
  -2  11   4        310.84        318.31        20.40 o                         
  -1  11   4       6093.33       6255.12       140.04 o                         
   0  11   4        387.12        357.88        21.13 o                         
   1  11   4       3994.02       4060.02        99.08 o                         
   2  11   4        144.91        123.78        14.36 o                         
   3  11   4        157.98        161.02        21.01 o                         
   4  11   4       8210.07       7768.12       176.81 o                         
   5  11   4       1042.19       1037.91        41.63 o                         
   6  11   4          1.91         -3.30        14.72 o                         
   7  11   4       2690.67       2768.42        97.38 o                         
   8  11   4       1961.45       1855.36        92.04 o                         
  -7  12   4       3477.12       3639.00       135.43 o                         
  -6  12   4        908.23        930.63        56.18 o                         
  -5  12   4       4130.67       3956.17       108.53 o                         
  -4  12   4         95.21        116.70        17.99 o                         
  -3  12   4       2463.84       2339.79        66.69 o                         
  -2  12   4       1323.82       1426.96        48.46 o                         
  -1  12   4       2448.78       2479.06        72.68 o                         
   0  12   4       5961.98       5925.44       147.44 o                         
   1  12   4       2513.62       2402.31        68.60 o                         
   2  12   4       3796.30       3827.47       100.67 o                         
   3  12   4       1407.92       1439.92        59.08 o                         
   4  12   4       1483.91       1481.75        52.27 o                         
   5  12   4       4457.78       4592.10       128.01 o                         
   6  12   4          3.74         23.31        19.73 o                         
   7  12   4       3396.39       3271.70       123.55 o                         
  -6  13   4       4023.74       4262.38       144.19 o                         
  -5  13   4        600.41        665.64        43.07 o                         
  -4  13   4        113.56        108.57        20.57 o                         
  -3  13   4         77.70         61.50        18.36 o                         
  -2  13   4       5113.82       5067.51       137.34 o                         
  -1  13   4       7298.57       7597.83       203.55 o                         
   0  13   4         21.14         15.67        16.19 o                         
   1  13   4       1571.71       1768.78        74.02 o                         
   2  13   4       1642.50       1520.50        58.93 o                         
   3  13   4        937.24        883.91        41.96 o                         
   4  13   4         11.13          6.43        18.27 o                         
   5  13   4        639.56        635.37        40.84 o                         
   6  13   4       6458.44       6518.46       201.29 o                         
  -4  14   4        362.35        373.10        36.72 o                         
  -3  14   4         13.82         16.30        20.40 o                         
  -2  14   4         61.17          5.42        18.96 o                         
  -1  14   4        400.54        454.34        35.61 o                         
   0  14   4      10805.72      11016.26       319.19 o                         
   1  14   4        823.30        920.69        47.36 o                         
   2  14   4        222.56        216.99        27.95 o                         
   3  14   4         86.09         79.70        22.47 o                         
 -13   0   5        317.97        283.80        59.19 o                         
 -11   0   5       4480.88       4349.41       177.52 o                         
  -9   0   5      16334.07      16701.49       455.61 o                         
  -7   0   5       1532.15       1542.70        41.97 o                         
  -5   0   5      13585.86      13785.08       276.65 o                         
  -3   0   5      24296.55      23496.42       488.05 o                         
  -1   0   5      67429.29      74113.67      1661.39 o                         
   1   0   5       3226.19       2737.54        56.36 o                         
   3   0   5      78851.84      80412.94      1520.29 o                         
   5   0   5       4962.64       4481.32        92.03 o                         
   7   0   5        123.65        153.48        12.56 o                         
   9   0   5       3899.18       3880.10       110.03 o                         
  11   0   5       9454.33       9371.09       320.17 o                         
 -13   1   5          1.06          0.63        30.30 o                         
 -12   1   5       1042.63       1008.83        55.11 o                         
 -11   1   5       5598.70       5752.16       174.82 o                         
 -10   1   5        810.16        822.48        37.60 o                         
  -9   1   5       8014.34       8163.17       158.07 o                         
  -8   1   5       2141.54       2307.93        42.68 o                         
  -7   1   5       1479.37       1605.81        29.18 o                         
  -6   1   5        752.54        798.82        16.64 o                         
  -5   1   5       2134.29       2359.65        36.44 o                         
  -4   1   5         58.36         35.98         3.38 o                         
  -3   1   5      54038.61      54947.95       826.02 o                         
  -2   1   5         84.55        123.28         3.64 o                         
  -1   1   5      32626.62      32070.00       555.65 o                         
   0   1   5       5134.51       5150.19        88.14 o                         
   1   1   5      22154.10      22725.09       329.85 o                         
   2   1   5       9539.35       9891.78       135.56 o                         
   3   1   5      21482.95      22483.96       322.62 o                         
   4   1   5       3740.82       4146.76        58.17 o                         
   5   1   5      18318.78      17619.75       254.54 o                         
   6   1   5        113.80        105.18         6.78 o                         
   7   1   5          1.95         18.55         5.64 o                         
   8   1   5       2588.00       2733.17        52.77 o                         
   9   1   5       6363.05       6252.50       118.43 o                         
  10   1   5       1822.82       1844.73        53.61 o                         
  11   1   5       1785.75       1809.06        56.40 o                         
  12   1   5        638.17        543.85        34.80 o                         
 -13   2   5         66.37          2.33        36.48 o                         
 -12   2   5        548.75        572.41        39.58 o                         
 -11   2   5        172.79        135.07        21.89 o                         
 -10   2   5         84.77        100.88        17.25 o                         
  -9   2   5       2751.49       2920.92        70.23 o                         
  -8   2   5       3955.38       3860.12        71.83 o                         
  -7   2   5       4238.80       4076.32        62.87 o                         
  -6   2   5      13409.68      13787.46       192.99 o                         
  -5   2   5      16341.88      15737.92       231.02 o                         
  -4   2   5      22635.79      23897.11       321.19 o                         
  -3   2   5       8188.67       8886.41       118.67 o                         
  -2   2   5      10568.92      10858.53       148.13 o                         
  -1   2   5       5910.27       5556.69        83.46 o                         
   0   2   5       1255.62       1492.62        25.27 o                         
   1   2   5       5696.21       5220.63        75.78 o                         
   2   2   5       9276.97       9035.75       121.79 o                         
   3   2   5      14011.73      13092.46       175.82 o                         
   4   2   5       8482.25       8620.51       121.66 o                         
   5   2   5      11432.06      10904.04       152.68 o                         
   6   2   5      12928.85      12928.29       180.93 o                         
   7   2   5        157.72        151.01         8.90 o                         
   8   2   5       1886.78       1886.86        44.55 o                         
   9   2   5         99.32         45.16        10.15 o                         
  10   2   5        210.48        247.48        18.48 o                         
  11   2   5        831.82        894.02        37.66 o                         
  12   2   5        460.90        493.73        36.37 o                         
 -12   3   5       3198.60       3165.72       121.71 o                         
 -11   3   5       1869.96       2075.42        86.14 o                         
 -10   3   5       5808.75       5810.32       154.06 o                         
  -9   3   5       1537.28       1505.39        43.38 o                         
  -8   3   5       2497.72       2381.41        50.24 o                         
  -7   3   5       1258.05       1195.68        24.93 o                         
  -6   3   5        773.73        809.60        17.35 o                         
  -5   3   5       9136.93       8981.37       123.90 o                         
  -4   3   5       7093.70       7855.41       106.31 o                         
  -3   3   5       8241.72       7876.33       108.11 o                         
  -2   3   5      14069.18      14355.77       204.65 o                         
  -1   3   5      37602.90      36823.88       553.27 o                         
   0   3   5      27193.09      26415.18       410.97 o                         
   1   3   5      14274.68      14040.86       189.99 o                         
   2   3   5      11542.21      11646.14       153.30 o                         
   3   3   5       1015.02       1029.63        16.97 o                         
   4   3   5       1705.13       1763.86        28.22 o                         
   5   3   5          1.37         16.99         4.81 o                         
   6   3   5       1497.13       1691.68        30.82 o                         
   7   3   5      10479.17       9646.83       147.12 o                         
   8   3   5       1462.16       1417.93        33.67 o                         
   9   3   5       2394.38       2329.23        61.66 o                         
  10   3   5       4000.26       3935.06        92.85 o                         
  11   3   5        803.84        812.66        39.53 o                         
  12   3   5       1274.72       1208.94        62.41 o                         
 -12   4   5        250.47        204.94        33.81 o                         
 -11   4   5       4008.54       4079.25       130.22 o                         
 -10   4   5        118.91         75.93        16.63 o                         
  -9   4   5        469.71        422.55        23.07 o                         
  -8   4   5        112.87        107.73        10.91 o                         
  -7   4   5      24206.24      24874.46       377.82 o                         
  -6   4   5       4813.94       4922.08        76.20 o                         
  -5   4   5      13342.05      12920.77       192.05 o                         
  -4   4   5       1809.75       1833.53        29.26 o                         
  -3   4   5        314.33        252.90         7.18 o                         
  -2   4   5       2042.52       2184.17        32.58 o                         
  -1   4   5      21025.71      21926.90       308.71 o                         
   0   4   5          5.98         27.91         3.45 o                         
   1   4   5      41862.92      39613.43       537.84 o                         
   2   4   5        780.68        778.96        13.90 o                         
   3   4   5       4415.17       4105.99        57.29 o                         
   4   4   5       2337.81       2262.72        35.92 o                         
   5   4   5       3840.98       3742.80        55.51 o                         
   6   4   5       3797.60       3797.15        58.98 o                         
   7   4   5       5709.41       5609.71        94.87 o                         
   8   4   5        619.69        645.40        22.21 o                         
   9   4   5       4050.18       4014.58        83.69 o                         
  10   4   5         16.24         25.90        12.67 o                         
  11   4   5        559.03        462.24        28.24 o                         
  12   4   5        138.32        127.18        30.02 o                         
 -12   5   5         58.64         52.58        28.11 o                         
 -11   5   5       2314.48       2472.44       118.42 o                         
 -10   5   5        770.92        789.49        40.47 o                         
  -9   5   5        554.31        461.24        25.22 o                         
  -8   5   5         31.31         24.60         9.53 o                         
  -7   5   5       9824.06       9732.06       161.67 o                         
  -6   5   5        220.33        246.93        10.29 o                         
  -5   5   5      21039.43      21391.54       311.03 o                         
  -4   5   5          0.67          2.91         3.78 o                         
  -3   5   5        950.04        776.13        15.12 o                         
  -2   5   5       3283.99       3215.61        46.99 o                         
  -1   5   5      39678.45      38549.24       535.82 o                         
   0   5   5         60.74         72.39         4.53 o                         
   1   5   5      19115.16      19226.05       269.42 o                         
   2   5   5        785.17        801.84        16.37 o                         
   3   5   5       2766.35       2840.44        41.75 o                         
   4   5   5          6.35          8.47         4.40 o                         
   5   5   5       7731.13       8091.75       119.25 o                         
   6   5   5        302.75        325.17        12.37 o                         
   7   5   5      13513.23      13419.56       224.76 o                         
   8   5   5        276.38        303.60        17.08 o                         
   9   5   5         16.01         27.99        12.28 o                         
  10   5   5        126.14        129.96        19.35 o                         
  11   5   5        153.11        116.98        27.31 o                         
  12   5   5          4.36         -5.61        25.45 o                         
 -12   6   5        771.95        899.82        70.08 o                         
 -11   6   5       1838.77       1992.04        92.24 o                         
 -10   6   5          0.03        -14.54        15.33 o                         
  -9   6   5         89.96         80.83        15.97 o                         
  -8   6   5       2411.51       2631.20        68.84 o                         
  -7   6   5      10839.15      10795.02       205.89 o                         
  -6   6   5       3099.26       3266.15        55.40 o                         
  -5   6   5       5940.06       5858.24        88.90 o                         
  -4   6   5       7728.09       7791.15       112.25 o                         
  -3   6   5        761.38        835.62        17.23 o                         
  -2   6   5       6705.31       6996.22        98.93 o                         
  -1   6   5        411.59        445.39        11.03 o                         
   0   6   5         24.35         25.71         4.10 o                         
   1   6   5      28766.84      27793.87       379.56 o                         
   2   6   5        481.54        549.95        12.43 o                         
   3   6   5       1130.35       1015.02        20.21 o                         
   4   6   5      13011.24      13135.11       197.71 o                         
   5   6   5       7598.66       7408.01       113.67 o                         
   6   6   5        901.05       1008.20        25.80 o                         
   7   6   5       2352.02       2299.73        51.59 o                         
   8   6   5       3012.25       2865.59        81.75 o                         
   9   6   5       2449.23       2451.51        69.24 o                         
  10   6   5         46.41         27.24        19.11 o                         
  11   6   5        362.19        295.12        56.74 o                         
 -11   7   5       2148.69       2351.18       105.68 o                         
 -10   7   5       4419.32       4597.30       153.84 o                         
  -9   7   5       2089.39       2114.75        72.52 o                         
  -8   7   5       2980.89       3086.27        83.08 o                         
  -7   7   5        712.08        637.78        24.43 o                         
  -6   7   5        247.89        253.08        13.34 o                         
  -5   7   5       3849.85       4084.77        68.78 o                         
  -4   7   5         34.73         33.83         5.64 o                         
  -3   7   5       3790.50       3556.74        57.02 o                         
  -2   7   5       9874.16       9880.20       158.24 o                         
  -1   7   5      12745.92      11949.60       176.11 o                         
   0   7   5       5941.63       6182.06        89.30 o                         
   1   7   5       7091.84       6693.92        99.54 o                         
   2   7   5      15514.34      14978.27       222.24 o                         
   3   7   5        111.36        111.97         7.65 o                         
   4   7   5       1705.67       1671.76        32.55 o                         
   5   7   5        970.16        939.61        23.54 o                         
   6   7   5        615.58        537.66        20.95 o                         
   7   7   5       3410.64       3416.04        77.73 o                         
   8   7   5       2500.37       2534.51        68.27 o                         
   9   7   5       2137.85       2244.46        70.17 o                         
  10   7   5       4270.18       4118.65       149.34 o                         
  11   7   5        442.37        566.18        54.14 o                         
 -11   8   5        442.11        357.24        45.99 o                         
 -10   8   5         15.42        -13.11        20.66 o                         
  -9   8   5       5911.12       6432.14       203.36 o                         
  -8   8   5       3303.20       3354.93       104.67 o                         
  -7   8   5       2593.72       2838.19        73.87 o                         
  -6   8   5       2157.82       2128.30        50.29 o                         
  -5   8   5       6981.60       6720.33       127.86 o                         
  -4   8   5       7967.92       8011.10       131.46 o                         
  -3   8   5       7074.58       7112.31       115.71 o                         
  -2   8   5        716.80        739.42        19.12 o                         
  -1   8   5       2691.08       2679.74        45.81 o                         
   0   8   5        213.95        187.49         8.77 o                         
   1   8   5         69.63        130.58         8.05 o                         
   2   8   5        448.69        496.21        14.41 o                         
   3   8   5      10682.32      11032.37       170.67 o                         
   4   8   5      11393.59      12001.41       192.68 o                         
   5   8   5       2425.22       2363.86        51.60 o                         
   6   8   5        783.53        738.07        27.51 o                         
   7   8   5        223.35        207.88        17.68 o                         
   8   8   5       1518.77       1478.43        50.01 o                         
   9   8   5        565.06        502.78        35.93 o                         
  10   8   5        271.50        339.09        42.15 o                         
 -10   9   5       1738.00       1861.16        91.68 o                         
  -9   9   5       3814.24       3705.59       136.22 o                         
  -8   9   5        109.02        118.00        21.37 o                         
  -7   9   5       2911.72       2694.47        73.22 o                         
  -6   9   5         96.97         73.76        13.22 o                         
  -5   9   5       2590.93       2779.38        67.09 o                         
  -4   9   5         18.50         15.60         8.60 o                         
  -3   9   5      21843.52      20980.42       356.26 o                         
  -2   9   5       5998.90       6140.92       105.95 o                         
  -1   9   5       3690.77       3620.27        64.46 o                         
   0   9   5         43.26         36.41         7.05 o                         
   1   9   5       1729.88       1785.09        34.81 o                         
   2   9   5       1786.31       1804.91        36.90 o                         
   3   9   5       7934.36       7956.84       135.79 o                         
   4   9   5         52.15        100.36        11.51 o                         
   5   9   5      12506.84      12254.65       248.36 o                         
   6   9   5        606.94        600.83        28.11 o                         
   7   9   5        104.48         66.70        15.34 o                         
   8   9   5          3.45          9.08        15.94 o                         
   9   9   5       3592.68       3829.60       135.11 o                         
  10   9   5        724.47        630.38        56.88 o                         
  -9  10   5       6148.61       6755.88       239.77 o                         
  -8  10   5         50.06         49.86        20.28 o                         
  -7  10   5        308.40        339.38        28.21 o                         
  -6  10   5       4452.75       4406.83       115.22 o                         
  -5  10   5       2969.07       3010.27        72.43 o                         
  -4  10   5         81.51         52.01        11.09 o                         
  -3  10   5       5955.32       5760.42       114.67 o                         
  -2  10   5        819.30        794.02        26.57 o                         
  -1  10   5       8846.47       8813.15       168.31 o                         
   0  10   5          8.99         -4.05         8.27 o                         
   1  10   5        929.28        932.11        29.18 o                         
   2  10   5       2506.46       2597.80        58.41 o                         
   3  10   5      11731.08      11979.08       238.85 o                         
   4  10   5        728.86        698.41        27.73 o                         
   5  10   5       3472.56       3553.35        87.36 o                         
   6  10   5       1288.84       1170.44        44.19 o                         
   7  10   5         81.82         52.30        16.91 o                         
   8  10   5          0.43         23.46        20.80 o                         
   9  10   5        788.28        686.25        53.36 o                         
  -8  11   5       1829.60       1730.12        83.71 o                         
  -7  11   5        186.01        252.80        27.99 o                         
  -6  11   5        257.42        267.49        25.54 o                         
  -5  11   5        625.81        522.33        28.89 o                         
  -4  11   5       2360.79       2371.71        65.22 o                         
  -3  11   5       7676.68       7472.33       162.64 o                         
  -2  11   5        814.83        773.35        30.48 o                         
  -1  11   5       2656.12       2552.19        64.86 o                         
   0  11   5       9867.89       9957.92       220.40 o                         
   1  11   5       1190.05       1096.51        37.55 o                         
   2  11   5       2109.92       2101.21        59.10 o                         
   3  11   5       1018.92       1082.89        36.66 o                         
   4  11   5        231.33        237.16        21.86 o                         
   5  11   5       3678.56       3667.36        99.22 o                         
   6  11   5          0.05         -7.29        14.86 o                         
   7  11   5         98.49         89.16        22.55 o                         
   8  11   5       2448.44       2444.81       105.70 o                         
  -7  12   5       2968.76       3018.06       128.70 o                         
  -6  12   5       6313.27       6859.80       225.38 o                         
  -5  12   5       2981.48       3077.16       104.89 o                         
  -4  12   5       1615.06       1500.03        52.77 o                         
  -3  12   5        858.90        772.29        35.93 o                         
  -2  12   5       2820.24       2769.84        75.66 o                         
  -1  12   5          2.01          9.90        12.44 o                         
   0  12   5        387.64        346.79        23.18 o                         
   1  12   5       1496.42       1515.71        49.94 o                         
   2  12   5       3598.00       3475.82        91.74 o                         
   3  12   5       4159.12       4475.90       115.81 o                         
   4  12   5       1820.12       1724.52        57.86 o                         
   5  12   5       1807.44       1842.24        67.17 o                         
   6  12   5       5635.21       5486.50       159.52 o                         
   7  12   5        282.91        316.17        32.79 o                         
  -6  13   5        243.72        213.05        31.78 o                         
  -5  13   5       3110.54       3363.38       133.99 o                         
  -4  13   5        702.51        657.87        48.27 o                         
  -3  13   5        254.22        256.61        26.79 o                         
  -2  13   5         83.35         60.37        17.96 o                         
  -1  13   5       5866.81       5845.53       160.84 o                         
   0  13   5       5502.44       5764.53       159.44 o                         
   1  13   5       2210.55       2341.96        76.01 o                         
   2  13   5        156.34        145.88        21.68 o                         
   3  13   5        472.98        417.58        29.82 o                         
   4  13   5        598.88        593.42        35.53 o                         
   5  13   5        235.88        207.22        27.06 o                         
  -3  14   5        152.29        112.90        27.18 o                         
  -2  14   5         40.72         35.53        23.36 o                         
  -1  14   5       2660.95       2727.37       102.16 o                         
   0  14   5         64.08         28.19        20.52 o                         
   1  14   5       7073.56       6956.00       248.56 o                         
   2  14   5       1244.84       1341.16        61.73 o                         
   3  14   5        156.85         88.81        23.35 o                         
 -12   0   6          3.65         28.86        30.95 o                         
 -10   0   6       9706.98       9546.22       385.77 o                         
  -8   0   6      12548.38      12911.76       343.67 o                         
  -6   0   6       1441.66       1355.17        37.71 o                         
  -4   0   6      16683.79      16944.75       364.88 o                         
  -2   0   6      67624.63      67548.90      1436.82 o                         
   0   0   6      13895.47      14576.76       351.74 o                         
   2   0   6       7796.50       9024.47       169.30 o                         
   4   0   6      12691.51      11478.28       231.47 o                         
   6   0   6      14068.88      13617.58       275.41 o                         
   8   0   6       1848.61       1641.95        52.01 o                         
  10   0   6      10257.02      10150.76       313.63 o                         
  12   0   6       3841.05       3875.19       162.71 o                         
 -13   1   6        164.20        168.16        48.42 o                         
 -12   1   6         14.24          5.02        22.27 o                         
 -11   1   6       2395.56       2491.87        93.17 o                         
 -10   1   6       3489.08       3630.84       111.97 o                         
  -9   1   6         82.01        107.15        12.34 o                         
  -8   1   6      24382.53      25701.61       482.88 o                         
  -7   1   6       1556.15       1496.70        28.37 o                         
  -6   1   6         17.84         48.34         4.95 o                         
  -5   1   6        674.84        711.35        15.24 o                         
  -4   1   6      10523.97      11091.08       159.87 o                         
  -3   1   6       1089.22        875.25        15.00 o                         
  -2   1   6      16817.79      15900.81       233.38 o                         
  -1   1   6       3138.44       3194.73        51.26 o                         
   0   1   6       6419.46       5390.97        93.57 o                         
   1   1   6      11339.03      11725.84       169.98 o                         
   2   1   6       6672.22       6344.64        89.48 o                         
   3   1   6       4138.33       4252.61        61.47 o                         
   4   1   6      31625.70      30744.91       442.08 o                         
   5   1   6         90.33        106.49         6.02 o                         
   6   1   6       5115.33       5323.76        78.29 o                         
   7   1   6         16.39          7.16         5.57 o                         
   8   1   6         92.79         66.97         8.92 o                         
   9   1   6       3159.05       3191.53        69.81 o                         
  10   1   6       1584.80       1660.35        50.90 o                         
  11   1   6       1817.47       1702.50        52.24 o                         
  12   1   6       2617.25       2623.15        88.69 o                         
 -12   2   6        887.47        859.60        62.36 o                         
 -11   2   6        225.01        196.90        23.79 o                         
 -10   2   6       3795.45       3654.42       111.54 o                         
  -9   2   6        132.27        133.62        14.26 o                         
  -8   2   6         96.98         96.38         9.62 o                         
  -7   2   6       9501.97       9509.24       149.40 o                         
  -6   2   6       4728.35       4615.82        71.54 o                         
  -5   2   6      13975.12      14191.75       208.70 o                         
  -4   2   6       9212.77       8270.19       115.70 o                         
  -3   2   6      14760.40      15525.16       217.21 o                         
  -2   2   6      28742.22      29354.79       461.39 o                         
  -1   2   6        700.13        584.90        12.81 o                         
   0   2   6         99.23        134.99         5.97 o                         
   1   2   6        601.55        563.95        11.91 o                         
   2   2   6       1160.70       1512.90        23.75 o                         
   3   2   6      28950.41      29130.56       387.60 o                         
   4   2   6       4296.18       3926.30        58.05 o                         
   5   2   6       6165.45       6296.42        89.94 o                         
   6   2   6      10572.49      10175.01       147.54 o                         
   7   2   6       7054.17       7059.67       113.70 o                         
   8   2   6       2438.38       2478.23        49.27 o                         
   9   2   6       1633.60       1619.13        42.18 o                         
  10   2   6       1674.49       1529.02        46.81 o                         
  11   2   6         30.40          5.77        13.87 o                         
  12   2   6        451.01        478.60        37.05 o                         
 -12   3   6        566.40        660.65        52.83 o                         
 -11   3   6       4502.89       4359.34       159.67 o                         
 -10   3   6       5196.60       5346.38       154.04 o                         
  -9   3   6       6413.33       6153.66       153.45 o                         
  -8   3   6       3892.48       3834.74        80.80 o                         
  -7   3   6       2652.30       2853.82        50.44 o                         
  -6   3   6       9823.84       9941.34       153.08 o                         
  -5   3   6        130.83        181.65         6.91 o                         
  -4   3   6       1735.53       1813.23        28.03 o                         
  -3   3   6       5140.10       5795.71        78.66 o                         
  -2   3   6       1463.42       1301.53        21.67 o                         
  -1   3   6      17713.05      17699.97       268.52 o                         
   0   3   6      18363.97      17328.72       256.04 o                         
   1   3   6      22161.59      21431.51       305.29 o                         
   2   3   6      22536.11      21498.61       292.33 o                         
   3   3   6       4575.62       5001.71        70.14 o                         
   4   3   6        175.25        116.69         5.96 o                         
   5   3   6        298.45        368.26        10.92 o                         
   6   3   6        223.18        221.18         9.29 o                         
   7   3   6       2581.27       2662.99        49.24 o                         
   8   3   6       3994.41       4021.04        81.70 o                         
   9   3   6       3357.58       3339.32        78.86 o                         
  10   3   6       1460.61       1505.80        51.13 o                         
  11   3   6       1811.49       1836.33        69.90 o                         
  12   3   6        227.77        218.13        33.77 o                         
 -12   4   6       8481.10       8999.94       341.88 o                         
 -11   4   6          0.01         12.31        19.54 o                         
 -10   4   6       1763.93       1725.06        67.35 o                         
  -9   4   6        319.78        287.47        24.39 o                         
  -8   4   6       2775.86       2748.27        61.86 o                         
  -7   4   6        315.95        328.42        12.81 o                         
  -6   4   6      10067.15      10125.42       160.01 o                         
  -5   4   6       5722.15       5907.67        85.42 o                         
  -4   4   6      39128.05      39142.57       557.15 o                         
  -3   4   6         20.14         25.43         3.53 o                         
  -2   4   6       1792.90       1625.15        27.14 o                         
  -1   4   6       1651.41       1841.27        28.70 o                         
   0   4   6      35021.89      34287.57       518.71 o                         
   1   4   6         41.50         64.79         4.17 o                         
   2   4   6      16950.57      16855.10       231.23 o                         
   3   4   6       1791.79       1793.49        27.27 o                         
   4   4   6       2456.84       2381.04        37.19 o                         
   5   4   6       2072.62       2119.26        35.49 o                         
   6   4   6       4781.00       4571.81        73.81 o                         
   7   4   6       1278.46       1233.50        29.45 o                         
   8   4   6      13056.49      12375.69       231.52 o                         
   9   4   6        134.52        118.55        14.06 o                         
  10   4   6       1673.54       1728.84        65.82 o                         
  11   4   6          0.31         34.39        22.12 o                         
  12   4   6        822.17        782.72        59.23 o                         
 -12   5   6       2276.27       2345.27       110.21 o                         
 -11   5   6          6.58          9.46        19.46 o                         
 -10   5   6       4534.93       4347.93       169.18 o                         
  -9   5   6       1161.84       1200.61        46.88 o                         
  -8   5   6        838.26        840.32        29.78 o                         
  -7   5   6        299.64        279.48        13.34 o                         
  -6   5   6      24362.28      24512.35       379.35 o                         
  -5   5   6         56.42         61.41         6.01 o                         
  -4   5   6      11728.41      12020.98       175.98 o                         
  -3   5   6        488.30        643.86        13.49 o                         
  -2   5   6       1026.98       1369.30        23.83 o                         
  -1   5   6       1741.99       1825.46        28.91 o                         
   0   5   6      11286.64      10129.50       145.15 o                         
   1   5   6         22.05         29.30         4.29 o                         
   2   5   6      31302.06      29609.56       416.65 o                         
   3   5   6        875.43        941.33        18.27 o                         
   4   5   6       2106.03       2283.02        36.90 o                         
   5   5   6        470.94        515.74        14.61 o                         
   6   5   6       6909.63       7117.07       114.27 o                         
   7   5   6        681.32        668.86        23.02 o                         
   8   5   6       6234.76       6529.31       130.16 o                         
   9   5   6        101.22        101.75        15.14 o                         
  10   5   6        506.60        593.59        35.70 o                         
  11   5   6        182.75        211.90        34.01 o                         
 -11   6   6        388.55        392.13        46.39 o                         
 -10   6   6        130.30        142.55        23.30 o                         
  -9   6   6        394.55        423.19        28.86 o                         
  -8   6   6       1013.22        982.76        38.27 o                         
  -7   6   6       2413.28       2557.88        58.05 o                         
  -6   6   6       7346.75       7102.95       119.35 o                         
  -5   6   6       3396.04       3315.80        54.86 o                         
  -4   6   6      14320.66      14272.41       208.42 o                         
  -3   6   6       5529.53       5712.38        84.56 o                         
  -2   6   6        513.22        396.78        10.50 o                         
  -1   6   6        678.58        797.69        16.78 o                         
   0   6   6       7963.99       7919.30       111.97 o                         
   1   6   6       1787.19       1920.31        31.15 o                         
   2   6   6       9581.21       9220.90       130.63 o                         
   3   6   6        900.54        947.32        19.09 o                         
   4   6   6       1169.15       1036.24        20.98 o                         
   5   6   6       6367.53       6472.29       103.34 o                         
   6   6   6       3367.53       3190.25        64.70 o                         
   7   6   6       2406.88       2464.73        56.87 o                         
   8   6   6       8420.83       8560.50       183.40 o                         
   9   6   6       1633.37       1593.73        52.00 o                         
  10   6   6        286.36        298.56        30.96 o                         
  11   6   6         50.67         17.88        26.97 o                         
 -11   7   6       1734.07       1705.80       116.66 o                         
 -10   7   6       2880.29       3130.43       117.96 o                         
  -9   7   6       5658.90       5815.25       162.70 o                         
  -8   7   6       5713.83       5850.51       151.12 o                         
  -7   7   6        134.98         90.72        12.08 o                         
  -6   7   6       4112.32       3884.55        78.99 o                         
  -5   7   6        796.12        804.46        21.85 o                         
  -4   7   6          2.48          9.26         5.38 o                         
  -3   7   6       4599.85       4568.43        72.74 o                         
  -2   7   6       1535.69       1430.87        25.82 o                         
  -1   7   6      12908.67      13197.23       180.90 o                         
   0   7   6       5826.65       5622.20        80.67 o                         
   1   7   6       4927.23       5156.91        75.40 o                         
   2   7   6      12338.55      12287.83       177.92 o                         
   3   7   6      11922.26      11611.66       165.09 o                         
   4   7   6       2294.24       2221.51        39.51 o                         
   5   7   6          0.85         -4.99         6.71 o                         
   6   7   6         17.02          3.70         8.68 o                         
   7   7   6        682.72        654.32        28.07 o                         
   8   7   6       1612.09       1554.23        50.14 o                         
   9   7   6       3218.18       3083.53        94.90 o                         
  10   7   6        654.18        641.37        46.06 o                         
  11   7   6       3363.12       3348.77       148.65 o                         
 -10   8   6       2026.80       1996.77       117.80 o                         
  -9   8   6        740.99        629.35        43.23 o                         
  -8   8   6       2351.94       2606.51        84.83 o                         
  -7   8   6       3408.50       3538.85        84.57 o                         
  -6   8   6       1666.52       1728.07        45.82 o                         
  -5   8   6       4684.13       4817.20        96.02 o                         
  -4   8   6      11327.61      10445.49       187.75 o                         
  -3   8   6      11139.94      11268.17       173.94 o                         
  -2   8   6      19979.95      19336.71       292.22 o                         
  -1   8   6         74.75         86.64         7.53 o                         
   0   8   6        299.94        310.71        11.66 o                         
   1   8   6        659.95        631.37        16.67 o                         
   2   8   6        179.00        184.49         8.99 o                         
   3   8   6       2464.96       2617.41        48.48 o                         
   4   8   6       3175.23       3210.82        61.76 o                         
   5   8   6       8673.03       8649.43       170.96 o                         
   6   8   6       1959.19       2024.53        55.38 o                         
   7   8   6        881.68        799.61        34.27 o                         
   8   8   6        301.37        308.94        26.47 o                         
   9   8   6        353.96        388.36        34.00 o                         
  10   8   6       1531.22       1481.79        80.38 o                         
 -10   9   6        701.37        759.54        55.83 o                         
  -9   9   6       1863.27       2114.23        94.94 o                         
  -8   9   6       9206.36       9443.74       286.13 o                         
  -7   9   6         28.54         37.03        14.22 o                         
  -6   9   6       1373.04       1349.58        44.33 o                         
  -5   9   6        409.30        423.10        20.23 o                         
  -4   9   6       4583.83       4536.30        95.68 o                         
  -3   9   6        499.52        515.70        20.12 o                         
  -2   9   6       9779.79       9506.56       172.69 o                         
  -1   9   6       2772.63       2647.37        51.05 o                         
   0   9   6       6481.26       6426.48       108.61 o                         
   1   9   6          0.40         -4.43         6.09 o                         
   2   9   6       2495.28       2360.44        46.20 o                         
   3   9   6       1144.98       1161.73        31.59 o                         
   4   9   6      15335.28      15188.43       287.48 o                         
   5   9   6        236.15        237.15        18.44 o                         
   6   9   6       5366.74       5222.98       123.32 o                         
   7   9   6        496.39        493.12        28.80 o                         
   8   9   6        270.81        217.73        23.81 o                         
   9   9   6         21.77         16.33        22.25 o                         
  -9  10   6          1.46         58.28        26.88 o                         
  -8  10   6       2048.65       2048.99        83.96 o                         
  -7  10   6        215.78        176.03        21.54 o                         
  -6  10   6        726.30        712.69        32.10 o                         
  -5  10   6       2344.69       2469.12        64.05 o                         
  -4  10   6       2180.20       2198.73        55.52 o                         
  -3  10   6          0.84         -4.63         9.93 o                         
  -2  10   6      24303.60      23496.22       477.72 o                         
  -1  10   6        895.34        871.79        28.92 o                         
   0  10   6       2680.85       2618.64        57.98 o                         
   1  10   6       1080.93       1028.84        30.87 o                         
   2  10   6       2563.07       2653.39        64.46 o                         
   3  10   6       1483.89       1431.31        41.32 o                         
   4  10   6       4101.44       4338.39        94.83 o                         
   5  10   6         11.61         15.04        11.96 o                         
   6  10   6       4314.79       4222.76       116.33 o                         
   7  10   6       1080.04       1129.22        47.43 o                         
   8  10   6        104.54         79.73        23.14 o                         
   9  10   6         34.02         44.47        26.93 o                         
  -8  11   6       3564.18       3804.77       147.55 o                         
  -7  11   6       2579.85       2609.43       102.74 o                         
  -6  11   6          0.68        -13.75        14.77 o                         
  -5  11   6        432.12        404.24        24.51 o                         
  -4  11   6       2998.68       2924.50        76.14 o                         
  -3  11   6        958.78        952.28        36.24 o                         
  -2  11   6       1734.31       1834.51        53.49 o                         
  -1  11   6       1694.45       1693.54        51.90 o                         
   0  11   6       2513.64       2515.91        68.20 o                         
   1  11   6       8692.45       8693.17       200.90 o                         
   2  11   6       1046.40       1131.98        38.01 o                         
   3  11   6        238.66        190.59        16.38 o                         
   4  11   6       5711.43       5626.89       129.27 o                         
   5  11   6        493.21        488.92        28.63 o                         
   6  11   6       1415.44       1376.82        54.36 o                         
   7  11   6        957.44        872.43        46.27 o                         
   8  11   6         10.29         -8.65        23.10 o                         
  -7  12   6       1319.20       1278.46        78.38 o                         
  -6  12   6        721.54        803.55        59.00 o                         
  -5  12   6       5734.77       5882.65       191.86 o                         
  -4  12   6       3984.65       3994.58       121.07 o                         
  -3  12   6       1187.21       1128.11        49.01 o                         
  -2  12   6       2023.27       2047.08        68.24 o                         
  -1  12   6       1522.40       1493.53        53.71 o                         
   0  12   6        788.61        796.12        36.97 o                         
   1  12   6        188.11        191.78        21.45 o                         
   2  12   6        270.06        271.16        20.70 o                         
   3  12   6       2703.84       2760.16        77.16 o                         
   4  12   6       1192.71       1314.22        49.29 o                         
   5  12   6       1761.64       1646.45        69.78 o                         
   6  12   6       1164.02       1275.02        58.48 o                         
  -5  13   6        300.06        268.17        37.26 o                         
  -4  13   6       1624.75       1616.71        79.27 o                         
  -3  13   6       1228.84       1153.72        60.78 o                         
  -2  13   6          3.37          4.67        18.81 o                         
  -1  13   6        481.24        434.09        34.22 o                         
   0  13   6       3332.36       3532.24       114.78 o                         
   1  13   6       6090.38       6162.77       208.78 o                         
   2  13   6       6521.84       7038.52       265.11 o                         
   3  13   6          0.11         16.88        17.43 o                         
   4  13   6          2.65         -9.85        17.54 o                         
   5  13   6        270.52        210.40        28.07 o                         
  -3  14   6        213.38        271.47        37.34 o                         
  -2  14   6          1.71         -4.72        21.80 o                         
  -1  14   6        521.27        536.99        43.98 o                         
   0  14   6       5668.08       5484.59       187.95 o                         
   1  14   6         56.52         53.96        26.98 o                         
   2  14   6       2556.45       2737.56       112.53 o                         
 -11   0   7          1.42         -5.21        35.42 o                         
  -9   0   7      10547.15      10917.50       358.07 o                         
  -7   0   7        806.32        736.52        27.07 o                         
  -5   0   7        527.79        437.80        17.00 o                         
  -3   0   7        996.15        867.31        20.49 o                         
  -1   0   7      98533.12     108218.89      2684.41 o                         
   1   0   7       1943.61       2203.18        52.97 o                         
   3   0   7       8236.75       8313.46       176.10 o                         
   5   0   7       5179.01       5524.04       115.65 o                         
   7   0   7       5548.10       5659.19       124.36 o                         
   9   0   7       1258.92       1237.07        52.36 o                         
  11   0   7       7102.14       7195.68       241.20 o                         
 -12   1   7       1039.04        944.94        75.47 o                         
 -11   1   7         68.52         25.83        23.60 o                         
 -10   1   7       4169.10       4223.62       128.02 o                         
  -9   1   7        136.11        137.86        14.49 o                         
  -8   1   7         67.16         77.29        10.18 o                         
  -7   1   7      28620.28      28198.93       469.90 o                         
  -6   1   7       2062.70       2155.60        39.65 o                         
  -5   1   7       1763.18       1693.10        29.66 o                         
  -4   1   7        862.74        933.93        17.40 o                         
  -3   1   7      43155.35      45302.41       675.77 o                         
  -2   1   7       1588.55       1473.07        23.84 o                         
  -1   1   7          2.15         62.86         4.29 o                         
   0   1   7       9417.96       9551.47       153.93 o                         
   1   1   7       8928.88       8277.72       124.87 o                         
   2   1   7        675.61        616.80        11.96 o                         
   3   1   7        636.84        484.27         9.83 o                         
   4   1   7       1151.85       1268.69        22.12 o                         
   5   1   7      36934.71      36328.57       529.49 o                         
   6   1   7        152.75        158.09         7.95 o                         
   7   1   7        685.80        775.43        19.71 o                         
   8   1   7       1314.77       1474.14        38.83 o                         
   9   1   7         57.66         49.63         9.79 o                         
  10   1   7       1055.44       1021.77        36.29 o                         
  11   1   7         59.15         78.95        15.98 o                         
  12   1   7        423.52        387.98        32.78 o                         
 -12   2   7       1099.24       1180.18        79.43 o                         
 -11   2   7       1368.29       1509.32        81.98 o                         
 -10   2   7         19.22         22.82        12.57 o                         
  -9   2   7       8432.05       8357.44       199.44 o                         
  -8   2   7       1866.52       1832.58        43.76 o                         
  -7   2   7          4.56          9.30         5.65 o                         
  -6   2   7       9111.77       9164.13       145.48 o                         
  -5   2   7       1063.46       1059.53        20.91 o                         
  -4   2   7      19220.28      19425.73       275.15 o                         
  -3   2   7       1894.29       1358.41        21.29 o                         
  -2   2   7       4922.57       5083.24        79.80 o                         
  -1   2   7      36070.17      34854.66       602.78 o                         
   0   2   7         95.18        102.15         5.83 o                         
   1   2   7       9681.12       9588.14       155.14 o                         
   2   2   7       6963.43       6945.57       105.84 o                         
   3   2   7        854.99        871.13        15.73 o                         
   4   2   7       7957.21       7840.54       117.14 o                         
   5   2   7        582.44        598.88        14.33 o                         
   6   2   7       6435.67       6916.04       102.77 o                         
   7   2   7       2434.19       2516.75        47.89 o                         
   8   2   7       5687.92       5808.27       111.14 o                         
   9   2   7        479.41        507.83        24.35 o                         
  10   2   7          0.28          2.88        13.50 o                         
  11   2   7       1415.87       1493.87        57.39 o                         
  12   2   7        456.22        393.59        33.96 o                         
 -12   3   7       3277.73       3108.82       136.17 o                         
 -11   3   7          2.04         12.28        16.77 o                         
 -10   3   7       3810.84       3880.92       119.60 o                         
  -9   3   7       4501.65       4502.33       113.41 o                         
  -8   3   7       3565.65       3488.84        77.93 o                         
  -7   3   7       3277.96       3208.63        57.28 o                         
  -6   3   7       1658.92       1688.64        30.16 o                         
  -5   3   7      26246.87      26085.39       386.40 o                         
  -4   3   7       1818.78       1775.24        27.18 o                         
  -3   3   7        567.90        506.11        11.16 o                         
  -2   3   7      14676.44      15300.85       239.83 o                         
  -1   3   7        374.38        444.82        11.10 o                         
   0   3   7      13661.03      13886.47       223.69 o                         
   1   3   7        395.67        236.18         7.68 o                         
   2   3   7      14002.01      14375.65       200.58 o                         
   3   3   7      20038.59      19375.86       273.62 o                         
   4   3   7        917.48        995.42        18.36 o                         
   5   3   7       2980.32       2819.58        46.09 o                         
   6   3   7        265.02        316.25        11.52 o                         
   7   3   7       6663.69       6660.27       118.56 o                         
   8   3   7       7037.83       6767.96       133.33 o                         
   9   3   7         70.78         71.83        13.23 o                         
  10   3   7       4261.82       4235.63       108.86 o                         
  11   3   7        602.19        648.89        37.90 o                         
  12   3   7       1036.85       1100.37        58.50 o                         
 -12   4   7        329.85        363.96        51.42 o                         
 -11   4   7      12450.84      12750.12       344.91 o                         
 -10   4   7        445.33        409.13        28.22 o                         
  -9   4   7        698.08        638.46        31.22 o                         
  -8   4   7        104.83         88.02        12.22 o                         
  -7   4   7       6054.77       6118.33       113.04 o                         
  -6   4   7       3091.80       3237.88        54.51 o                         
  -5   4   7       1139.94       1082.35        21.17 o                         
  -4   4   7       6504.19       7020.87        95.43 o                         
  -3   4   7      41359.63      40919.54       625.99 o                         
  -2   4   7        440.07        493.97        10.80 o                         
  -1   4   7        615.56        561.81        12.45 o                         
   0   4   7       3775.49       3986.70        61.14 o                         
   1   4   7      51709.40      50129.41       719.79 o                         
   2   4   7       7882.53       8122.43       113.76 o                         
   3   4   7        435.69        518.66        11.84 o                         
   4   4   7        513.04        457.86        11.81 o                         
   5   4   7        282.64        298.22        10.50 o                         
   6   4   7       2005.79       2123.35        41.83 o                         
   7   4   7        306.28        298.58        14.77 o                         
   8   4   7        790.85        756.80        26.43 o                         
   9   4   7       7613.37       7935.74       173.83 o                         
  10   4   7          7.23         14.54        14.57 o                         
  11   4   7        279.39        273.78        33.14 o                         
 -12   5   7         51.39         30.40        34.03 o                         
 -11   5   7         16.82         10.19        18.88 o                         
 -10   5   7        200.40        163.46        27.50 o                         
  -9   5   7       4038.19       4016.38       119.08 o                         
  -8   5   7        475.03        456.98        23.25 o                         
  -7   5   7        625.58        597.53        20.76 o                         
  -6   5   7        616.42        676.62        18.30 o                         
  -5   5   7      40943.75      40574.18       585.28 o                         
  -4   5   7        322.21        366.09        10.05 o                         
  -3   5   7        686.97        778.84        15.53 o                         
  -2   5   7       1086.32       1083.95        20.09 o                         
  -1   5   7       2507.04       2803.78        43.37 o                         
   0   5   7       2058.84       2062.03        34.14 o                         
   1   5   7       2317.84       2138.24        34.27 o                         
   2   5   7          2.21         14.23         3.98 o                         
   3   5   7      31785.07      31318.65       447.51 o                         
   4   5   7        170.70        145.38         7.56 o                         
   5   5   7         95.66        127.03         8.04 o                         
   6   5   7        104.90        109.62         9.10 o                         
   7   5   7      13392.68      13266.08       237.65 o                         
   8   5   7       1028.50        989.98        32.58 o                         
   9   5   7       1074.30       1179.19        40.11 o                         
  10   5   7         57.47         49.72        18.83 o                         
  11   5   7        961.30       1107.39        71.67 o                         
 -11   6   7       6948.03       7393.07       238.17 o                         
 -10   6   7         80.21         46.53        19.05 o                         
  -9   6   7        426.86        462.29        36.01 o                         
  -8   6   7       1912.14       1901.54        64.21 o                         
  -7   6   7       3265.23       3292.14        77.84 o                         
  -6   6   7       4229.18       4412.92        83.49 o                         
  -5   6   7        102.47         80.12         7.51 o                         
  -4   6   7       3828.30       3946.30        59.42 o                         
  -3   6   7      11961.44      11640.44       172.97 o                         
  -2   6   7       3332.29       3288.56        52.45 o                         
  -1   6   7       3820.55       3658.87        56.00 o                         
   0   6   7        503.33        560.05        14.00 o                         
   1   6   7      30858.79      29598.79       457.31 o                         
   2   6   7       1241.87       1288.62        23.58 o                         
   3   6   7       1506.00       1437.40        26.50 o                         
   4   6   7       2597.27       2576.64        44.70 o                         
   5   6   7       1443.03       1453.62        30.30 o                         
   6   6   7       4520.11       4625.96        88.02 o                         
   7   6   7        283.54        327.68        18.17 o                         
   8   6   7        601.82        589.90        27.26 o                         
   9   6   7       6715.78       6952.68       173.93 o                         
  10   6   7        325.04        271.88        32.53 o                         
  11   6   7        248.83        224.31        39.16 o                         
 -11   7   7          0.01         11.28        23.91 o                         
 -10   7   7       2938.74       2816.50       107.01 o                         
  -9   7   7        668.78        701.51        52.36 o                         
  -8   7   7       5858.86       6010.15       165.20 o                         
  -7   7   7       5207.34       5213.07       124.86 o                         
  -6   7   7        108.63        105.82        11.48 o                         
  -5   7   7      17560.32      17425.52       313.52 o                         
  -4   7   7        330.60        327.23        12.38 o                         
  -3   7   7       5758.12       5783.84        92.36 o                         
  -2   7   7       7984.17       8649.10       128.18 o                         
  -1   7   7         30.49         37.49         5.16 o                         
   0   7   7       8425.27       8590.93       124.67 o                         
   1   7   7       1149.78       1075.57        22.26 o                         
   2   7   7       8297.01       8659.78       126.19 o                         
   3   7   7       8487.47       8442.79       129.40 o                         
   4   7   7       1750.70       1690.37        33.70 o                         
   5   7   7       5047.50       4827.42        92.91 o                         
   6   7   7        815.21        775.72        26.62 o                         
   7   7   7        983.43       1033.08        35.88 o                         
   8   7   7        686.09        783.79        36.52 o                         
   9   7   7         43.55         45.74        17.75 o                         
  10   7   7       2641.45       2345.66        99.31 o                         
 -10   8   7        196.89        189.08        36.42 o                         
  -9   8   7       3632.54       3888.64       138.37 o                         
  -8   8   7       2761.52       2874.95        90.74 o                         
  -7   8   7          4.43          3.25        11.63 o                         
  -6   8   7       5197.35       5445.67       123.61 o                         
  -5   8   7        507.48        541.39        21.40 o                         
  -4   8   7       3190.41       3159.45        64.90 o                         
  -3   8   7       1639.62       1619.59        34.61 o                         
  -2   8   7       6364.34       6446.01       107.09 o                         
  -1   8   7      21277.75      21028.82       325.82 o                         
   0   8   7        663.57        605.15        16.44 o                         
   1   8   7        397.11        416.35        13.49 o                         
   2   8   7        258.30        275.90        12.01 o                         
   3   8   7       1772.78       1744.28        38.29 o                         
   4   8   7      10175.12      10096.50       179.83 o                         
   5   8   7       1733.99       1810.89        45.61 o                         
   6   8   7       3971.51       3943.43        93.88 o                         
   7   8   7       2016.23       2133.79        83.00 o                         
   8   8   7        544.02        565.65        34.40 o                         
   9   8   7          8.48         22.94        20.35 o                         
  10   8   7        310.20        340.67        38.88 o                         
 -10   9   7         79.78          6.19        32.68 o                         
  -9   9   7          1.61         37.73        32.04 o                         
  -8   9   7       1684.78       1673.84        82.26 o                         
  -7   9   7      14374.84      14614.98       355.22 o                         
  -6   9   7         75.43         81.59        14.33 o                         
  -5   9   7        282.84        311.42        18.31 o                         
  -4   9   7        308.33        280.37        16.36 o                         
  -3   9   7       8607.99       9095.34       175.59 o                         
  -2   9   7        890.90        841.86        25.94 o                         
  -1   9   7       2298.35       2109.66        45.62 o                         
   0   9   7       2532.84       2441.83        50.07 o                         
   1   9   7       5350.04       5213.34        99.06 o                         
   2   9   7        279.87        287.37        14.58 o                         
   3   9   7         25.59         34.30         8.46 o                         
   4   9   7        221.81        217.10        15.49 o                         
   5   9   7      16556.93      17444.15       358.52 o                         
   6   9   7        211.21        202.67        18.53 o                         
   7   9   7        132.18         92.35        18.33 o                         
   8   9   7        140.75        116.49        26.51 o                         
   9   9   7        280.91        255.28        31.48 o                         
  -9  10   7      10198.70      10420.61       430.57 o                         
  -8  10   7         50.41         39.21        27.12 o                         
  -7  10   7        409.25        422.58        37.59 o                         
  -6  10   7        469.47        454.94        30.61 o                         
  -5  10   7        164.01        171.29        17.29 o                         
  -4  10   7       2322.31       2395.82        61.64 o                         
  -3  10   7         13.77         14.72        10.13 o                         
  -2  10   7        207.36        208.94        15.17 o                         
  -1  10   7      22868.71      22521.09       420.07 o                         
   0  10   7        833.46        884.16        28.82 o                         
   1  10   7        102.79        110.27        12.73 o                         
   2  10   7       1945.21       1967.17        53.08 o                         
   3  10   7       4026.25       4080.55        94.22 o                         
   4  10   7         34.78         59.43        11.88 o                         
   5  10   7        189.98        193.82        17.60 o                         
   6  10   7        374.20        299.50        22.89 o                         
   7  10   7       3819.32       3747.91       118.49 o                         
   8  10   7        868.01        865.57        53.25 o                         
  -8  11   7        635.84        593.86        52.98 o                         
  -7  11   7       6394.23       6683.33       247.30 o                         
  -6  11   7       1520.27       1486.77        75.85 o                         
  -5  11   7        891.45        953.41        47.92 o                         
  -4  11   7       3101.04       3038.35        85.79 o                         
  -3  11   7       4226.02       4460.83       115.15 o                         
  -2  11   7        923.43        910.11        37.68 o                         
  -1  11   7        243.03        210.90        18.08 o                         
   0  11   7       4313.45       4215.24       102.41 o                         
   1  11   7        742.57        823.08        35.74 o                         
   2  11   7       5467.42       5332.74       123.36 o                         
   3  11   7         46.38         41.16        13.33 o                         
   4  11   7          1.04         16.12        11.94 o                         
   5  11   7       6230.62       6220.08       159.74 o                         
   6  11   7         13.22         41.54        17.95 o                         
   7  11   7          9.82         23.32        19.61 o                         
  -7  12   7        245.00        185.18        37.04 o                         
  -6  12   7       4069.38       4012.14       154.44 o                         
  -5  12   7        167.04        158.72        26.97 o                         
  -4  12   7       5973.53       5845.97       186.97 o                         
  -3  12   7       2517.03       2587.50        87.64 o                         
  -2  12   7        149.23        130.54        20.94 o                         
  -1  12   7       1792.49       1686.88        62.27 o                         
   0  12   7        715.51        786.94        39.65 o                         
   1  12   7       1293.49       1376.13        67.72 o                         
   2  12   7       3234.79       3169.60        98.18 o                         
   3  12   7          1.79         10.01        15.96 o                         
   4  12   7       2394.34       2260.45        80.76 o                         
   5  12   7        324.69        328.23        33.19 o                         
   6  12   7       1969.43       1983.72        79.52 o                         
  -5  13   7       4962.46       4993.36       204.20 o                         
  -4  13   7       1370.32       1304.73        73.86 o                         
  -3  13   7        113.10         57.13        22.59 o                         
  -2  13   7        542.03        519.88        43.70 o                         
  -1  13   7        137.02         83.54        22.07 o                         
   0  13   7       1567.73       1641.46        77.60 o                         
   1  13   7        954.11        956.44        55.21 o                         
   2  13   7       4104.27       3908.92       138.72 o                         
   3  13   7       4431.10       4279.07       147.98 o                         
   4  13   7         14.59        -17.10        19.16 o                         
  -2  14   7        208.86        212.30        33.74 o                         
  -1  14   7         54.80         30.67        24.65 o                         
   0  14   7        932.74        880.09        68.48 o                         
   1  14   7       7998.34       8310.84       304.72 o                         
 -12   0   8       3648.18       3632.25       248.54 o                         
 -10   0   8        385.79        472.70        48.04 o                         
  -8   0   8      20277.72      20362.64       607.09 o                         
  -6   0   8       1937.28       1973.77        54.52 o                         
  -4   0   8       1222.61       1468.50        35.07 o                         
  -2   0   8        391.61        513.81        14.79 o                         
   0   0   8      36959.16      34378.97       859.15 o                         
   2   0   8        518.42        499.00        15.60 o                         
   4   0   8      17313.87      18142.60       412.07 o                         
   6   0   8        744.84        802.00        26.49 o                         
   8   0   8       2709.66       3004.68        93.31 o                         
  10   0   8       1251.46       1009.87        67.82 o                         
  12   0   8       4464.50       4277.91       261.38 o                         
 -12   1   8        516.52        579.15        60.08 o                         
 -11   1   8        967.21       1142.64        68.46 o                         
 -10   1   8       1531.30       1491.69        70.32 o                         
  -9   1   8       1701.84       1575.93        53.21 o                         
  -8   1   8       1565.06       1601.76        44.25 o                         
  -7   1   8        501.60        487.90        16.14 o                         
  -6   1   8      25841.26      26008.56       424.89 o                         
  -5   1   8          6.72         15.45         4.57 o                         
  -4   1   8       1577.76       1459.28        24.71 o                         
  -3   1   8       3189.25       3324.50        48.40 o                         
  -2   1   8      28885.54      27329.83       444.14 o                         
  -1   1   8        900.11        950.81        17.03 o                         
   0   1   8        753.59        627.06        13.05 o                         
   1   1   8      18202.89      18867.32       292.26 o                         
   2   1   8       9091.77       9040.64       138.03 o                         
   3   1   8       1600.30       1503.45        25.00 o                         
   4   1   8       1181.97       1381.59        26.94 o                         
   5   1   8        827.14        934.12        19.98 o                         
   6   1   8      25076.76      24992.21       390.75 o                         
   7   1   8       2872.18       2875.73        53.84 o                         
   8   1   8        253.57        230.75        16.61 o                         
   9   1   8       1281.17       1322.17        40.54 o                         
  10   1   8        871.70        814.65        33.88 o                         
  11   1   8       1167.02       1094.84        49.37 o                         
  12   1   8        159.90         65.14        28.66 o                         
 -12   2   8        671.12        834.70        73.61 o                         
 -11   2   8         89.41         51.94        22.77 o                         
 -10   2   8       2340.35       2524.72        97.88 o                         
  -9   2   8        546.21        556.49        30.15 o                         
  -8   2   8      15681.91      15324.06       337.11 o                         
  -7   2   8       6188.48       6340.88       112.69 o                         
  -6   2   8       5465.16       5467.38        93.51 o                         
  -5   2   8      17857.50      18722.02       302.74 o                         
  -4   2   8       1245.23       1342.57        23.46 o                         
  -3   2   8       8709.60       8749.95       131.07 o                         
  -2   2   8         60.89         25.06         3.70 o                         
  -1   2   8        689.83        672.41        15.26 o                         
   0   2   8      46436.47      46711.59       804.89 o                         
   1   2   8        182.92        230.08         7.73 o                         
   2   2   8      10658.03       9942.11       148.56 o                         
   3   2   8       6782.90       6544.68        96.91 o                         
   4   2   8       6778.39       6430.40        94.82 o                         
   5   2   8       7635.04       7703.17       117.56 o                         
   6   2   8       1943.35       1869.81        33.44 o                         
   7   2   8       3258.28       3279.25        63.74 o                         
   8   2   8       1650.56       1612.62        41.05 o                         
   9   2   8       1353.27       1315.93        40.83 o                         
  10   2   8        140.40        137.06        17.04 o                         
  11   2   8        232.07        201.20        24.58 o                         
  12   2   8       1423.71       1484.90        93.61 o                         
 -12   3   8       3017.71       3150.93       212.10 o                         
 -11   3   8       5433.30       5295.65       236.80 o                         
 -10   3   8       2033.59       2219.29        98.40 o                         
  -9   3   8       3981.62       4060.70       124.03 o                         
  -8   3   8         43.63         42.51        10.57 o                         
  -7   3   8       4196.95       4212.51        80.61 o                         
  -6   3   8        328.34        291.47        11.52 o                         
  -5   3   8          1.12         15.08         4.42 o                         
  -4   3   8      25994.71      25833.54       377.13 o                         
  -3   3   8       7122.22       7286.25       110.41 o                         
  -2   3   8       4193.21       3897.90        64.07 o                         
  -1   3   8      11775.66      11672.53       209.24 o                         
   0   3   8       2024.70       2132.24        37.64 o                         
   1   3   8      17410.97      18318.01       289.29 o                         
   2   3   8        349.34        460.39        11.43 o                         
   3   3   8       7876.58       8411.21       120.95 o                         
   4   3   8      12288.67      12078.07       170.73 o                         
   5   3   8        602.95        694.74        16.20 o                         
   6   3   8        229.66        215.73        10.08 o                         
   7   3   8        224.40        270.39        13.70 o                         
   8   3   8       4736.21       4881.97       101.59 o                         
   9   3   8       3835.44       3507.64        86.69 o                         
  10   3   8        204.21        187.84        20.80 o                         
  11   3   8       1570.40       1480.02        63.06 o                         
 -12   4   8        503.10        477.95        57.31 o                         
 -11   4   8        309.35        276.29        34.27 o                         
 -10   4   8      10351.47      10261.01       306.11 o                         
  -9   4   8        638.15        678.35        36.78 o                         
  -8   4   8        198.89        192.41        14.15 o                         
  -7   4   8        436.11        455.32        18.12 o                         
  -6   4   8      15267.21      15421.52       255.36 o                         
  -5   4   8       3649.74       3752.31        57.78 o                         
  -4   4   8       6673.98       7050.98       101.44 o                         
  -3   4   8       2149.72       2209.21        36.25 o                         
  -2   4   8      22089.94      22045.70       339.36 o                         
  -1   4   8        717.57        836.45        17.21 o                         
   0   4   8        380.42        530.49        12.10 o                         
   1   4   8         19.26         36.85         4.09 o                         
   2   4   8      36929.03      36513.92       523.50 o                         
   3   4   8       5615.94       5466.22        80.03 o                         
   4   4   8       2692.60       2652.48        42.69 o                         
   5   4   8        668.93        696.84        16.61 o                         
   6   4   8         24.83         26.18         6.69 o                         
   7   4   8       2855.52       2935.44        62.56 o                         
   8   4   8       1585.19       1378.87        39.60 o                         
   9   4   8         90.81         91.59        14.55 o                         
  10   4   8       6156.80       6225.73       167.54 o                         
  11   4   8         30.61         34.64        21.63 o                         
 -11   5   8         54.94         40.39        18.80 o                         
 -10   5   8       1819.07       1749.75        67.24 o                         
  -9   5   8        397.21        392.39        30.06 o                         
  -8   5   8       2636.01       2853.26        87.14 o                         
  -7   5   8        193.41        229.09        15.24 o                         
  -6   5   8        472.62        494.53        15.85 o                         
  -5   5   8         31.58         40.00         5.77 o                         
  -4   5   8      38086.25      37723.20       541.68 o                         
  -3   5   8         68.28         80.48         5.67 o                         
  -2   5   8       1649.18       1443.92        25.61 o                         
  -1   5   8       3283.93       3192.94        50.15 o                         
   0   5   8       3135.28       3082.58        47.00 o                         
   1   5   8        258.32        296.89         8.67 o                         
   2   5   8       2299.56       2451.85        41.75 o                         
   3   5   8         29.71         52.49         5.34 o                         
   4   5   8      20399.57      20003.17       298.38 o                         
   5   5   8        699.56        681.01        18.31 o                         
   6   5   8        331.16        373.29        15.09 o                         
   7   5   8        345.17        361.58        17.69 o                         
   8   5   8       8494.93       8620.54       191.93 o                         
   9   5   8          2.26         -1.21        12.25 o                         
  10   5   8        108.92         58.34        18.65 o                         
  11   5   8         85.46         77.91        24.07 o                         
 -11   6   8          3.17          6.65        25.29 o                         
 -10   6   8       9880.09      10320.59       294.83 o                         
  -9   6   8         39.99          4.31        15.02 o                         
  -8   6   8       1295.90       1448.81        53.70 o                         
  -7   6   8       2784.34       3017.86        76.52 o                         
  -6   6   8       5943.29       5886.69       112.26 o                         
  -5   6   8       6513.16       6414.43       112.27 o                         
  -4   6   8       3130.61       3194.69        52.13 o                         
  -3   6   8       3317.39       3530.22        56.61 o                         
  -2   6   8       5971.70       5906.17        87.63 o                         
  -1   6   8       1552.35       1561.63        26.96 o                         
   0   6   8        164.65        128.32         7.57 o                         
   1   6   8       1085.39       1051.21        21.06 o                         
   2   6   8      23423.72      22686.21       317.20 o                         
   3   6   8        885.36        975.41        20.14 o                         
   4   6   8        929.33        911.86        22.07 o                         
   5   6   8       4713.89       4591.12        83.44 o                         
   6   6   8        426.05        423.00        17.65 o                         
   7   6   8       2324.43       2363.18        62.40 o                         
   8   6   8        212.33        153.57        16.69 o                         
   9   6   8        136.93        125.35        18.18 o                         
  10   6   8       4236.15       4462.30       148.34 o                         
  11   6   8          1.65         20.87        25.45 o                         
 -11   7   8       1078.37       1024.27        88.79 o                         
 -10   7   8        589.05        567.88        44.34 o                         
  -9   7   8       3905.18       3670.08       117.71 o                         
  -8   7   8          5.15          7.44        14.28 o                         
  -7   7   8       1477.64       1499.80        49.01 o                         
  -6   7   8       1646.70       1667.97        43.87 o                         
  -5   7   8        557.62        542.15        20.44 o                         
  -4   7   8      13614.48      13654.11       226.69 o                         
  -3   7   8         92.95         86.99         7.72 o                         
  -2   7   8       8039.30       7863.87       127.33 o                         
  -1   7   8      15851.56      15683.28       246.97 o                         
   0   7   8       4334.20       4369.46        71.29 o                         
   1   7   8       4851.77       4774.25        77.43 o                         
   2   7   8        269.54        297.45        11.76 o                         
   3   7   8       2749.24       2740.74        49.17 o                         
   4   7   8       2655.22       2599.00        51.71 o                         
   5   7   8        998.12       1040.45        29.54 o                         
   6   7   8       2836.16       2828.81        68.83 o                         
   7   7   8       4109.13       3914.36        93.19 o                         
   8   7   8       1494.40       1443.49        48.79 o                         
   9   7   8       2134.60       2232.34        81.96 o                         
  10   7   8        276.38        261.47        33.89 o                         
 -10   8   8        159.36        121.56        29.22 o                         
  -9   8   8         75.00         37.70        21.99 o                         
  -8   8   8       7233.44       7270.78       221.75 o                         
  -7   8   8       5750.10       6037.11       156.35 o                         
  -6   8   8       1739.02       1829.90        51.74 o                         
  -5   8   8       3766.69       3777.44        79.68 o                         
  -4   8   8          5.90         12.53         7.78 o                         
  -3   8   8       3445.84       3658.71        71.03 o                         
  -2   8   8         43.45         41.50         7.69 o                         
  -1   8   8       2246.76       2222.79        43.72 o                         
   0   8   8      11544.99      11938.88       203.24 o                         
   1   8   8       4030.53       3689.24        65.13 o                         
   2   8   8       1916.91       1786.52        40.08 o                         
   3   8   8       1147.98       1240.45        31.70 o                         
   4   8   8       7017.29       6619.45       126.34 o                         
   5   8   8       6085.41       5821.51       123.85 o                         
   6   8   8        152.92        129.95        14.82 o                         
   7   8   8       2639.38       2470.42        73.38 o                         
   8   8   8        716.96        754.10        39.49 o                         
   9   8   8        287.71        242.60        29.78 o                         
  -9   9   8        662.16        623.96        56.07 o                         
  -8   9   8       1443.01       1318.48        67.02 o                         
  -7   9   8        730.64        846.30        42.22 o                         
  -6   9   8       9760.11       9859.60       252.27 o                         
  -5   9   8         89.12         95.70        13.46 o                         
  -4   9   8        196.83        199.99        14.91 o                         
  -3   9   8         78.31         63.47        10.50 o                         
  -2   9   8      14678.62      14730.43       276.91 o                         
  -1   9   8       2545.86       2420.14        53.75 o                         
   0   9   8        493.06        507.78        19.43 o                         
   1   9   8        838.14        834.74        25.59 o                         
   2   9   8       4349.10       4171.25        83.81 o                         
   3   9   8         20.03          2.18         9.15 o                         
   4   9   8        566.00        583.80        24.45 o                         
   5   9   8        330.95        320.95        20.19 o                         
   6   9   8      14279.69      14794.98       338.05 o                         
   7   9   8        340.54        280.69        27.09 o                         
   8   9   8          0.37        -12.38        17.96 o                         
   9   9   8         60.62         37.47        22.62 o                         
  -8  10   8      11136.47      11256.22       462.04 o                         
  -7  10   8          1.52         14.64        21.42 o                         
  -6  10   8        944.78        920.78        47.17 o                         
  -5  10   8       2287.92       2322.01        67.94 o                         
  -4  10   8          7.89          7.87        11.72 o                         
  -3  10   8        525.81        472.42        23.27 o                         
  -2  10   8       2577.64       2495.47        61.66 o                         
  -1  10   8        273.92        262.92        16.71 o                         
   0  10   8      22459.11      22130.32       438.92 o                         
   1  10   8        240.57        270.84        18.27 o                         
   2  10   8         19.47         21.70        10.79 o                         
   3  10   8        790.06        813.68        29.47 o                         
   4  10   8       3839.98       3947.29        92.67 o                         
   5  10   8         53.18         54.93        16.23 o                         
   6  10   8        637.13        704.54        35.71 o                         
   7  10   8        217.59        193.69        23.51 o                         
   8  10   8       2916.93       2865.43       113.62 o                         
  -7  11   8        539.49        573.49        49.45 o                         
  -6  11   8       6784.64       7001.40       292.48 o                         
  -5  11   8        632.46        719.11        41.90 o                         
  -4  11   8       1361.68       1378.23        57.17 o                         
  -3  11   8       3970.75       4206.05       110.01 o                         
  -2  11   8       7485.33       7197.74       170.09 o                         
  -1  11   8        943.06        968.64        37.91 o                         
   0  11   8       1523.62       1539.16        54.94 o                         
   1  11   8       6453.55       6384.37       160.35 o                         
   2  11   8        166.19        136.04        17.73 o                         
   3  11   8       1387.86       1506.43        53.22 o                         
   4  11   8          4.07         19.96        15.70 o                         
   5  11   8        111.21        124.79        21.98 o                         
   6  11   8       2913.28       2896.11       104.69 o                         
   7  11   8         55.50         38.68        22.84 o                         
  -6  12   8       1088.35       1157.47        72.20 o                         
  -5  12   8       4556.02       4438.31       157.04 o                         
  -4  12   8        179.72        159.76        26.62 o                         
  -3  12   8       3404.54       3401.76       110.14 o                         
  -2  12   8       1289.59       1352.52        58.41 o                         
  -1  12   8         33.52         24.17        17.09 o                         
   0  12   8       1324.84       1405.86        61.09 o                         
   1  12   8         32.14         25.41        18.36 o                         
   2  12   8       1746.42       1752.01        68.05 o                         
   3  12   8       5359.34       5424.43       163.46 o                         
   4  12   8        372.60        411.19        31.29 o                         
   5  12   8       2384.40       2391.74        91.62 o                         
   6  12   8          1.19         31.00        22.34 o                         
  -4  13   8       4951.66       4978.40       174.69 o                         
  -3  13   8       3269.23       3247.87       117.75 o                         
  -2  13   8        285.15        235.56        29.96 o                         
  -1  13   8        161.81         83.50        25.33 o                         
   0  13   8        674.79        625.68        45.66 o                         
   1  13   8       2999.09       3101.56       119.11 o                         
   2  13   8         82.81         72.09        24.62 o                         
   3  13   8        870.94        866.46        54.21 o                         
   4  13   8       2541.77       2766.36       139.04 o                         
 -11   0   9       1597.64       1568.18       137.82 o                         
  -9   0   9       1999.32       1773.40        93.82 o                         
  -7   0   9      17089.54      16960.35       402.44 o                         
  -5   0   9       8692.76       8127.77       194.88 o                         
  -3   0   9        108.72        172.62         8.46 o                         
  -1   0   9      26715.30      28261.54       682.03 o                         
   1   0   9       7745.72       6959.78       170.20 o                         
   3   0   9       2067.20       2030.99        48.49 o                         
   5   0   9       4791.79       5093.14       126.68 o                         
   7   0   9       4650.87       4618.25       123.96 o                         
   9   0   9       5081.10       5425.15       179.54 o                         
  11   0   9       1425.36       1153.93       122.22 o                         
 -12   1   9       1387.33       1428.95        96.02 o                         
 -11   1   9       2754.74       2910.03       133.61 o                         
 -10   1   9       1026.95       1093.06        56.49 o                         
  -9   1   9       2853.11       3061.81        99.16 o                         
  -8   1   9       1252.94       1274.43        40.10 o                         
  -7   1   9      14377.46      14795.88       253.62 o                         
  -6   1   9         11.16         14.17         5.71 o                         
  -5   1   9       9002.27       8664.83       138.05 o                         
  -4   1   9        522.60        499.60        10.98 o                         
  -3   1   9        423.02        370.60         8.97 o                         
  -2   1   9       2471.56       2341.50        39.22 o                         
  -1   1   9      39540.53      41795.23       677.77 o                         
   0   1   9       5297.63       5400.37        89.82 o                         
   1   1   9      19006.60      18502.64       292.64 o                         
   2   1   9       7052.01       7396.23       115.88 o                         
   3   1   9        141.24        138.42         6.95 o                         
   4   1   9       1109.72       1205.38        23.39 o                         
   5   1   9       5530.53       5617.69        88.66 o                         
   6   1   9       1291.95       1277.91        28.05 o                         
   7   1   9      11383.15      11614.74       207.77 o                         
   8   1   9       1432.18       1511.48        40.94 o                         
   9   1   9        829.38        898.51        34.66 o                         
  10   1   9        849.45        789.67        45.48 o                         
  11   1   9        168.94        100.06        27.05 o                         
 -12   2   9       1089.61       1010.98        87.14 o                         
 -11   2   9        265.65        172.82        37.35 o                         
 -10   2   9         15.82         10.83        18.39 o                         
  -9   2   9       1470.67       1493.33        62.14 o                         
  -8   2   9       2427.65       2643.85        71.60 o                         
  -7   2   9      15571.11      15732.38       304.77 o                         
  -6   2   9       8805.57       8811.52       146.42 o                         
  -5   2   9      12534.25      12672.48       203.81 o                         
  -4   2   9      14774.54      15202.24       253.63 o                         
  -3   2   9       6761.77       6553.91       102.07 o                         
  -2   2   9       3915.17       3925.58        66.29 o                         
  -1   2   9       6919.43       7240.92       131.32 o                         
   0   2   9        972.60       1038.61        22.94 o                         
   1   2   9      12450.97      12206.50       197.57 o                         
   2   2   9       3161.85       3219.02        50.31 o                         
   3   2   9       4700.27       4349.11        66.15 o                         
   4   2   9       9854.84       9641.51       143.94 o                         
   5   2   9       7924.49       7518.97       116.63 o                         
   6   2   9       7583.54       7773.29       128.44 o                         
   7   2   9       1591.22       1553.25        37.83 o                         
   8   2   9       2596.22       2666.02        64.40 o                         
   9   2   9        351.64        374.45        24.42 o                         
  10   2   9         22.80          7.84        14.99 o                         
  11   2   9          8.87         13.65        22.45 o                         
 -12   3   9       1091.54       1059.86        81.54 o                         
 -11   3   9       3343.72       3310.71       136.46 o                         
 -10   3   9       5536.65       5669.20       187.88 o                         
  -9   3   9       5755.77       5598.90       161.92 o                         
  -8   3   9       2921.02       2955.42        82.32 o                         
  -7   3   9        555.41        584.27        23.53 o                         
  -6   3   9       1488.45       1494.18        31.93 o                         
  -5   3   9       1376.83       1547.56        28.86 o                         
  -4   3   9        964.10       1056.09        20.40 o                         
  -3   3   9      14742.92      13899.85       224.83 o                         
  -2   3   9       9127.34       9289.33       156.11 o                         
  -1   3   9       4423.12       4013.26        71.92 o                         
   0   3   9      23075.92      23713.80       419.87 o                         
   1   3   9       6202.89       6091.21       100.39 o                         
   2   3   9       9574.50       9361.33       146.98 o                         
   3   3   9       4576.82       4730.68        74.66 o                         
   4   3   9       1171.48       1219.44        24.42 o                         
   5   3   9       2418.60       2522.10        42.47 o                         
   6   3   9       2249.41       2234.59        40.48 o                         
   7   3   9        194.34        179.79        12.22 o                         
   8   3   9       1798.23       1906.25        49.78 o                         
   9   3   9       2849.85       2939.23        78.80 o                         
  10   3   9       3891.80       3921.37       114.48 o                         
  11   3   9        642.88        625.57        51.73 o                         
 -11   4   9       4649.50       4632.21       181.77 o                         
 -10   4   9          1.34         25.20        21.41 o                         
  -9   4   9      10042.13      10006.70       301.38 o                         
  -8   4   9       1066.19       1095.70        47.94 o                         
  -7   4   9        639.21        616.92        26.94 o                         
  -6   4   9        511.71        564.15        17.13 o                         
  -5   4   9       8271.72       7772.67       124.97 o                         
  -4   4   9       5634.35       5761.43        94.48 o                         
  -3   4   9      17294.57      17822.85       279.08 o                         
  -2   4   9         67.04         62.24         5.52 o                         
  -1   4   9       4271.32       3941.70        67.01 o                         
   0   4   9        376.84        396.41        11.04 o                         
   1   4   9       3318.81       3968.33        60.02 o                         
   2   4   9        388.49        444.54        11.74 o                         
   3   4   9      23984.26      24544.62       362.82 o                         
   4   4   9       1621.61       1574.31        27.87 o                         
   5   4   9       3314.32       3378.04        55.36 o                         
   6   4   9       1084.52       1150.28        27.92 o                         
   7   4   9        125.38        148.77        12.24 o                         
   8   4   9        989.50        957.96        33.34 o                         
   9   4   9       3172.77       2811.40        75.18 o                         
  10   4   9          0.03         29.55        15.65 o                         
  11   4   9       2864.27       3154.22       118.70 o                         
 -11   5   9       4137.46       4539.74       205.39 o                         
 -10   5   9         13.82         -3.67        21.59 o                         
  -9   5   9       7410.85       7670.47       247.37 o                         
  -8   5   9        630.75        636.83        30.67 o                         
  -7   5   9        457.18        443.96        20.53 o                         
  -6   5   9          0.86         -1.71         6.42 o                         
  -5   5   9       8281.51       8491.87       135.36 o                         
  -4   5   9          2.52         12.84         4.96 o                         
  -3   5   9      25798.38      25982.90       394.13 o                         
  -2   5   9        115.28        139.94         6.18 o                         
  -1   5   9       4385.44       4082.88        64.83 o                         
   0   5   9       2736.46       2671.40        42.55 o                         
   1   5   9       3051.54       2777.62        42.24 o                         
   2   5   9        413.91        504.03        12.69 o                         
   3   5   9      18076.94      18163.42       264.13 o                         
   4   5   9        229.02        227.63         9.36 o                         
   5   5   9       7718.15       7588.69       132.22 o                         
   6   5   9        331.74        305.84        15.25 o                         
   7   5   9        481.01        495.52        21.37 o                         
   8   5   9        219.77        239.25        18.16 o                         
   9   5   9       4801.97       4750.41       128.10 o                         
  10   5   9         39.37         12.29        17.40 o                         
  11   5   9       1231.51       1288.87        71.61 o                         
 -11   6   9       1919.19       1973.38       126.46 o                         
 -10   6   9         39.05         46.90        22.34 o                         
  -9   6   9       5159.49       5263.81       183.47 o                         
  -8   6   9        663.57        658.46        33.14 o                         
  -7   6   9       1025.58       1166.07        41.16 o                         
  -6   6   9       7831.21       8138.40       160.36 o                         
  -5   6   9       4396.44       4677.40        85.65 o                         
  -4   6   9        595.71        620.35        17.59 o                         
  -3   6   9      10545.83      10965.56       169.69 o                         
  -2   6   9       3242.59       3314.63        54.10 o                         
  -1   6   9       2163.31       2118.83        34.80 o                         
   0   6   9         48.56         66.38         5.39 o                         
   1   6   9        233.74        269.86         9.13 o                         
   2   6   9       1023.46       1038.53        21.07 o                         
   3   6   9      13206.43      12644.51       201.56 o                         
   4   6   9       1702.17       1704.46        36.52 o                         
   5   6   9       2930.81       2860.99        59.44 o                         
   6   6   9       4135.13       4142.62        91.31 o                         
   7   6   9          5.62          5.16        10.63 o                         
   8   6   9        851.42        830.22        35.00 o                         
   9   6   9       1157.78       1190.19        46.42 o                         
  10   6   9        189.16        157.00        23.62 o                         
 -10   7   9       1149.24       1007.32        60.28 o                         
  -9   7   9       2361.16       2269.84        95.90 o                         
  -8   7   9       4513.43       4556.32       145.14 o                         
  -7   7   9        964.85        984.52        39.49 o                         
  -6   7   9        209.84        157.60        13.62 o                         
  -5   7   9          9.43          3.69         7.80 o                         
  -4   7   9       2536.41       2621.02        51.19 o                         
  -3   7   9       5687.57       5412.22        94.64 o                         
  -2   7   9       1634.89       1777.46        35.97 o                         
  -1   7   9       9161.78       8995.54       150.39 o                         
   0   7   9      13742.00      13761.91       221.67 o                         
   1   7   9       4793.22       4950.58        83.20 o                         
   2   7   9       4542.30       4732.17        83.84 o                         
   3   7   9       2685.71       2869.68        54.17 o                         
   4   7   9       1718.93       1732.94        40.40 o                         
   5   7   9          1.91         -2.24         9.04 o                         
   6   7   9         33.92         17.47        10.42 o                         
   7   7   9        372.98        417.76        22.84 o                         
   8   7   9       2266.60       2356.40        73.28 o                         
   9   7   9       1444.61       1446.77        57.31 o                         
  10   7   9       1695.40       1578.70        69.91 o                         
 -10   8   9         49.32         45.69        38.51 o                         
  -9   8   9         13.45          2.35        20.67 o                         
  -8   8   9        450.91        387.50        41.14 o                         
  -7   8   9       7187.70       7287.99       204.23 o                         
  -6   8   9      10314.72      10186.59       255.31 o                         
  -5   8   9       5948.24       5789.83       128.53 o                         
  -4   8   9       1970.96       1983.13        45.37 o                         
  -3   8   9        715.88        708.72        21.90 o                         
  -2   8   9       5731.41       5848.71       105.56 o                         
  -1   8   9       3622.42       3687.34        71.98 o                         
   0   8   9        102.52        104.34         9.49 o                         
   1   8   9       3187.64       3174.90        60.35 o                         
   2   8   9       4053.03       4080.77        80.33 o                         
   3   8   9       2146.97       2153.53        47.55 o                         
   4   8   9       2705.82       2862.48        64.93 o                         
   5   8   9       3110.38       3224.80        76.60 o                         
   6   8   9       4346.37       4360.82       106.33 o                         
   7   8   9       1359.62       1331.32        46.86 o                         
   8   8   9        611.32        629.11        35.87 o                         
   9   8   9        192.75        223.42        28.01 o                         
  -9   9   9        819.62        840.55        61.65 o                         
  -8   9   9       1864.25       2047.76        88.38 o                         
  -7   9   9       7771.60       7911.69       240.09 o                         
  -6   9   9          2.44         16.40        14.75 o                         
  -5   9   9       4805.94       4901.00       125.09 o                         
  -4   9   9        175.56        165.16        15.13 o                         
  -3   9   9        102.40         60.73        10.80 o                         
  -2   9   9         12.79          7.62         8.94 o                         
  -1   9   9       9069.69       8766.30       173.37 o                         
   0   9   9       2639.39       2568.71        56.73 o                         
   1   9   9       4069.06       3955.37        78.25 o                         
   2   9   9         30.28         40.25        10.27 o                         
   3   9   9       1556.47       1535.45        45.04 o                         
   4   9   9          8.10          7.56        11.06 o                         
   5   9   9       4909.72       4784.54       116.46 o                         
   6   9   9        112.47         94.30        17.35 o                         
   7   9   9       5880.46       5887.46       190.41 o                         
   8   9   9        922.13        894.50        50.67 o                         
  -8  10   9        690.46        719.13        59.73 o                         
  -7  10   9       7744.84       7726.47       260.79 o                         
  -6  10   9         25.23         40.07        18.46 o                         
  -5  10   9       3478.59       3438.79        90.12 o                         
  -4  10   9       5698.38       5871.11       139.20 o                         
  -3  10   9          8.32         24.91        11.59 o                         
  -2  10   9        148.62        125.61        14.46 o                         
  -1  10   9       7395.27       7201.22       162.81 o                         
   0  10   9          5.50        -11.96        11.78 o                         
   1  10   9      16137.25      15819.09       332.23 o                         
   2  10   9          4.46         -7.88        10.96 o                         
   3  10   9         47.61         64.03        13.55 o                         
   4  10   9       1614.79       1631.68        57.49 o                         
   5  10   9       2190.32       2272.33        76.94 o                         
   6  10   9          0.73         -6.77        17.86 o                         
   7  10   9       1424.37       1414.76        69.20 o                         
   8  10   9        356.14        373.20        38.96 o                         
  -7  11   9       2840.11       2620.69       119.20 o                         
  -6  11   9        487.31        532.47        43.76 o                         
  -5  11   9       3098.62       3018.32       107.76 o                         
  -4  11   9         19.04          4.20        15.11 o                         
  -3  11   9       1008.61        992.14        41.15 o                         
  -2  11   9       4513.76       4373.00       114.94 o                         
  -1  11   9       6255.65       6273.06       166.41 o                         
   0  11   9       1312.20       1336.37        50.03 o                         
   1  11   9       4881.18       4926.87       133.17 o                         
   2  11   9       4238.60       4318.85       122.92 o                         
   3  11   9          1.71         -3.37        15.55 o                         
   4  11   9        346.41        348.18        29.02 o                         
   5  11   9       1209.52       1183.97        61.11 o                         
   6  11   9        990.77        933.14        53.50 o                         
   7  11   9       1601.18       1652.68        77.31 o                         
  -6  12   9        959.74        885.04        61.62 o                         
  -5  12   9       2257.10       2296.20        95.81 o                         
  -4  12   9       5732.50       5792.19       194.07 o                         
  -3  12   9       1730.42       1700.59        75.33 o                         
  -2  12   9        580.18        573.00        37.92 o                         
  -1  12   9          0.54         -4.85        17.71 o                         
   0  12   9         44.46         24.04        18.52 o                         
   1  12   9        587.17        601.53        38.01 o                         
   2  12   9        207.27        183.03        26.05 o                         
   3  12   9       3402.13       3468.72       113.61 o                         
   4  12   9       4891.78       4920.64       158.10 o                         
   5  12   9       1173.08       1214.51        68.97 o                         
  -4  13   9         51.35         50.83        24.39 o                         
  -3  13   9       3653.96       4233.85       151.05 o                         
  -2  13   9       3455.69       3424.46       135.64 o                         
  -1  13   9        966.38       1162.01        77.87 o                         
   0  13   9        223.63        145.55        27.14 o                         
   1  13   9        325.05        329.32        35.39 o                         
   2  13   9       2399.66       2466.68       105.12 o                         
   3  13   9       1620.88       1657.98        78.66 o                         
 -12   0  10       9586.54       9105.66       540.74 o                         
 -10   0  10          6.26         30.42        25.05 o                         
  -8   0  10       8872.96       8857.14       308.86 o                         
  -6   0  10       3211.77       2944.84        83.12 o                         
  -4   0  10      22777.65      22518.45       483.03 o                         
  -2   0  10          9.77         12.99         4.85 o                         
   0   0  10      37372.77      38930.07       907.17 o                         
   2   0  10       9493.04       9420.88       232.26 o                         
   4   0  10         32.00         51.06         7.62 o                         
   6   0  10       2172.86       2114.02        60.64 o                         
   8   0  10       7490.41       7613.40       230.53 o                         
  10   0  10       1401.62       1333.69        84.85 o                         
 -12   1  10       1017.38       1072.81        90.76 o                         
 -11   1  10       1566.41       1464.25       104.54 o                         
 -10   1  10       2456.03       2615.24       104.08 o                         
  -9   1  10       1309.12       1311.77        58.86 o                         
  -8   1  10       1390.61       1452.01        53.00 o                         
  -7   1  10       1039.88       1087.76        32.24 o                         
  -6   1  10      28183.17      27693.69       459.70 o                         
  -5   1  10        289.80        296.35         9.87 o                         
  -4   1  10        822.24        818.50        16.18 o                         
  -3   1  10        682.39        663.79        13.46 o                         
  -2   1  10       1141.94       1364.81        26.77 o                         
  -1   1  10       3708.80       3806.71        67.77 o                         
   0   1  10      20311.31      19737.51       345.02 o                         
   1   1  10        675.91        543.39        11.86 o                         
   2   1  10      24982.48      24580.52       387.87 o                         
   3   1  10       2117.76       2156.17        36.77 o                         
   4   1  10        277.97        376.90        11.36 o                         
   5   1  10       1269.47       1174.10        25.10 o                         
   6   1  10       7180.39       7300.55       124.98 o                         
   7   1  10          7.62         31.88         8.98 o                         
   8   1  10       1087.79       1203.82        37.28 o                         
   9   1  10        746.57        771.58        41.53 o                         
  10   1  10        357.13        387.32        32.03 o                         
  11   1  10        411.44        300.94        41.28 o                         
 -12   2  10       2605.88       2752.49       169.80 o                         
 -11   2  10        660.65        661.15        54.43 o                         
 -10   2  10        455.91        444.32        38.73 o                         
  -9   2  10        463.05        455.44        32.09 o                         
  -8   2  10       1303.65       1327.71        52.39 o                         
  -7   2  10       6366.19       6406.03       145.88 o                         
  -6   2  10       5664.62       5618.56       100.14 o                         
  -5   2  10      10006.82      10421.23       170.66 o                         
  -4   2  10      17481.21      18289.48       307.90 o                         
  -3   2  10       6565.22       6591.67       108.81 o                         
  -2   2  10      11693.41      11377.98       203.62 o                         
  -1   2  10        292.91        329.95        11.31 o                         
   0   2  10      13110.04      12773.48       227.55 o                         
   1   2  10        570.26        576.93        16.85 o                         
   2   2  10         73.38        110.88         5.63 o                         
   3   2  10       8316.36       8733.48       142.04 o                         
   4   2  10        933.19        951.88        19.93 o                         
   5   2  10      11432.95      11763.46       190.51 o                         
   6   2  10       2560.79       2564.32        50.56 o                         
   7   2  10       4002.51       3850.51        81.40 o                         
   8   2  10       3592.47       3496.24        90.69 o                         
   9   2  10       1162.80       1140.33        42.31 o                         
  10   2  10         17.46          6.59        19.00 o                         
  11   2  10          2.17          0.91        24.12 o                         
 -11   3  10       1697.28       1596.96        94.52 o                         
 -10   3  10       1092.45       1318.30        75.16 o                         
  -9   3  10       6031.54       6271.06       193.84 o                         
  -8   3  10       5778.42       6151.83       181.76 o                         
  -7   3  10       2019.33       2027.86        54.72 o                         
  -6   3  10        579.41        574.29        20.07 o                         
  -5   3  10        104.51         88.51         7.53 o                         
  -4   3  10       7318.08       7656.70       130.06 o                         
  -3   3  10       2281.08       2385.93        44.19 o                         
  -2   3  10       3784.79       3707.13        68.62 o                         
  -1   3  10      11491.67      11371.80       204.61 o                         
   0   3  10       5522.40       5486.71       108.06 o                         
   1   3  10      16685.58      17996.87       325.75 o                         
   2   3  10       6750.14       6531.34       105.55 o                         
   3   3  10       9136.93       9552.51       146.68 o                         
   4   3  10       9051.91       9301.45       146.58 o                         
   5   3  10         32.84         20.44         6.23 o                         
   6   3  10         13.54         24.07         7.86 o                         
   7   3  10       1914.66       1930.70        49.08 o                         
   8   3  10         16.30          7.81        11.01 o                         
   9   3  10       3634.08       3492.52        92.35 o                         
  10   3  10        770.16        797.72        41.60 o                         
  11   3  10       1844.77       1747.26        86.07 o                         
 -11   4  10        107.82         72.82        43.09 o                         
 -10   4  10      12145.25      12225.64       454.35 o                         
  -9   4  10         37.82         51.86        19.22 o                         
  -8   4  10       3222.29       3101.09       100.82 o                         
  -7   4  10       3243.92       3282.99        86.67 o                         
  -6   4  10        992.24        902.89        26.69 o                         
  -5   4  10        870.78        920.93        22.62 o                         
  -4   4  10       4055.51       3777.70        64.92 o                         
  -3   4  10       3499.81       3607.12        60.72 o                         
  -2   4  10      38953.11      39252.64       657.68 o                         
  -1   4  10         73.97         85.79         6.10 o                         
   0   4  10        167.81        183.55         8.07 o                         
   1   4  10         84.95        143.10         7.19 o                         
   2   4  10      10681.65      11295.34       172.08 o                         
   3   4  10       1420.40       1378.37        27.11 o                         
   4   4  10       4647.10       4913.08        84.46 o                         
   5   4  10       1226.72       1225.77        29.59 o                         
   6   4  10       5997.44       5903.66       114.38 o                         
   7   4  10        467.04        535.84        24.77 o                         
   8   4  10         11.33         13.25        10.03 o                         
   9   4  10        113.24         95.66        15.31 o                         
  10   4  10       3951.53       4002.87       116.94 o                         
  11   4  10          2.95         14.97        25.04 o                         
 -11   5  10          7.34          2.09        34.85 o                         
 -10   5  10       2033.93       2231.02       120.86 o                         
  -9   5  10          0.35         -1.62        22.77 o                         
  -8   5  10      14502.66      15391.99       451.08 o                         
  -7   5  10       1348.63       1283.73        46.03 o                         
  -6   5  10          0.72          5.84         8.32 o                         
  -5   5  10          1.60          3.20         6.53 o                         
  -4   5  10      18039.55      18006.59       295.97 o                         
  -3   5  10         35.22         35.75         5.72 o                         
  -2   5  10       9181.73       9571.81       157.49 o                         
  -1   5  10         29.04         37.54         5.81 o                         
   0   5  10       5975.98       5786.74        95.25 o                         
   1   5  10       3324.15       3538.64        56.50 o                         
   2   5  10       1313.46       1290.87        24.89 o                         
   3   5  10        162.70        213.68         9.38 o                         
   4   5  10      19015.43      19051.51       318.07 o                         
   5   5  10        229.62        184.45        11.20 o                         
   6   5  10       2630.67       2646.66        59.46 o                         
   7   5  10        392.88        331.72        18.14 o                         
   8   5  10       2002.44       1890.56        58.76 o                         
   9   5  10         43.24         39.63        14.62 o                         
  10   5  10        434.87        516.36        32.47 o                         
 -11   6  10          2.97          3.88        37.00 o                         
 -10   6  10       6340.69       5865.29       256.44 o                         
  -9   6  10         81.70         42.66        25.54 o                         
  -8   6  10        741.60        640.97        44.39 o                         
  -7   6  10       2970.40       2960.93       114.04 o                         
  -6   6  10       1002.46        992.90        31.76 o                         
  -5   6  10       5988.49       6137.10       120.84 o                         
  -4   6  10       4129.26       4054.05        75.24 o                         
  -3   6  10        945.11       1094.89        23.88 o                         
  -2   6  10      14458.31      14752.02       225.81 o                         
  -1   6  10        663.41        653.20        15.13 o                         
   0   6  10        859.72       1003.13        20.04 o                         
   1   6  10       1973.08       2074.56        35.32 o                         
   2   6  10       3108.57       3112.53        53.69 o                         
   3   6  10       1661.95       1603.10        34.00 o                         
   4   6  10       2727.17       2846.79        57.66 o                         
   5   6  10       2367.75       2409.72        53.04 o                         
   6   6  10       3093.34       3153.31        75.43 o                         
   7   6  10       3183.71       3201.45        83.39 o                         
   8   6  10          3.16         15.45        13.53 o                         
   9   6  10        184.26        140.82        19.99 o                         
  10   6  10       1961.89       1909.01        71.19 o                         
 -10   7  10       1669.52       1939.87       123.52 o                         
  -9   7  10       1596.15       1534.02        80.87 o                         
  -8   7  10       4145.95       4474.00       143.16 o                         
  -7   7  10       2416.55       2536.76        87.77 o                         
  -6   7  10       2077.51       2083.71        62.45 o                         
  -5   7  10        252.65        235.49        14.41 o                         
  -4   7  10       1099.73       1180.06        29.16 o                         
  -3   7  10       2282.23       2304.73        46.14 o                         
  -2   7  10       1489.01       1349.54        29.83 o                         
  -1   7  10       6097.90       6197.87       108.87 o                         
   0   7  10      10290.33      10270.91       173.07 o                         
   1   7  10      11438.22      11050.83       185.69 o                         
   2   7  10       3008.64       2905.45        56.81 o                         
   3   7  10        257.35        289.70        13.85 o                         
   4   7  10       1459.51       1464.83        37.14 o                         
   5   7  10        326.94        319.94        17.20 o                         
   6   7  10         10.59         10.64        10.83 o                         
   7   7  10        857.50        875.78        36.67 o                         
   8   7  10         16.50         17.99        13.87 o                         
   9   7  10       2024.22       2079.52        72.18 o                         
  -9   8  10         80.19         74.34        23.36 o                         
  -8   8  10       1076.96       1022.71        63.86 o                         
  -7   8  10       1845.99       1903.62        67.41 o                         
  -6   8  10       2420.29       2385.31        78.01 o                         
  -5   8  10       5563.22       5476.99       135.74 o                         
  -4   8  10       8961.23       8704.90       181.72 o                         
  -3   8  10       2660.76       2576.45        64.66 o                         
  -2   8  10       1461.59       1476.84        36.09 o                         
  -1   8  10       3346.14       3364.57        66.83 o                         
   0   8  10      11400.63      11782.62       204.37 o                         
   1   8  10        602.05        598.47        19.89 o                         
   2   8  10         56.49         59.02         9.67 o                         
   3   8  10       2856.88       3080.63        69.07 o                         
   4   8  10          4.12          9.45        10.90 o                         
   5   8  10       1937.58       1980.35        59.43 o                         
   6   8  10       2167.48       2126.22        64.66 o                         
   7   8  10       4232.11       4179.18       122.69 o                         
   8   8  10       2668.52       2809.42        97.01 o                         
   9   8  10         69.63         96.19        21.15 o                         
  -9   9  10         90.43         74.18        48.80 o                         
  -8   9  10        229.28        257.92        31.79 o                         
  -7   9  10       1588.83       1660.12        77.70 o                         
  -6   9  10      15512.71      15674.69       415.19 o                         
  -5   9  10        672.86        659.96        32.38 o                         
  -4   9  10        835.81        836.45        32.16 o                         
  -3   9  10         12.57         13.32         9.78 o                         
  -2   9  10       2066.81       1981.35        50.84 o                         
  -1   9  10       1630.52       1472.01        40.36 o                         
   0   9  10       2401.02       2461.46        56.55 o                         
   1   9  10       2980.14       3095.24        71.07 o                         
   2   9  10       9784.00       9793.40       204.93 o                         
   3   9  10        331.41        291.92        21.14 o                         
   4   9  10       1501.74       1480.92        48.66 o                         
   5   9  10       1542.99       1520.56        53.40 o                         
   6   9  10       3962.88       3859.25       110.11 o                         
   7   9  10        643.04        541.32        36.37 o                         
   8   9  10       1867.14       1859.45        79.08 o                         
  -8  10  10       2531.38       2382.31       121.28 o                         
  -7  10  10        487.04        484.59        38.47 o                         
  -6  10  10       3035.23       2991.24        98.05 o                         
  -5  10  10          5.78         16.56        14.05 o                         
  -4  10  10       4348.21       4509.64       115.96 o                         
  -3  10  10       3212.37       3148.23        81.64 o                         
  -2  10  10         17.77         14.68        12.18 o                         
  -1  10  10        520.39        448.34        25.62 o                         
   0  10  10      10415.06      10362.93       239.69 o                         
   1  10  10        293.58        350.89        22.07 o                         
   2  10  10       2319.92       2325.79        65.55 o                         
   3  10  10        282.64        314.26        22.31 o                         
   4  10  10         46.54         51.11        15.68 o                         
   5  10  10       1060.49       1079.44        47.85 o                         
   6  10  10       1137.70       1322.66       111.51 o                         
   7  10  10         42.18         41.00        21.19 o                         
  -7  11  10         41.49         18.92        21.13 o                         
  -6  11  10       4743.59       5079.37       175.18 o                         
  -5  11  10        151.26        107.82        25.74 o                         
  -4  11  10         61.80         42.63        15.48 o                         
  -3  11  10       1135.44       1189.86        45.68 o                         
  -2  11  10         26.75         14.34        15.15 o                         
  -1  11  10       5249.75       4918.01       132.29 o                         
   0  11  10       1937.59       1971.35        62.88 o                         
   1  11  10       1895.06       1839.93        58.36 o                         
   2  11  10       5776.39       6012.96       153.07 o                         
   3  11  10       4629.47       4573.24       128.90 o                         
   4  11  10         28.96         -1.02        17.94 o                         
   5  11  10         54.73         42.64        22.64 o                         
   6  11  10       2193.48       2157.75       100.64 o                         
  -5  12  10       2125.45       2099.03        89.34 o                         
  -4  12  10       1855.76       2049.00        86.05 o                         
  -3  12  10       5164.39       4960.39       168.47 o                         
  -2  12  10       2066.03       2072.21        92.67 o                         
  -1  12  10          0.20        -10.39        20.97 o                         
   0  12  10       1276.99       1263.07        66.64 o                         
   1  12  10        107.10        111.89        24.86 o                         
   2  12  10        186.00        157.89        26.03 o                         
   3  12  10       1268.27       1214.47        62.49 o                         
   4  12  10        581.15        644.08        44.51 o                         
   5  12  10       2605.13       2630.10       116.50 o                         
  -3  13  10       1271.33       1305.34       101.12 o                         
  -2  13  10        790.69        928.12        60.30 o                         
  -1  13  10       2212.69       2320.71       102.57 o                         
   0  13  10        916.65       1076.82        63.24 o                         
   1  13  10        220.25        138.73        28.63 o                         
   2  13  10        229.66        249.96        32.33 o                         
 -11   0  11      14870.22      14922.80       652.14 o                         
  -9   0  11          1.44         -5.85        21.15 o                         
  -7   0  11       7737.40       7410.14       297.82 o                         
  -5   0  11        917.09        981.45        32.26 o                         
  -3   0  11      12778.62      12462.58       284.83 o                         
  -1   0  11        330.60        557.70        16.98 o                         
   1   0  11      37455.00      35792.07       891.93 o                         
   3   0  11          4.38         11.28         6.58 o                         
   5   0  11        166.54        164.74        11.88 o                         
   7   0  11        950.67        979.55        44.68 o                         
   9   0  11      10068.05       9631.79       340.87 o                         
  11   0  11        262.28        219.00        71.54 o                         
 -11   1  11         32.54         58.57        24.58 o                         
 -10   1  11       1691.76       1679.87        76.83 o                         
  -9   1  11       2039.81       1866.75        74.53 o                         
  -8   1  11       1693.89       1539.32        65.73 o                         
  -7   1  11        392.35        357.45        23.62 o                         
  -6   1  11          7.96         29.14         6.85 o                         
  -5   1  11      29109.09      30478.78       510.23 o                         
  -4   1  11         31.08         23.86         4.46 o                         
  -3   1  11        294.89        300.00         9.32 o                         
  -2   1  11       2022.54       2016.74        37.87 o                         
  -1   1  11       5651.36       6022.54       109.74 o                         
   0   1  11      10284.45      11318.02       206.12 o                         
   1   1  11         30.88         59.60         4.82 o                         
   2   1  11       1397.48       1378.83        27.32 o                         
   3   1  11      19926.94      19903.00       335.19 o                         
   4   1  11        764.27        796.55        18.49 o                         
   5   1  11          2.99          3.26         5.61 o                         
   6   1  11       1443.62       1480.14        36.01 o                         
   7   1  11       9794.43       9663.42       206.45 o                         
   8   1  11        899.87        950.65        34.15 o                         
   9   1  11          1.67         -2.32        13.84 o                         
  10   1  11       1150.24       1177.59        60.71 o                         
  11   1  11         80.56         59.43        28.63 o                         
 -11   2  11       3306.09       3278.53       143.43 o                         
 -10   2  11        194.92        113.16        24.19 o                         
  -9   2  11       2775.46       2900.21       109.92 o                         
  -8   2  11       6265.83       6166.41       199.96 o                         
  -7   2  11       6525.15       6449.78       166.11 o                         
  -6   2  11       6389.26       6469.79       128.49 o                         
  -5   2  11        261.47        230.42        10.08 o                         
  -4   2  11      10650.21      10765.02       190.22 o                         
  -3   2  11       6017.51       5633.88        93.58 o                         
  -2   2  11       6143.22       6134.06       110.92 o                         
  -1   2  11       1569.05       1292.42        28.16 o                         
   0   2  11        193.41        226.33         9.48 o                         
   1   2  11      15326.83      15501.12       265.65 o                         
   2   2  11       5083.67       5193.95        89.37 o                         
   3   2  11        823.00        776.79        18.11 o                         
   4   2  11       3491.63       3753.20        65.57 o                         
   5   2  11         22.42         13.82         6.74 o                         
   6   2  11       6573.18       6625.44       134.04 o                         
   7   2  11        215.82        288.92        16.84 o                         
   8   2  11       2922.41       2826.27        72.56 o                         
   9   2  11       3193.88       3357.35        94.47 o                         
  10   2  11         61.70         53.54        20.04 o                         
  11   2  11          0.93          0.55        25.53 o                         
 -11   3  11       1205.34       1178.15        99.94 o                         
 -10   3  11       3603.38       3975.12       221.15 o                         
  -9   3  11        100.59         95.79        21.93 o                         
  -8   3  11       3428.62       3631.47       118.50 o                         
  -7   3  11       6590.20       6242.04       156.49 o                         
  -6   3  11        593.50        607.31        26.67 o                         
  -5   3  11       3510.21       3465.64        68.58 o                         
  -4   3  11         17.27          7.39         4.87 o                         
  -3   3  11      12532.36      12586.43       222.28 o                         
  -2   3  11       8338.24       8437.28       147.49 o                         
  -1   3  11         21.94         13.56         5.45 o                         
   0   3  11       6825.72       6820.96       131.80 o                         
   1   3  11       2030.15       2043.85        40.81 o                         
   2   3  11       6931.31       7521.97       123.56 o                         
   3   3  11        387.09        392.76        12.55 o                         
   4   3  11        589.48        593.41        17.36 o                         
   5   3  11       9205.44       9196.18       168.57 o                         
   6   3  11         15.10         18.48         7.78 o                         
   7   3  11        221.19        196.04        14.83 o                         
   8   3  11       2352.92       2367.46        63.61 o                         
   9   3  11        550.00        503.85        29.17 o                         
  10   3  11       1894.38       1799.37        72.98 o                         
  11   3  11          2.08         28.93        25.98 o                         
 -11   4  11        177.94        228.45        73.70 o                         
 -10   4  11         39.64         61.41        32.88 o                         
  -9   4  11      19972.33      20150.00       730.86 o                         
  -8   4  11        611.41        730.06        45.52 o                         
  -7   4  11         22.57         15.90        12.42 o                         
  -6   4  11       1105.51       1059.41        33.30 o                         
  -5   4  11         77.67         74.70         7.33 o                         
  -4   4  11       1303.68       1294.08        28.19 o                         
  -3   4  11        222.29        173.81         8.62 o                         
  -2   4  11       2212.93       2310.85        48.23 o                         
  -1   4  11      44970.97      45643.17       865.90 o                         
   0   4  11        909.81        927.66        23.01 o                         
   1   4  11        928.44       1083.31        24.72 o                         
   2   4  11        292.37        322.03        10.28 o                         
   3   4  11      10115.91      10268.97       172.53 o                         
   4   4  11       1751.60       1676.12        36.10 o                         
   5   4  11        671.07        694.21        22.69 o                         
   6   4  11       1591.74       1577.30        41.31 o                         
   7   4  11       3806.52       4016.24        96.06 o                         
   8   4  11        199.95        181.82        17.91 o                         
   9   4  11        281.20        151.27        21.09 o                         
  10   4  11         60.79         31.81        20.58 o                         
 -11   5  11        563.73        414.32        69.22 o                         
 -10   5  11         15.62         58.09        33.64 o                         
  -9   5  11         12.61          6.59        25.57 o                         
  -8   5  11         77.98         65.51        21.00 o                         
  -7   5  11      18150.75      17481.36       529.64 o                         
  -6   5  11        587.38        620.60        27.69 o                         
  -5   5  11        302.48        273.03        13.00 o                         
  -4   5  11         37.48         45.70         7.45 o                         
  -3   5  11      29400.00      29908.49       501.76 o                         
  -2   5  11        211.21        248.75        11.23 o                         
  -1   5  11        212.93        266.75        11.06 o                         
   0   5  11          3.75         17.22         5.05 o                         
   1   5  11       1563.21       1635.42        31.75 o                         
   2   5  11       1143.38       1180.51        24.46 o                         
   3   5  11        208.38        216.68        11.34 o                         
   4   5  11        897.31        864.52        25.82 o                         
   5   5  11      16480.26      16527.38       331.08 o                         
   6   5  11        261.91        240.89        16.54 o                         
   7   5  11        450.72        439.89        23.54 o                         
   8   5  11         38.34         26.84        13.82 o                         
   9   5  11       1046.67        922.66        42.94 o                         
  10   5  11        163.27        171.17        25.76 o                         
 -10   6  11        253.54        349.67        56.12 o                         
  -9   6  11       9412.55       9069.77       375.73 o                         
  -8   6  11        259.98        241.72        44.83 o                         
  -7   6  11        540.54        519.31        47.10 o                         
  -6   6  11       7166.06       6975.25       182.45 o                         
  -5   6  11         12.66         17.36         7.59 o                         
  -4   6  11       2459.05       2409.12        53.74 o                         
  -3   6  11        162.05        130.88         9.51 o                         
  -2   6  11       1412.57       1519.44        32.50 o                         
  -1   6  11      11886.01      11595.39       187.06 o                         
   0   6  11        599.50        590.42        16.02 o                         
   1   6  11        299.94        287.92        10.76 o                         
   2   6  11       2576.54       2543.08        51.22 o                         
   3   6  11       3399.62       3447.05        68.88 o                         
   4   6  11       2027.19       1951.81        47.03 o                         
   5   6  11         70.40         86.66        12.97 o                         
   6   6  11       2423.18       2408.56        60.05 o                         
   7   6  11       2891.23       3015.24        79.41 o                         
   8   6  11       1310.72       1271.23        44.81 o                         
   9   6  11          4.00          2.52        14.49 o                         
  10   6  11          1.02          3.06        20.14 o                         
 -10   7  11       3745.82       3751.93       217.51 o                         
  -9   7  11        472.68        490.37        52.21 o                         
  -8   7  11       1484.03       1312.88        77.01 o                         
  -7   7  11       3291.30       3654.28       145.95 o                         
  -6   7  11        946.72       1006.03        46.31 o                         
  -5   7  11       2555.75       2776.53        72.97 o                         
  -4   7  11       2311.75       2178.42        52.30 o                         
  -3   7  11       6632.78       6573.43       127.16 o                         
  -2   7  11       3644.29       3708.99        73.90 o                         
  -1   7  11        146.20        138.81         9.11 o                         
   0   7  11       8728.28       8720.07       155.32 o                         
   1   7  11       1363.05       1364.70        33.73 o                         
   2   7  11       8198.22       8259.13       152.96 o                         
   3   7  11       3922.33       3833.14        77.09 o                         
   4   7  11        102.45         97.48        11.58 o                         
   5   7  11       5217.42       5215.21       120.48 o                         
   6   7  11         68.15         80.73        15.00 o                         
   7   7  11        419.85        409.72        26.08 o                         
   8   7  11       2264.69       2206.32        71.12 o                         
   9   7  11         12.39          9.85        19.74 o                         
  -9   8  11        446.83        521.62        59.42 o                         
  -8   8  11         94.98         62.10        27.71 o                         
  -7   8  11       2553.20       2545.05        94.55 o                         
  -6   8  11       5138.10       5215.22       148.92 o                         
  -5   8  11         18.84         29.81        11.38 o                         
  -4   8  11       3266.53       3095.70        75.52 o                         
  -3   8  11       6822.92       6521.93       136.86 o                         
  -2   8  11        473.98        499.27        18.95 o                         
  -1   8  11       2440.22       2330.07        51.90 o                         
   0   8  11        358.88        336.14        14.54 o                         
   1   8  11      11258.37      11049.37       203.05 o                         
   2   8  11       2014.49       1882.74        48.04 o                         
   3   8  11        209.05        199.82        14.89 o                         
   4   8  11       3277.66       3394.20        86.21 o                         
   5   8  11        129.10        109.80        17.22 o                         
   6   8  11       2809.41       2716.14        81.30 o                         
   7   8  11        175.74        175.61        18.05 o                         
   8   8  11       1082.33       1090.99        47.72 o                         
  -8   9  11        361.28        351.94        59.56 o                         
  -7   9  11          1.04         -4.76        16.23 o                         
  -6   9  11        837.64        863.07        38.85 o                         
  -5   9  11      18569.07      18155.83       446.25 o                         
  -4   9  11       1104.09       1210.63        42.34 o                         
  -3   9  11         82.15         70.56        12.13 o                         
  -2   9  11         43.24         40.64        10.88 o                         
  -1   9  11       4318.45       4444.53       102.42 o                         
   0   9  11       1341.35       1310.26        36.36 o                         
   1   9  11          3.28          9.99         9.93 o                         
   2   9  11        554.17        618.26        30.01 o                         
   3   9  11      10142.60      10159.01       229.39 o                         
   4   9  11         17.85         13.54        14.11 o                         
   5   9  11        693.02        660.60        35.62 o                         
   6   9  11        235.87        257.03        24.05 o                         
   7   9  11       4125.94       4023.33       163.15 o                         
   8   9  11        597.89        604.26        43.46 o                         
  -7  10  11       4330.69       4515.34       180.32 o                         
  -6  10  11         75.74         84.14        19.49 o                         
  -5  10  11        197.86        223.98        20.67 o                         
  -4  10  11        312.50        324.71        24.21 o                         
  -3  10  11       7344.15       7251.86       179.19 o                         
  -2  10  11        896.47        803.15        38.35 o                         
  -1  10  11         78.67         57.92        14.46 o                         
   0  10  11        791.96        756.74        31.92 o                         
   1  10  11      11902.65      11755.13       278.55 o                         
   2  10  11        415.99        418.60        25.37 o                         
   3  10  11        465.31        476.38        29.24 o                         
   4  10  11        699.55        727.86        38.59 o                         
   5  10  11          0.02         -7.64        16.22 o                         
   6  10  11        239.93        206.54        26.66 o                         
   7  10  11        200.63        120.88        25.10 o                         
  -6  11  11         40.19         27.58        21.95 o                         
  -5  11  11       6209.73       6292.78       185.19 o                         
  -4  11  11         49.65         62.29        19.09 o                         
  -3  11  11        350.44        366.77        27.11 o                         
  -2  11  11       3021.42       2894.66        85.18 o                         
  -1  11  11        629.54        544.56        39.63 o                         
   0  11  11       3647.43       3349.51        92.14 o                         
   1  11  11          6.97         17.09        14.13 o                         
   2  11  11       1697.28       1600.16        57.01 o                         
   3  11  11       2935.27       3221.37        93.62 o                         
   4  11  11       1255.69       1110.31        52.14 o                         
   5  11  11         63.37         41.57        21.28 o                         
  -4  12  11       4147.85       3787.34       129.04 o                         
  -3  12  11        539.07        570.13        46.97 o                         
  -2  12  11       1535.12       1709.30        87.17 o                         
  -1  12  11       2444.48       2495.88       100.32 o                         
   0  12  11        474.84        523.78        37.27 o                         
   1  12  11       1375.89       1524.73        67.59 o                         
   2  12  11        164.63        201.36        25.73 o                         
   3  12  11        807.47        806.20        47.39 o                         
   4  12  11       3761.98       3790.61       144.61 o                         
  -1  13  11         10.60         15.88        24.30 o                         
   0  13  11       1691.37       1789.25        86.26 o                         
 -10   0  12      14402.44      14980.08       648.11 o                         
  -8   0  12         56.94         63.43        22.11 o                         
  -6   0  12      14236.31      14154.91       477.64 o                         
  -4   0  12      12102.52      11961.98       313.99 o                         
  -2   0  12      11019.21      11679.48       276.64 o                         
   0   0  12       1525.76       1737.14        46.43 o                         
   2   0  12      19483.75      19689.72       559.94 o                         
   4   0  12       1113.32       1047.98        37.33 o                         
   6   0  12        286.65        208.61        17.51 o                         
   8   0  12       2281.66       2105.01        86.52 o                         
  10   0  12       4906.06       5091.43       243.37 o                         
 -11   1  12       1359.83       1378.56        78.91 o                         
 -10   1  12       1800.86       1858.79        85.96 o                         
  -9   1  12        960.87       1011.75        52.06 o                         
  -8   1  12       1037.88        999.31        46.63 o                         
  -7   1  12        607.83        608.94        29.55 o                         
  -6   1  12        274.21        338.94        16.90 o                         
  -5   1  12        393.55        404.54        13.93 o                         
  -4   1  12      26492.11      25909.92       459.30 o                         
  -3   1  12        891.67        984.65        19.41 o                         
  -2   1  12       4053.22       3888.29        75.20 o                         
  -1   1  12       4033.39       4042.15        80.54 o                         
   0   1  12       8346.50       7870.21       147.87 o                         
   1   1  12       2819.79       2938.75        54.63 o                         
   2   1  12       4445.71       4427.00        79.94 o                         
   3   1  12        966.19       1027.00        24.12 o                         
   4   1  12      11623.66      11827.67       213.28 o                         
   5   1  12        733.76        741.07        21.79 o                         
   6   1  12        843.91        786.15        25.37 o                         
   7   1  12       1137.79       1237.37        40.46 o                         
   8   1  12       2452.60       2634.62        71.80 o                         
   9   1  12        197.69        227.64        21.71 o                         
  10   1  12         10.83         38.12        19.07 o                         
 -11   2  12        371.51        330.08        42.31 o                         
 -10   2  12       1647.30       1472.02        72.96 o                         
  -9   2  12        431.40        344.08        38.36 o                         
  -8   2  12       3337.69       3150.01       115.29 o                         
  -7   2  12       6285.78       6405.57       193.73 o                         
  -6   2  12      10663.34      10483.81       270.97 o                         
  -5   2  12       8202.06       8455.26       165.63 o                         
  -4   2  12       2152.19       2488.38        49.94 o                         
  -3   2  12       9355.26       9701.58       160.76 o                         
  -2   2  12        129.02         93.08         6.83 o                         
  -1   2  12       1602.90       1593.38        32.29 o                         
   0   2  12        336.35        342.33        11.55 o                         
   1   2  12        324.18        314.99        10.44 o                         
   2   2  12       9621.85       9415.18       166.73 o                         
   3   2  12       3223.09       3499.48        66.44 o                         
   4   2  12       1931.25       1875.53        38.01 o                         
   5   2  12       4902.76       5008.52       102.91 o                         
   6   2  12       1331.67       1139.60        33.78 o                         
   7   2  12       4479.80       4537.69       108.99 o                         
   8   2  12        148.61         70.04        14.56 o                         
   9   2  12        260.57        255.32        26.56 o                         
  10   2  12        595.02        719.38        43.07 o                         
 -11   3  12       1661.21       1598.25       120.26 o                         
 -10   3  12       1823.39       1960.02       114.94 o                         
  -9   3  12       4274.02       3933.76       173.80 o                         
  -8   3  12        854.12        905.27        61.32 o                         
  -7   3  12       1345.06       1249.44        53.46 o                         
  -6   3  12       2005.84       1933.70        59.99 o                         
  -5   3  12         29.69         38.36         6.95 o                         
  -4   3  12        875.15        777.76        19.81 o                         
  -3   3  12       1607.61       1749.85        36.57 o                         
  -2   3  12      14473.94      14569.73       260.19 o                         
  -1   3  12      16935.15      16904.58       334.36 o                         
   0   3  12       7380.01       7383.92       156.00 o                         
   1   3  12       7833.14       8024.54       146.38 o                         
   2   3  12        309.69        325.80        10.59 o                         
   3   3  12       5838.99       5792.30       104.41 o                         
   4   3  12          4.60         20.21         7.50 o                         
   5   3  12        198.97        257.45        16.03 o                         
   6   3  12       6263.89       6309.89       135.86 o                         
   7   3  12       1612.41       1536.06        44.52 o                         
   8   3  12        154.55        177.17        16.75 o                         
   9   3  12       1642.00       1602.38        59.42 o                         
  10   3  12        590.05        578.17        39.55 o                         
 -11   4  12         22.54         38.71        39.66 o                         
 -10   4  12        303.36        249.31        48.70 o                         
  -9   4  12          6.14         11.83        23.19 o                         
  -8   4  12      15465.06      15441.48       565.84 o                         
  -7   4  12       2226.84       2276.22        87.33 o                         
  -6   4  12       2395.33       2480.34        76.65 o                         
  -5   4  12        575.19        607.71        25.26 o                         
  -4   4  12       1784.66       1773.67        39.80 o                         
  -3   4  12        895.01        945.58        23.24 o                         
  -2   4  12        644.76        721.37        19.05 o                         
  -1   4  12        630.15        663.49        20.81 o                         
   0   4  12      23729.87      22863.51       424.24 o                         
   1   4  12       1891.21       1845.57        42.95 o                         
   2   4  12         34.15         28.72         5.45 o                         
   3   4  12         30.48         22.48         6.68 o                         
   4   4  12      10893.53      10910.74       239.76 o                         
   5   4  12       3388.09       3488.94        81.78 o                         
   6   4  12        963.70        880.41        29.37 o                         
   7   4  12        632.85        674.06        29.01 o                         
   8   4  12       1948.62       2128.44        64.57 o                         
   9   4  12         59.04         46.41        17.22 o                         
  10   4  12        604.05        498.68        56.23 o                         
 -10   5  12       1106.64       1122.61        93.58 o                         
  -9   5  12        183.14        162.54        38.41 o                         
  -8   5  12       2698.62       2511.07       114.15 o                         
  -7   5  12          3.46         13.49        15.05 o                         
  -6   5  12      12290.53      12045.49       336.33 o                         
  -5   5  12        554.08        531.71        23.44 o                         
  -4   5  12        147.75        221.12        12.42 o                         
  -3   5  12       1107.31       1134.09        28.76 o                         
  -2   5  12      25231.74      25445.34       462.87 o                         
  -1   5  12        542.88        574.98        18.20 o                         
   0   5  12       6174.52       6492.38       119.51 o                         
   1   5  12       1261.89       1306.53        28.50 o                         
   2   5  12       1840.91       1889.43        38.90 o                         
   3   5  12         85.78         76.20         9.11 o                         
   4   5  12       1784.26       1714.07        42.93 o                         
   5   5  12         64.55         77.51        12.73 o                         
   6   5  12      10248.50      10442.90       250.86 o                         
   7   5  12          2.19         -5.05        12.16 o                         
   8   5  12         91.99         75.38        18.68 o                         
   9   5  12        167.90        131.69        23.22 o                         
  10   5  12        392.12        340.45        33.16 o                         
 -10   6  12        330.58        367.99        59.97 o                         
  -9   6  12       1129.31       1089.48        89.24 o                         
  -8   6  12       9302.67       9448.68       422.36 o                         
  -7   6  12        935.59        972.58        45.74 o                         
  -6   6  12       6607.65       6732.51       180.40 o                         
  -5   6  12       5889.65       5747.92       142.83 o                         
  -4   6  12        363.41        436.16        26.05 o                         
  -3   6  12       1259.18       1240.40        33.40 o                         
  -2   6  12       4505.77       4271.96        87.74 o                         
  -1   6  12        991.23       1044.08        26.64 o                         
   0   6  12      11160.16      11454.65       212.57 o                         
   1   6  12         38.57         48.38         7.43 o                         
   2   6  12        365.67        402.47        16.62 o                         
   3   6  12       1726.09       1639.52        41.04 o                         
   4   6  12       4890.01       5015.92       113.61 o                         
   5   6  12       1523.35       1618.53        51.27 o                         
   6   6  12       1628.87       1498.54        51.66 o                         
   7   6  12       1884.18       1825.47        65.43 o                         
   8   6  12       1422.80       1486.15        66.35 o                         
   9   6  12        593.82        587.60        39.78 o                         
  -9   7  12       2872.76       2808.62       168.33 o                         
  -8   7  12        315.84        278.92        39.94 o                         
  -7   7  12        826.48        871.53        53.41 o                         
  -6   7  12       1266.41       1398.19        58.91 o                         
  -5   7  12        569.78        604.89        27.81 o                         
  -4   7  12       2788.23       2840.50        68.81 o                         
  -3   7  12       5512.63       5508.77       120.27 o                         
  -2   7  12       7555.69       7637.08       158.00 o                         
  -1   7  12       2025.68       1985.01        44.61 o                         
   0   7  12       1787.62       1852.53        54.70 o                         
   1   7  12      10310.45       9878.52       196.73 o                         
   2   7  12         99.32         97.77        10.77 o                         
   3   7  12        460.96        505.21        22.15 o                         
   4   7  12       1001.01        967.16        36.77 o                         
   5   7  12        427.50        421.73        26.34 o                         
   6   7  12       2011.39       2169.17        97.13 o                         
   7   7  12        423.48        414.41        34.19 o                         
   8   7  12        568.28        641.02        39.39 o                         
   9   7  12       2601.24       2353.84        98.12 o                         
  -9   8  12        858.68        963.93        84.54 o                         
  -8   8  12        634.22        731.13        64.08 o                         
  -7   8  12        559.09        511.57        42.69 o                         
  -6   8  12       4483.32       4547.65       156.41 o                         
  -5   8  12       5820.50       5551.78       186.97 o                         
  -4   8  12       3710.19       3545.08        94.06 o                         
  -3   8  12       2473.55       2402.72        65.15 o                         
  -2   8  12       2500.39       2478.67        62.20 o                         
  -1   8  12        230.64        243.44        14.94 o                         
   0   8  12         83.36         72.84         8.95 o                         
   1   8  12        259.17        258.49        13.38 o                         
   2   8  12       6625.48       6487.50       142.37 o                         
   3   8  12       4471.87       4608.88       105.38 o                         
   4   8  12       1357.69       1329.09        43.94 o                         
   5   8  12       2354.74       2320.08        71.17 o                         
   6   8  12        539.44        543.48        31.36 o                         
   7   8  12       2162.79       2046.02        79.71 o                         
   8   8  12        237.21        242.49        34.39 o                         
  -8   9  12        519.54        450.19        60.72 o                         
  -7   9  12        343.89        308.38        38.15 o                         
  -6   9  12        713.40        800.87        63.59 o                         
  -5   9  12        249.48        246.44        23.87 o                         
  -4   9  12      12903.09      12312.62       298.97 o                         
  -3   9  12        859.47        890.09        32.03 o                         
  -2   9  12         32.96         41.46        10.73 o                         
  -1   9  12         46.43         52.67        10.49 o                         
   0   9  12       3454.76       3536.76        88.19 o                         
   1   9  12       1669.53       1679.86        46.18 o                         
   2   9  12       1787.18       1694.10        63.85 o                         
   3   9  12         34.30         44.02        13.75 o                         
   4   9  12       5007.69       5077.71       133.73 o                         
   5   9  12          2.09          0.85        14.66 o                         
   6   9  12        971.87        848.49        53.39 o                         
   7   9  12         41.63         41.06        25.31 o                         
  -7  10  12       1312.37       1389.72        79.44 o                         
  -6  10  12       5163.85       5696.87       228.41 o                         
  -5  10  12        160.10        120.27        20.62 o                         
  -4  10  12       1774.19       1722.32        60.36 o                         
  -3  10  12        344.89        359.54        23.32 o                         
  -2  10  12       3847.42       3927.04       106.12 o                         
  -1  10  12        445.53        462.53        25.65 o                         
   0  10  12       1427.01       1346.17        46.05 o                         
   1  10  12        494.01        493.90        28.94 o                         
   2  10  12       9907.90      10124.41       242.58 o                         
   3  10  12         24.14         29.59        14.44 o                         
   4  10  12        181.62        202.67        22.79 o                         
   5  10  12        683.14        665.47        41.01 o                         
   6  10  12        125.52        106.61        23.58 o                         
  -6  11  12        425.92        303.00        42.85 o                         
  -5  11  12         14.00        -12.53        26.43 o                         
  -4  11  12       5072.74       5195.06       175.25 o                         
  -3  11  12          5.33          8.86        15.75 o                         
  -2  11  12        688.55        738.73        37.14 o                         
  -1  11  12       5896.16       5873.05       151.69 o                         
   0  11  12        815.90        805.21        35.86 o                         
   1  11  12       1587.61       1597.46        57.33 o                         
   2  11  12        453.62        442.62        29.03 o                         
   3  11  12       1452.52       1269.27        54.32 o                         
   4  11  12       2104.25       2094.85        76.44 o                         
   5  11  12         58.37        103.64        24.38 o                         
  -4  12  12        360.73        298.61        46.73 o                         
  -3  12  12       3117.23       2952.97       114.10 o                         
  -2  12  12        154.34        164.29        26.13 o                         
  -1  12  12        141.54        131.47        24.15 o                         
   0  12  12        895.66       1004.17        47.98 o                         
   1  12  12        666.35        682.05        40.96 o                         
   2  12  12        477.85        538.09        34.77 o                         
   3  12  12        787.97        755.78        40.90 o                         
 -11   0  13       7797.60       7461.71       381.93 o                         
  -9   0  13       5382.32       5119.25       265.52 o                         
  -7   0  13         11.09         21.39        15.78 o                         
  -5   0  13       8882.25       8737.67       318.63 o                         
  -3   0  13      18060.04      17876.59       466.19 o                         
  -1   0  13       4928.21       5002.58       125.75 o                         
   1   0  13       2181.64       2242.09        68.26 o                         
   3   0  13      10055.10      10561.91       359.85 o                         
   5   0  13       1068.49       1154.70        55.47 o                         
   7   0  13         96.43         84.77        17.82 o                         
   9   0  13       4792.03       4516.29       173.87 o                         
 -11   1  13       3251.58       3149.93       136.14 o                         
 -10   1  13       1798.68       1624.38        81.00 o                         
  -9   1  13       9349.62       9397.19       322.38 o                         
  -8   1  13        863.34        826.08        48.19 o                         
  -7   1  13          2.88         17.26        13.23 o                         
  -6   1  13          2.76         12.48         8.99 o                         
  -5   1  13       4989.57       5223.68       132.43 o                         
  -4   1  13       1152.76       1088.20        26.62 o                         
  -3   1  13      16479.03      16663.70       314.06 o                         
  -2   1  13       4910.22       5062.74        99.16 o                         
  -1   1  13       1340.28       1206.64        29.67 o                         
   0   1  13       7685.14       7892.01       151.09 o                         
   1   1  13       2309.49       2159.42        46.09 o                         
   2   1  13        396.93        399.70        16.14 o                         
   3   1  13      11921.07      12271.87       242.84 o                         
   4   1  13         55.36         53.23         8.35 o                         
   5   1  13       2527.56       2711.16        66.19 o                         
   6   1  13         51.62         53.27        11.28 o                         
   7   1  13        545.54        445.45        22.33 o                         
   8   1  13        553.99        520.89        27.38 o                         
   9   1  13       1731.81       1870.97        61.37 o                         
  10   1  13        636.52        644.76        39.88 o                         
 -11   2  13       1399.46       1406.95        96.48 o                         
 -10   2  13         31.31         63.49        25.52 o                         
  -9   2  13        391.85        264.10        34.74 o                         
  -8   2  13       1777.53       1728.85        91.58 o                         
  -7   2  13       2283.71       2211.33        88.84 o                         
  -6   2  13       4675.74       5032.02       152.56 o                         
  -5   2  13       8132.19       7835.81       202.27 o                         
  -4   2  13       5903.07       5555.64       111.57 o                         
  -3   2  13      10741.71      10983.07       193.76 o                         
  -2   2  13       3803.60       3692.03        81.96 o                         
  -1   2  13         21.77         38.66         5.98 o                         
   0   2  13         37.14         46.58         6.81 o                         
   1   2  13        246.75        239.54         9.30 o                         
   2   2  13       1761.77       1780.17        37.49 o                         
   3   2  13       5930.09       6115.99       118.17 o                         
   4   2  13       4545.06       4741.73       104.67 o                         
   5   2  13       2263.84       2416.96        60.37 o                         
   6   2  13       5601.17       5217.74       126.17 o                         
   7   2  13        574.81        623.19        27.68 o                         
   8   2  13       2067.38       2063.82        62.08 o                         
   9   2  13        923.81        874.87        41.31 o                         
  10   2  13         36.29         33.55        19.50 o                         
 -10   3  13       2368.68       1948.22       114.64 o                         
  -9   3  13       4292.83       4112.03       181.56 o                         
  -8   3  13       2940.95       2961.47       133.91 o                         
  -7   3  13       9631.83       9903.72       339.84 o                         
  -6   3  13        579.97        557.41        36.74 o                         
  -5   3  13        201.52        196.16        17.78 o                         
  -4   3  13          2.32         10.51         6.29 o                         
  -3   3  13        213.56        271.81        12.15 o                         
  -2   3  13       2814.23       2784.22        56.78 o                         
  -1   3  13       7610.89       7313.26       160.22 o                         
   0   3  13      16049.53      16286.09       327.17 o                         
   1   3  13       8915.15       9035.07       170.03 o                         
   2   3  13       4061.19       4376.19        80.91 o                         
   3   3  13       1288.29       1304.82        30.90 o                         
   4   3  13       3530.03       3361.67        99.75 o                         
   5   3  13       1570.36       1348.44        43.81 o                         
   6   3  13        228.89        202.33        18.22 o                         
   7   3  13       1888.39       2044.38        59.41 o                         
   8   3  13       1634.98       1621.02        55.26 o                         
   9   3  13        163.14        177.39        22.23 o                         
  10   3  13       1856.06       1760.03        80.67 o                         
 -10   4  13         10.82         19.30        32.35 o                         
  -9   4  13       2147.41       2112.64       108.67 o                         
  -8   4  13        646.90        701.48        51.29 o                         
  -7   4  13       6636.00       6893.88       241.23 o                         
  -6   4  13       2409.48       2298.58        93.20 o                         
  -5   4  13       6320.27       6508.12       193.71 o                         
  -4   4  13       1373.07       1436.98        42.27 o                         
  -3   4  13       1514.45       1525.23        40.02 o                         
  -2   4  13       1453.77       1499.45        36.50 o                         
  -1   4  13       7087.02       7120.76       136.57 o                         
   0   4  13        271.58        260.95        13.85 o                         
   1   4  13       9400.07       9831.24       182.90 o                         
   2   4  13        525.34        586.58        16.25 o                         
   3   4  13          5.60         11.11         7.12 o                         
   4   4  13        331.74        332.58        17.94 o                         
   5   4  13       3010.22       2997.35        78.41 o                         
   6   4  13       2838.57       2927.94        81.06 o                         
   7   4  13       4148.32       3977.17       106.75 o                         
   8   4  13         11.77          3.01        15.36 o                         
   9   4  13        955.84       1058.13        66.06 o                         
 -10   5  13        203.02        164.00        41.67 o                         
  -9   5  13       1001.84       1048.35        85.08 o                         
  -8   5  13         18.68         41.52        22.70 o                         
  -7   5  13       8849.51       8958.25       311.28 o                         
  -6   5  13        294.76        341.22        29.62 o                         
  -5   5  13       6969.62       6848.40       181.85 o                         
  -4   5  13          0.14         13.94         8.20 o                         
  -3   5  13       1307.59       1419.49        43.61 o                         
  -2   5  13         65.93         41.79         9.61 o                         
  -1   5  13      10536.76      10278.76       211.75 o                         
   0   5  13        826.85        842.72        27.02 o                         
   1   5  13      11186.81      11044.50       217.71 o                         
   2   5  13        875.69        882.09        25.54 o                         
   3   5  13          7.69          9.09         7.96 o                         
   4   5  13        789.47        827.04        29.59 o                         
   5   5  13       7388.60       7510.56       188.53 o                         
   6   5  13          8.98         22.94        13.58 o                         
   7   5  13       4342.14       4434.69       131.95 o                         
   8   5  13          1.54         -6.82        14.96 o                         
   9   5  13          2.98          2.82        19.67 o                         
  -9   6  13       1224.76       1205.19       113.95 o                         
  -8   6  13       1060.75       1024.65        79.80 o                         
  -7   6  13       4635.11       4880.57       187.62 o                         
  -6   6  13       2484.43       2353.89       114.40 o                         
  -5   6  13       5766.54       5602.86       149.69 o                         
  -4   6  13       3491.11       3484.09        90.45 o                         
  -3   6  13       1156.29       1187.49        34.30 o                         
  -2   6  13        167.01        206.99        13.57 o                         
  -1   6  13      11910.87      11930.31       251.89 o                         
   0   6  13         13.02         17.13         8.86 o                         
   1   6  13       4174.93       4267.25        94.40 o                         
   2   6  13        698.81        712.81        26.09 o                         
   3   6  13         49.60         33.83         9.29 o                         
   4   6  13       2686.57       2552.11        69.54 o                         
   5   6  13       1948.70       2008.79        61.65 o                         
   6   6  13       1163.10       1236.59        51.49 o                         
   7   6  13       3113.70       3229.29       133.27 o                         
   8   6  13       1207.66       1215.02        74.09 o                         
   9   6  13         57.28         61.31        21.80 o                         
  -9   7  13       3998.36       4246.46       262.93 o                         
  -8   7  13       1101.02       1193.23       106.35 o                         
  -7   7  13       2492.38       2656.80       157.60 o                         
  -6   7  13        956.18       1026.47        53.29 o                         
  -5   7  13         61.91         74.10        15.20 o                         
  -4   7  13        612.88        557.22        27.10 o                         
  -3   7  13        918.95        897.27        31.14 o                         
  -2   7  13       9205.26       9088.82       184.27 o                         
  -1   7  13       2149.68       2255.47        52.43 o                         
   0   7  13       2075.89       2213.26        52.54 o                         
   1   7  13       3763.03       3712.27        83.20 o                         
   2   7  13       6014.61       6053.81       125.60 o                         
   3   7  13       1556.85       1587.24        45.57 o                         
   4   7  13         46.44         61.54        14.35 o                         
   5   7  13        143.55         68.52        17.51 o                         
   6   7  13        354.01        327.54        29.93 o                         
   7   7  13        544.10        613.28        43.64 o                         
   8   7  13        873.09        839.32        60.35 o                         
  -8   8  13        969.88        878.88        77.56 o                         
  -7   8  13        196.37        177.88        43.45 o                         
  -6   8  13       1402.37       1457.40        72.03 o                         
  -5   8  13       3249.86       3254.20       117.94 o                         
  -4   8  13       7559.19       7355.08       206.85 o                         
  -3   8  13       6494.07       6951.12       169.77 o                         
  -2   8  13        862.12        839.07        31.19 o                         
  -1   8  13        358.84        330.08        16.37 o                         
   0   8  13        272.62        314.89        16.89 o                         
   1   8  13        136.52        114.69        13.43 o                         
   2   8  13        263.56        274.49        18.26 o                         
   3   8  13       3237.94       3414.38        92.51 o                         
   4   8  13       5496.90       5639.73       158.77 o                         
   5   8  13        635.62        665.77        38.62 o                         
   6   8  13       1587.31       1586.27        71.58 o                         
   7   8  13        352.68        312.19        37.30 o                         
  -7   9  13         19.20         65.23        32.29 o                         
  -6   9  13        541.99        623.35        49.86 o                         
  -5   9  13       4191.19       4169.00       154.88 o                         
  -4   9  13         17.60         25.42        18.02 o                         
  -3   9  13       6232.40       6241.20       172.19 o                         
  -2   9  13        335.70        286.18        23.13 o                         
  -1   9  13        560.91        563.69        26.78 o                         
   0   9  13          1.18          2.10        11.10 o                         
   1   9  13       1383.93       1396.88        47.68 o                         
   2   9  13       1180.30       1171.67        48.62 o                         
   3   9  13       6165.92       6275.11       175.82 o                         
   4   9  13        241.94        214.99        24.74 o                         
   5   9  13       3178.85       3131.49       118.53 o                         
   6   9  13        159.03        149.77        29.58 o                         
   7   9  13        428.86        298.06        43.97 o                         
  -6  10  13        941.10        977.30       101.45 o                         
  -5  10  13       3368.56       3369.39       207.72 o                         
  -4  10  13          1.96         -4.29        19.65 o                         
  -3  10  13       9374.88       9392.58       284.89 o                         
  -2  10  13        970.49        890.64        46.90 o                         
  -1  10  13       1225.27       1193.53        47.56 o                         
   0  10  13         10.96         23.26        12.74 o                         
   1  10  13       2514.71       2278.24        71.19 o                         
   2  10  13        121.22        110.06        16.36 o                         
   3  10  13       5223.26       5512.85       154.30 o                         
   4  10  13          1.53         32.60        16.98 o                         
   5  10  13        415.05        448.09        41.46 o                         
  -5  11  13       1396.50       1367.69        95.60 o                         
  -4  11  13         11.48         19.88        25.03 o                         
  -3  11  13       1903.61       2023.76        97.48 o                         
  -2  11  13        330.88        299.20        32.16 o                         
  -1  11  13       1187.70       1190.23        51.55 o                         
   0  11  13       5125.08       5218.68       161.55 o                         
   1  11  13       1473.09       1447.65        61.00 o                         
   2  11  13        662.63        621.80        37.52 o                         
   3  11  13       2945.85       2723.18        95.95 o                         
   4  11  13       1264.12       1180.41        63.50 o                         
  -2  12  13       2695.43       2828.36       133.86 o                         
  -1  12  13         96.95         58.69        26.83 o                         
   0  12  13        228.20        212.57        34.50 o                         
   1  12  13        231.06        223.57        35.27 o                         
 -10   0  14      13435.91      13002.49       631.47 o                         
  -8   0  14         16.79         -8.99        16.98 o                         
  -6   0  14        242.45        272.37        24.05 o                         
  -4   0  14         12.21          6.41         8.07 o                         
  -2   0  14      29991.10      29832.70       808.02 o                         
   0   0  14         92.17         95.75         9.98 o                         
   2   0  14      10919.62      10739.21       365.04 o                         
   4   0  14       2123.14       2411.57       100.45 o                         
   6   0  14       3062.84       2959.35       112.99 o                         
   8   0  14        228.60        216.56        27.13 o                         
  10   0  14       2972.57       3088.72       137.98 o                         
 -10   1  14        768.68        816.67        59.83 o                         
  -9   1  14       2129.19       2057.32       102.53 o                         
  -8   1  14       9945.93      10097.06       398.68 o                         
  -7   1  14       1564.91       1481.11        60.90 o                         
  -6   1  14        317.97        300.81        21.10 o                         
  -5   1  14         57.91         54.75        10.30 o                         
  -4   1  14      16801.28      17083.70       371.75 o                         
  -3   1  14        966.17        961.89        25.21 o                         
  -2   1  14       3028.28       2934.51        67.14 o                         
  -1   1  14       7979.84       8308.00       170.40 o                         
   0   1  14       2421.11       2395.63        53.55 o                         
   1   1  14       2243.53       2238.83        52.27 o                         
   2   1  14       1662.92       1593.31        41.51 o                         
   3   1  14       2043.28       1987.47        59.92 o                         
   4   1  14      13240.05      12943.64       310.11 o                         
   5   1  14         18.04         16.87        10.28 o                         
   6   1  14       1147.29       1237.19        39.41 o                         
   7   1  14        854.25        869.50        35.44 o                         
   8   1  14        311.41        219.79        19.21 o                         
   9   1  14        417.02        429.60        27.33 o                         
  10   1  14        413.81        515.38        38.85 o                         
 -10   2  14       3140.05       3143.39       147.15 o                         
  -9   2  14        332.16        315.91        40.17 o                         
  -8   2  14         40.93         19.02        19.55 o                         
  -7   2  14       2848.66       2858.60       120.96 o                         
  -6   2  14         94.73         93.89        13.43 o                         
  -5   2  14       6477.39       6404.58       199.82 o                         
  -4   2  14       5352.51       5008.24       135.40 o                         
  -3   2  14       4011.19       4109.53        92.66 o                         
  -2   2  14      13076.82      12788.21       287.61 o                         
  -1   2  14         33.26         47.55         7.32 o                         
   0   2  14       2751.69       2659.62        64.78 o                         
   1   2  14         89.25         74.72         7.52 o                         
   2   2  14       3485.92       3398.58        74.56 o                         
   3   2  14       2533.02       2589.99        66.68 o                         
   4   2  14       1300.12       1470.99        45.13 o                         
   5   2  14       7496.48       7182.12       185.88 o                         
   6   2  14       1330.80       1471.39        52.00 o                         
   7   2  14       2599.93       2558.46        75.99 o                         
   8   2  14        475.28        584.18        31.01 o                         
   9   2  14        468.31        507.47        32.41 o                         
 -10   3  14       1416.16       1568.24       108.73 o                         
  -9   3  14       1468.42       1317.99        78.73 o                         
  -8   3  14       3605.77       3606.47       157.72 o                         
  -7   3  14       2687.35       2834.35       112.74 o                         
  -6   3  14      14192.50      13743.57       470.48 o                         
  -5   3  14          2.96         15.18        10.81 o                         
  -4   3  14        272.15        345.81        19.16 o                         
  -3   3  14       1146.37       1182.24        38.30 o                         
  -2   3  14       3255.24       3277.49        82.69 o                         
  -1   3  14       4444.54       4568.46       103.66 o                         
   0   3  14        650.82        637.12        21.83 o                         
   1   3  14       4724.73       4883.96       115.37 o                         
   2   3  14       3633.01       3668.29        81.92 o                         
   3   3  14       1873.40       1859.26        51.09 o                         
   4   3  14        276.96        246.68        20.53 o                         
   5   3  14        413.52        364.66        22.41 o                         
   6   3  14       2064.79       1867.78        62.91 o                         
   7   3  14        980.33        907.27        43.16 o                         
   8   3  14        353.36        427.26        28.40 o                         
   9   3  14       1813.31       1901.08        73.41 o                         
 -10   4  14          6.41        -12.41        28.06 o                         
  -9   4  14          7.02         39.65        31.99 o                         
  -8   4  14       4295.12       4700.40       200.64 o                         
  -7   4  14       1478.99       1387.78        73.46 o                         
  -6   4  14       1235.66       1169.07        57.16 o                         
  -5   4  14       2817.43       2618.96        87.41 o                         
  -4   4  14       5001.70       5148.52       133.68 o                         
  -3   4  14        660.38        671.84        29.59 o                         
  -2   4  14          6.55        -10.75         9.09 o                         
  -1   4  14       1104.89       1154.06        35.12 o                         
   0   4  14      16424.85      16460.55       368.61 o                         
   1   4  14        260.09        269.70        14.76 o                         
   2   4  14       1981.09       2036.76        50.29 o                         
   3   4  14       1169.83       1263.93        37.75 o                         
   4   4  14       1443.35       1293.74        42.91 o                         
   5   4  14       1050.79       1089.30        40.95 o                         
   6   4  14        291.12        356.98        25.34 o                         
   7   4  14        529.02        524.15        34.76 o                         
   8   4  14       3496.90       3452.11       117.97 o                         
   9   4  14         20.05         21.57        18.41 o                         
  -9   5  14        126.46        117.60        31.76 o                         
  -8   5  14        305.88        313.24        29.67 o                         
  -7   5  14         23.89         16.28        24.21 o                         
  -6   5  14      16653.65      16617.84       605.43 o                         
  -5   5  14       1098.16       1033.67        44.96 o                         
  -4   5  14       1902.15       1942.99        65.76 o                         
  -3   5  14        304.66        305.22        16.68 o                         
  -2   5  14       1944.51       2214.55        65.81 o                         
  -1   5  14        103.45         92.25        13.20 o                         
   0   5  14       1893.97       1914.78        51.18 o                         
   1   5  14         86.50        109.18        11.19 o                         
   2   5  14      10256.90      10038.48       214.14 o                         
   3   5  14          9.18          0.46         8.35 o                         
   4   5  14        201.74        163.47        20.54 o                         
   5   5  14         93.61        101.96        15.68 o                         
   6   5  14       6439.12       6158.42       174.99 o                         
   7   5  14          0.08         21.17        19.30 o                         
   8   5  14       1350.52       1349.47        71.33 o                         
   9   5  14         71.25         51.34        23.03 o                         
  -9   6  14        670.11        670.63        73.95 o                         
  -8   6  14       3787.87       3631.43       198.38 o                         
  -7   6  14       1205.94       1283.68        85.31 o                         
  -6   6  14        378.11        444.50        38.96 o                         
  -5   6  14       2264.56       2264.23        84.11 o                         
  -4   6  14       4748.93       4498.55       129.58 o                         
  -3   6  14       4557.78       4387.04       110.56 o                         
  -2   6  14       1361.87       1362.58        49.66 o                         
  -1   6  14        107.63        108.41        13.21 o                         
   0   6  14      13501.63      13001.90       324.46 o                         
   1   6  14         31.82         52.80         9.65 o                         
   2   6  14        320.15        368.30        17.34 o                         
   3   6  14       1498.22       1472.41        43.73 o                         
   4   6  14         12.34         14.75        11.45 o                         
   5   6  14       3091.74       3083.21        96.14 o                         
   6   6  14         59.64         86.30        19.85 o                         
   7   6  14       1129.87       1150.29        61.07 o                         
   8   6  14       1912.25       1953.13       102.55 o                         
  -8   7  14       2871.73       3041.61       208.51 o                         
  -7   7  14        351.24        301.63        53.41 o                         
  -6   7  14       4349.84       4434.09       168.25 o                         
  -5   7  14        465.09        449.79        32.40 o                         
  -4   7  14       1674.40       1716.04        62.00 o                         
  -3   7  14       3126.95       2908.07        82.89 o                         
  -2   7  14          8.92         -0.08         8.31 o                         
  -1   7  14       7762.07       7838.84       172.06 o                         
   0   7  14        727.07        812.01        29.53 o                         
   1   7  14       4309.53       4337.41        99.03 o                         
   2   7  14       2661.38       2765.82        69.62 o                         
   3   7  14       3830.68       3787.01        92.00 o                         
   4   7  14        717.08        827.01        41.09 o                         
   5   7  14        322.87        273.91        26.55 o                         
   6   7  14        628.18        625.77        43.77 o                         
   7   7  14        224.67        239.44        37.18 o                         
   8   7  14         32.17         43.89        29.76 o                         
  -8   8  14         42.38         -2.23        44.51 o                         
  -7   8  14       1352.31       1341.69       141.02 o                         
  -6   8  14         83.03         68.67        38.20 o                         
  -5   8  14       2109.39       2047.19       110.77 o                         
  -4   8  14        650.24        688.82        39.08 o                         
  -3   8  14       4665.13       4651.92       115.93 o                         
  -2   8  14       8602.38       8600.89       185.86 o                         
  -1   8  14        154.71        166.05        13.18 o                         
   0   8  14        197.33        180.35        14.23 o                         
   1   8  14          3.12          7.34        10.43 o                         
   2   8  14       1439.99       1355.88        46.61 o                         
   3   8  14       1626.89       1661.05        66.11 o                         
   4   8  14        827.19        889.97        43.33 o                         
   5   8  14       2477.08       2606.14       111.51 o                         
   6   8  14        714.61        867.11        56.29 o                         
   7   8  14        869.62        769.43        59.92 o                         
  -7   9  14        262.76        230.06        58.41 o                         
  -6   9  14          3.38        -23.33        32.75 o                         
  -5   9  14        404.42        391.53        45.01 o                         
  -4   9  14       7327.43       7586.69       306.00 o                         
  -3   9  14       1041.11        996.05        46.22 o                         
  -2   9  14       2185.71       2107.64        67.44 o                         
  -1   9  14         82.21        102.09        14.44 o                         
   0   9  14        476.06        439.98        27.00 o                         
   1   9  14        149.84        148.41        19.65 o                         
   2   9  14         25.28         47.11        17.05 o                         
   3   9  14        525.64        520.58        43.02 o                         
   4   9  14       8405.24       8476.36       258.70 o                         
   5   9  14         33.59         35.74        23.61 o                         
   6   9  14        585.98        539.37        47.88 o                         
  -5  10  14        678.09        601.65        75.76 o                         
  -4  10  14        831.51        972.02        61.56 o                         
  -3  10  14        144.57        140.67        24.91 o                         
  -2  10  14       9484.88       9552.42       289.50 o                         
  -1  10  14        749.13        797.73        43.12 o                         
   0  10  14        407.92        436.86        33.98 o                         
   1  10  14         76.66         35.58        18.06 o                         
   2  10  14       3824.45       3510.73       122.48 o                         
   3  10  14          0.26         -0.23        21.93 o                         
   4  10  14       1118.59       1363.00        77.28 o                         
   5  10  14        119.44        108.71        30.12 o                         
  -4  11  14       2478.81       2522.96       133.60 o                         
  -3  11  14         18.96         15.01        24.83 o                         
  -2  11  14        309.00        295.47        36.79 o                         
  -1  11  14       2146.99       1978.61        89.56 o                         
   0  11  14       1041.07       1191.65        78.92 o                         
   1  11  14       3098.90       3047.65       121.83 o                         
   2  11  14        462.38        532.62        42.14 o                         
   3  11  14        238.46        201.48        31.23 o                         
  -9   0  15      18593.79      17082.94       950.48 o                         
  -7   0  15        675.28        887.21        86.71 o                         
  -5   0  15        483.88        565.74        34.47 o                         
  -3   0  15       4498.32       4610.72       162.04 o                         
  -1   0  15      23195.18      21970.73       626.21 o                         
   1   0  15        488.04        521.31        28.93 o                         
   3   0  15       9588.82       8647.83       342.98 o                         
   5   0  15         87.84         55.22        40.24 o                         
   7   0  15        966.30       1156.47        67.13 o                         
   9   0  15       1117.46        852.39        60.28 o                         
 -10   1  15       1043.36       1078.76        63.94 o                         
  -9   1  15        284.06        347.60        35.86 o                         
  -8   1  15       1898.84       1741.84        84.27 o                         
  -7   1  15       6433.11       6136.48       247.07 o                         
  -6   1  15        348.72        317.10        25.77 o                         
  -5   1  15        253.92        268.42        25.10 o                         
  -4   1  15        248.83        250.51        15.88 o                         
  -3   1  15      17131.76      17200.12       394.86 o                         
  -2   1  15        730.90        819.90        25.18 o                         
  -1   1  15        316.35        301.37        12.93 o                         
   0   1  15       2410.51       2343.69        60.74 o                         
   1   1  15         52.74         65.05        10.32 o                         
   2   1  15       2000.04       2021.86        64.87 o                         
   3   1  15        664.89        598.56        26.20 o                         
   4   1  15        194.26        224.53        18.75 o                         
   5   1  15      10101.40      10613.14       288.66 o                         
   6   1  15        154.97        138.24        19.30 o                         
   7   1  15          1.54          3.83        11.90 o                         
   8   1  15        580.36        606.06        31.74 o                         
   9   1  15       1041.65        996.79        45.89 o                         
 -10   2  15        175.27        155.04        31.09 o                         
  -9   2  15       3111.33       3237.94       145.15 o                         
  -8   2  15       1750.14       1529.57        85.09 o                         
  -7   2  15       1225.84       1139.57        58.54 o                         
  -6   2  15       6635.41       6639.61       233.58 o                         
  -5   2  15        473.82        550.13        31.67 o                         
  -4   2  15       6391.35       6461.00       187.03 o                         
  -3   2  15       2489.80       2360.91        66.37 o                         
  -2   2  15       1873.68       1858.17        58.94 o                         
  -1   2  15       9585.62       9779.25       260.85 o                         
   0   2  15        265.71        279.76        17.60 o                         
   1   2  15       4675.08       4560.50       115.53 o                         
   2   2  15       1725.83       1763.10        49.41 o                         
   3   2  15       2796.28       2718.38        74.98 o                         
   4   2  15       3882.83       3938.04       109.80 o                         
   5   2  15         18.14          9.44        12.27 o                         
   6   2  15       3682.62       3653.94       114.60 o                         
   7   2  15         57.42         94.14        18.89 o                         
   8   2  15       1241.03       1248.49        48.93 o                         
   9   2  15         25.73         46.59        18.57 o                         
 -10   3  15       2225.60       2183.08       133.05 o                         
  -9   3  15        159.03        206.61        32.80 o                         
  -8   3  15       1665.04       1780.26        95.88 o                         
  -7   3  15        514.48        459.05        44.75 o                         
  -6   3  15       1399.21       1344.20        61.21 o                         
  -5   3  15      11169.18      10713.25       330.64 o                         
  -4   3  15        563.96        566.11        31.72 o                         
  -3   3  15       3128.39       3102.87       100.32 o                         
  -2   3  15       4643.55       4450.73       121.40 o                         
  -1   3  15       3931.02       3912.33       114.03 o                         
   0   3  15       5055.89       4983.81       132.94 o                         
   1   3  15        149.43        112.60        11.53 o                         
   2   3  15       6820.85       6828.76       173.02 o                         
   3   3  15       2421.54       2593.05        77.06 o                         
   4   3  15         64.31         48.36        12.00 o                         
   5   3  15        201.95        208.36        18.89 o                         
   6   3  15         12.85         15.52        14.78 o                         
   7   3  15       2232.09       2316.57        82.29 o                         
   8   3  15        949.49        875.40        49.15 o                         
   9   3  15         31.39         14.48        19.58 o                         
  -9   4  15        218.59        216.71        34.21 o                         
  -8   4  15        178.03        147.62        25.44 o                         
  -7   4  15       5807.04       5834.78       291.75 o                         
  -6   4  15        759.55        753.53        44.89 o                         
  -5   4  15        521.78        551.18        29.48 o                         
  -4   4  15       1573.49       1619.03        56.62 o                         
  -3   4  15       2927.85       2944.28        97.94 o                         
  -2   4  15        447.25        498.63        27.81 o                         
  -1   4  15         73.39         66.37        13.53 o                         
   0   4  15         94.82         71.36        17.38 o                         
   1   4  15      16274.78      16024.31       382.75 o                         
   2   4  15       1001.04        992.54        30.32 o                         
   3   4  15        471.28        402.02        19.08 o                         
   4   4  15        520.83        568.46        25.82 o                         
   5   4  15        288.58        239.87        19.67 o                         
   6   4  15        892.42        804.79        39.57 o                         
   7   4  15        237.01        185.28        24.27 o                         
   8   4  15        381.35        443.00        37.91 o                         
  -9   5  15        205.85        188.00        34.86 o                         
  -8   5  15        298.26        338.26        49.19 o                         
  -7   5  15        207.32        172.26        32.73 o                         
  -6   5  15          5.92         22.15        24.43 o                         
  -5   5  15      21870.07      21866.00       703.38 o                         
  -4   5  15        273.32        266.63        20.39 o                         
  -3   5  15         48.17         44.74        15.10 o                         
  -2   5  15        336.06        278.63        22.40 o                         
  -1   5  15       2087.15       2079.61        68.74 o                         
   0   5  15          1.98          9.60        12.83 o                         
   1   5  15        210.53        202.05        17.00 o                         
   2   5  15        495.14        534.68        21.40 o                         
   3   5  15       9016.30       9515.51       231.98 o                         
   4   5  15         25.33         20.26        11.98 o                         
   5   5  15        224.00        187.79        20.94 o                         
   6   5  15          4.28         27.87        16.33 o                         
   7   5  15       5534.04       5602.71       187.69 o                         
   8   5  15         13.93         29.09        21.90 o                         
  -8   6  15       2155.53       2132.05       137.86 o                         
  -7   6  15       5575.03       5881.22       323.31 o                         
  -6   6  15       1752.87       1610.35        95.67 o                         
  -5   6  15        277.30        296.13        27.13 o                         
  -4   6  15       2868.85       3043.32        98.15 o                         
  -3   6  15       3638.95       3473.71        97.50 o                         
  -2   6  15       1465.72       1491.79        53.31 o                         
  -1   6  15         10.77          4.76        13.25 o                         
   0   6  15         90.37         79.70        14.44 o                         
   1   6  15      11243.62      11469.43       279.93 o                         
   2   6  15        113.15         98.53        11.51 o                         
   3   6  15          3.28          8.02        11.07 o                         
   4   6  15       4624.35       4637.71       126.04 o                         
   5   6  15          5.97         18.43        15.48 o                         
   6   6  15       1336.02       1431.53        66.33 o                         
   7   6  15        157.15        129.45        26.05 o                         
  -8   7  15       2378.19       2146.58       221.71 o                         
  -7   7  15       1172.75       1008.16       128.37 o                         
  -6   7  15        161.42        189.73        35.41 o                         
  -5   7  15       4272.21       4461.91       160.31 o                         
  -4   7  15        165.48        155.37        19.98 o                         
  -3   7  15       1987.71       2040.87        66.75 o                         
  -2   7  15       4785.23       4639.47       115.49 o                         
  -1   7  15        903.95        863.65        31.96 o                         
   0   7  15       4362.05       4514.65       114.48 o                         
   1   7  15          0.02          6.84        10.50 o                         
   2   7  15       2353.98       2228.47        63.87 o                         
   3   7  15        145.03        195.70        19.30 o                         
   4   7  15       1256.27       1282.41        51.73 o                         
   5   7  15        256.60        278.24        29.28 o                         
   6   7  15        677.75        735.82        47.10 o                         
   7   7  15        685.31        718.06        58.10 o                         
  -7   8  15        317.81        312.73       103.20 o                         
  -6   8  15        999.57        943.86        90.02 o                         
  -5   8  15         43.43         29.49        24.83 o                         
  -4   8  15       3739.58       3580.61       173.00 o                         
  -3   8  15        198.00        168.33        17.21 o                         
  -2   8  15       1014.95       1045.31        38.34 o                         
  -1   8  15       7215.96       7335.92       185.74 o                         
   0   8  15         73.43         59.40        13.06 o                         
   1   8  15        443.27        453.83        27.16 o                         
   2   8  15        135.51        146.20        17.81 o                         
   3   8  15       3889.46       4122.00       142.26 o                         
   4   8  15       3447.84       3360.97       121.01 o                         
   5   8  15          0.19         22.74        20.79 o                         
   6   8  15       1448.37       1423.32        82.67 o                         
  -6   9  15         68.25         59.95        71.34 o                         
  -5   9  15          3.34        -39.73        31.41 o                         
  -4   9  15        258.42        227.97        30.77 o                         
  -3   9  15       9982.94       9914.64       314.09 o                         
  -2   9  15       2441.47       2271.26        79.43 o                         
  -1   9  15          5.51         -1.83        14.22 o                         
   0   9  15         47.08         48.00        15.27 o                         
   1   9  15         30.06         33.61        17.92 o                         
   2   9  15        346.55        312.39        28.25 o                         
   3   9  15        446.50        440.50        37.06 o                         
   4   9  15        513.28        595.40        58.41 o                         
   5   9  15       6210.60       6009.73       347.39 o                         
  -5  10  15        456.01        459.93        84.62 o                         
  -4  10  15        250.67        170.67        33.30 o                         
  -3  10  15        194.72        124.28        25.21 o                         
  -2  10  15          0.05        -12.03        19.25 o                         
  -1  10  15       6337.12       6875.14       233.73 o                         
   0  10  15        496.69        504.80        36.55 o                         
   1  10  15        156.52         69.98        21.43 o                         
   2  10  15        577.30        576.49        44.04 o                         
   3  10  15       2648.69       2675.31       126.85 o                         
   4  10  15         48.38         38.71        35.81 o                         
  -2  11  15        545.98        512.17        55.97 o                         
  -1  11  15        171.54        117.23        38.96 o                         
   0  11  15       3282.12       3420.72       159.28 o                         
   1  11  15        179.76        170.66        34.26 o                         
  -8   0  16      16664.04      16414.92       911.00 o                         
  -6   0  16       1616.77       1663.11        81.50 o                         
  -4   0  16       1813.80       1971.93        85.11 o                         
  -2   0  16      10727.82      11032.70       372.12 o                         
   0   0  16       7030.11       7384.30       268.29 o                         
   2   0  16        445.31        392.68        31.34 o                         
   4   0  16       6534.45       6736.11       353.66 o                         
   6   0  16       1026.82        953.66       119.72 o                         
   8   0  16       2280.45       2730.23       138.66 o                         
  -9   1  16       1147.66       1058.18        67.37 o                         
  -8   1  16       3377.32       3553.57       155.48 o                         
  -7   1  16        690.88        654.31        41.78 o                         
  -6   1  16       3036.58       2817.80       120.27 o                         
  -5   1  16          1.45          0.96        11.53 o                         
  -4   1  16        173.65        205.28        15.14 o                         
  -3   1  16       3703.28       3603.39        99.24 o                         
  -2   1  16       9512.85       9140.04       246.31 o                         
  -1   1  16       2153.29       2267.63        60.74 o                         
   0   1  16       1438.41       1384.63        44.05 o                         
   1   1  16       2911.62       2959.24        86.50 o                         
   2   1  16        315.72        361.35        24.37 o                         
   3   1  16        612.70        687.48        34.53 o                         
   4   1  16       2487.57       2267.61       108.32 o                         
   5   1  16         13.74         26.27        16.65 o                         
   6   1  16       4192.45       4722.62       161.33 o                         
   7   1  16        130.89        121.57        26.20 o                         
   8   1  16        113.48        129.88        20.08 o                         
  -9   2  16        925.29        799.29        53.17 o                         
  -8   2  16       3031.06       3172.32       136.55 o                         
  -7   2  16       2126.24       1962.35       137.00 o                         
  -6   2  16       3530.14       3395.15       169.91 o                         
  -5   2  16       8241.37       7850.18       278.29 o                         
  -4   2  16        861.31        890.64        43.20 o                         
  -3   2  16       3214.82       3176.51        92.72 o                         
  -2   2  16        662.36        630.24        31.41 o                         
  -1   2  16       1305.57       1369.08        52.46 o                         
   0   2  16       1146.07       1291.34        42.78 o                         
   1   2  16         69.24         97.42        11.47 o                         
   2   2  16       1370.28       1374.31        48.54 o                         
   3   2  16       2566.30       2756.11        89.86 o                         
   4   2  16       3711.29       3687.25       107.04 o                         
   5   2  16       4278.32       4336.64       143.24 o                         
   6   2  16        607.70        563.56        36.07 o                         
   7   2  16       2866.92       2855.48       102.76 o                         
   8   2  16         12.65         43.61        20.28 o                         
  -9   3  16        933.68        950.43        64.73 o                         
  -8   3  16        707.08        729.24        63.07 o                         
  -7   3  16       1850.96       1840.86       110.11 o                         
  -6   3  16        292.80        260.78        30.06 o                         
  -5   3  16         21.34         11.50        17.13 o                         
  -4   3  16       5926.71       5739.50       206.91 o                         
  -3   3  16       1218.71       1222.27        50.27 o                         
  -2   3  16       3436.36       3302.47       107.35 o                         
  -1   3  16       2259.72       2340.19        86.92 o                         
   0   3  16       2398.30       2558.04        82.70 o                         
   1   3  16       6351.91       6720.83       185.37 o                         
   2   3  16       1278.12       1183.84        39.32 o                         
   3   3  16       2727.08       2670.86        74.64 o                         
   4   3  16        522.67        622.26        29.82 o                         
   5   3  16          9.17         16.63        13.27 o                         
   6   3  16          0.71         12.15        14.53 o                         
   7   3  16        361.81        322.82        29.18 o                         
   8   3  16       1436.45       1618.92        72.17 o                         
  -9   4  16         40.89         10.20        35.71 o                         
  -8   4  16        341.94        340.50        45.51 o                         
  -7   4  16        449.83        435.65        48.18 o                         
  -6   4  16       5772.28       5616.46       262.47 o                         
  -5   4  16       1910.31       1852.65        75.11 o                         
  -4   4  16       4975.22       4769.02       157.37 o                         
  -3   4  16        392.62        438.32        30.08 o                         
  -2   4  16        291.50        277.57        23.27 o                         
  -1   4  16          1.05          4.49        11.33 o                         
   0   4  16       2100.26       2144.81        73.33 o                         
   1   4  16          5.84         20.54         9.32 o                         
   2   4  16      11092.74      11764.19       292.60 o                         
   3   4  16        978.90       1018.14        36.53 o                         
   4   4  16        278.11        346.74        21.72 o                         
   5   4  16        661.61        684.94        33.87 o                         
   6   4  16         90.02         67.49        18.02 o                         
   7   4  16        337.25        289.06        28.25 o                         
   8   4  16       1004.00        842.39        48.99 o                         
  -8   5  16          1.72         24.15        37.11 o                         
  -7   5  16        110.64         61.47        31.11 o                         
  -6   5  16       3813.20       3689.80       155.49 o                         
  -5   5  16         68.38         72.77        16.88 o                         
  -4   5  16      15699.69      15193.11       466.24 o                         
  -3   5  16        172.85        170.90        19.82 o                         
  -2   5  16        555.20        517.29        30.26 o                         
  -1   5  16        426.82        395.48        25.95 o                         
   0   5  16       3442.42       3333.95       106.28 o                         
   1   5  16         11.32         -0.91         9.74 o                         
   2   5  16       3658.38       3560.66        97.48 o                         
   3   5  16        269.60        227.24        17.74 o                         
   4   5  16       4568.75       4930.37       141.74 o                         
   5   5  16         38.45         54.62        15.84 o                         
   6   5  16        750.60        616.47        37.49 o                         
   7   5  16         27.22         35.73        21.11 o                         
  -8   6  16        132.38         89.18        58.92 o                         
  -7   6  16       3838.08       3608.66       175.00 o                         
  -6   6  16       5443.85       5749.95       250.79 o                         
  -5   6  16        816.95        807.75        49.07 o                         
  -4   6  16       3394.48       3468.27       109.21 o                         
  -3   6  16       2764.80       2756.60        91.23 o                         
  -2   6  16        553.00        630.37        38.66 o                         
  -1   6  16        438.31        494.12        29.87 o                         
   0   6  16       1232.25       1131.75        61.20 o                         
   1   6  16        337.32        359.02        18.43 o                         
   2   6  16       6779.33       6811.96       172.82 o                         
   3   6  16        479.93        521.92        27.13 o                         
   4   6  16        825.08        811.94        41.58 o                         
   5   6  16       2594.32       2826.03        91.62 o                         
   6   6  16         23.12         25.56        20.14 o                         
   7   6  16        572.80        519.97        42.12 o                         
  -7   7  16       1021.73        957.54       103.97 o                         
  -6   7  16          3.04        -22.21        35.10 o                         
  -5   7  16          1.96         36.34        24.36 o                         
  -4   7  16       2134.29       2078.98        80.40 o                         
  -3   7  16       2462.83       2433.22        85.14 o                         
  -2   7  16       2970.33       2959.57        94.23 o                         
  -1   7  16       5846.68       5944.63       199.63 o                         
   0   7  16       1628.33       1754.38        64.68 o                         
   1   7  16       4522.75       4508.41       122.61 o                         
   2   7  16        168.45        190.96        18.26 o                         
   3   7  16        858.21        928.40        44.52 o                         
   4   7  16         44.38         62.15        19.44 o                         
   5   7  16        105.34        105.47        25.56 o                         
   6   7  16        168.08        188.36        34.37 o                         
  -6   8  16       1358.92       1469.64       117.19 o                         
  -5   8  16        735.18        685.84        57.04 o                         
  -4   8  16        830.51        944.80        56.32 o                         
  -3   8  16       2807.02       2641.86        90.15 o                         
  -2   8  16       1230.72       1236.53        51.18 o                         
  -1   8  16        366.11        321.63        24.02 o                         
   0   8  16       2824.01       2777.25        94.78 o                         
   1   8  16         99.44         98.66        16.54 o                         
   2   8  16        279.22        289.13        25.05 o                         
   3   8  16       1784.36       1609.94        70.48 o                         
   4   8  16       2738.45       3057.14       122.82 o                         
   5   8  16       1937.62       1857.20        92.31 o                         
  -5   9  16         21.24         64.69        56.86 o                         
  -4   9  16        271.24        222.44        32.37 o                         
  -3   9  16        137.61        129.66        25.60 o                         
  -2   9  16       7463.02       8093.51       259.46 o                         
  -1   9  16       1219.76       1146.42        59.99 o                         
   0   9  16       1023.91        950.37        47.78 o                         
   1   9  16         33.89         47.09        20.59 o                         
   2   9  16        243.30        245.02        27.92 o                         
   3   9  16        622.46        531.09        44.55 o                         
   4   9  16       1359.31       1304.93        95.79 o                         
  -3  10  16         11.29         -0.73        30.10 o                         
  -2  10  16       1941.52       1769.27        98.74 o                         
  -1  10  16         88.38        112.01        29.02 o                         
   0  10  16       4428.88       4244.42       188.30 o                         
   1  10  16        261.13        221.76        34.46 o                         
   2  10  16        440.49        340.72        46.97 o                         
  -9   0  17       3170.72       3022.72       195.54 o                         
  -7   0  17       8228.01       7480.12       376.43 o                         
  -5   0  17       7398.18       7306.20       540.97 o                         
  -3   0  17       1975.26       2029.08        86.21 o                         
  -1   0  17      13569.28      14392.92       484.80 o                         
   1   0  17       6249.68       6468.41       262.73 o                         
   3   0  17        640.92        615.84        75.91 o                         
   5   0  17       1053.89       1284.76       104.72 o                         
   7   0  17       1803.72       1926.03       146.80 o                         
  -9   1  17        970.43       1113.47        77.01 o                         
  -8   1  17       1665.21       1690.68        87.88 o                         
  -7   1  17       8874.16       8693.37       330.16 o                         
  -6   1  17        260.84        226.69        27.45 o                         
  -5   1  17        768.13        750.16        36.09 o                         
  -4   1  17         15.81         23.61        10.04 o                         
  -3   1  17       1498.24       1503.83        50.61 o                         
  -2   1  17       3161.10       3249.82       101.69 o                         
  -1   1  17       6235.35       5907.71       150.27 o                         
   0   1  17       2664.30       2587.14        81.29 o                         
   1   1  17       5838.48       6001.52       173.28 o                         
   2   1  17       2638.00       2562.29        87.77 o                         
   3   1  17        125.78        123.58        17.53 o                         
   4   1  17          0.75         11.84        16.92 o                         
   5   1  17       2818.31       2838.77       136.30 o                         
   6   1  17        278.26        222.54        34.95 o                         
   7   1  17        784.91        856.45        52.23 o                         
   8   1  17         43.94         60.85        23.43 o                         
  -9   2  17        580.34        569.73        50.11 o                         
  -8   2  17       1148.83       1070.16        81.40 o                         
  -7   2  17       1091.86       1142.32        80.73 o                         
  -6   2  17       3561.37       3318.51       168.55 o                         
  -5   2  17       2614.95       2598.96       164.11 o                         
  -4   2  17       3588.98       3488.92       123.92 o                         
  -3   2  17       2026.81       2025.07        72.10 o                         
  -2   2  17       1050.48       1144.12        42.57 o                         
  -1   2  17       2459.73       2391.89        80.33 o                         
   0   2  17        960.70        899.40        35.95 o                         
   1   2  17         13.25         23.19        11.39 o                         
   2   2  17       2172.53       2121.99        75.04 o                         
   3   2  17         35.91         77.12        15.57 o                         
   4   2  17       2958.43       3156.18       134.03 o                         
   5   2  17       1231.49       1388.54        68.97 o                         
   6   2  17       2639.17       2531.22       111.74 o                         
   7   2  17        872.39        907.41        51.18 o                         
   8   2  17       1366.99       1441.44        70.95 o                         
  -8   3  17        647.31        594.08        63.54 o                         
  -7   3  17        880.16        918.59        87.61 o                         
  -6   3  17        469.40        477.42        60.04 o                         
  -5   3  17       4569.51       4629.53       200.66 o                         
  -4   3  17       1260.64       1127.37        60.50 o                         
  -3   3  17        905.94        948.59        44.14 o                         
  -2   3  17       1451.92       1419.87        67.38 o                         
  -1   3  17       1247.93       1220.42        61.46 o                         
   0   3  17       4339.68       4370.52       163.76 o                         
   1   3  17       2674.04       2847.36       103.07 o                         
   2   3  17       2822.99       2938.25        99.38 o                         
   3   3  17       3723.45       4025.03       145.08 o                         
   4   3  17        232.15        205.87        23.91 o                         
   5   3  17         80.37         92.93        18.94 o                         
   6   3  17          0.24        -15.19        17.34 o                         
   7   3  17         78.25         49.77        21.36 o                         
  -8   4  17        313.57        309.78        48.48 o                         
  -7   4  17          5.33         16.45        25.23 o                         
  -6   4  17        645.82        604.55        45.39 o                         
  -5   4  17       3580.92       3420.41       140.02 o                         
  -4   4  17       2529.21       2556.29       109.04 o                         
  -3   4  17       7092.05       7020.89       358.32 o                         
  -2   4  17        139.27        124.10        24.46 o                         
  -1   4  17         21.19          0.80        18.31 o                         
   0   4  17          7.53         -5.71        13.77 o                         
   1   4  17       4940.42       4855.75       141.54 o                         
   2   4  17        382.87        342.69        20.39 o                         
   3   4  17       3688.46       4047.30       120.52 o                         
   4   4  17       1199.57       1199.37        64.18 o                         
   5   4  17        485.18        564.33        31.21 o                         
   6   4  17        469.19        451.08        36.04 o                         
   7   4  17         47.03         86.51        23.64 o                         
  -8   5  17        188.49        200.76        42.55 o                         
  -7   5  17          0.93         27.88        28.93 o                         
  -6   5  17        264.16        296.46        46.22 o                         
  -5   5  17      10219.45      10088.87       379.97 o                         
  -4   5  17        222.07        216.63        26.66 o                         
  -3   5  17       3990.80       4015.90       176.58 o                         
  -2   5  17         25.61         24.26        17.25 o                         
  -1   5  17        198.68        237.02        23.11 o                         
   0   5  17        186.61        211.24        23.51 o                         
   1   5  17        942.47       1168.27        55.24 o                         
   2   5  17         32.49         44.39        11.41 o                         
   3   5  17       5801.85       6009.65       168.41 o                         
   4   5  17        314.55        295.45        24.48 o                         
   5   5  17       1621.41       1790.27        70.99 o                         
   6   5  17         35.31         25.69        18.76 o                         
   7   5  17       1332.84       1132.72        58.04 o                         
  -7   6  17         34.80         40.00        28.75 o                         
  -6   6  17       3047.92       2740.92       133.63 o                         
  -5   6  17       2593.17       2694.21       110.71 o                         
  -4   6  17        593.39        601.86        34.11 o                         
  -3   6  17       7581.37       7150.90       228.18 o                         
  -2   6  17       2818.66       2707.43       104.23 o                         
  -1   6  17        205.76        176.21        22.84 o                         
   0   6  17         32.53         36.34        17.34 o                         
   1   6  17       2795.93       2581.49        83.60 o                         
   2   6  17        593.88        672.30        32.97 o                         
   3   6  17       1853.79       1989.12        73.15 o                         
   4   6  17       1593.65       1556.89        61.13 o                         
   5   6  17        840.49        859.74        46.85 o                         
   6   6  17       1811.33       1964.61       107.32 o                         
  -6   7  17        587.16        640.19        68.49 o                         
  -5   7  17        680.13        626.57        48.55 o                         
  -4   7  17        195.53        136.25        21.31 o                         
  -3   7  17        192.01        210.46        20.16 o                         
  -2   7  17       2575.63       2416.10        89.67 o                         
  -1   7  17       1427.36       1505.39        71.26 o                         
   0   7  17       6153.99       5990.21       197.15 o                         
   1   7  17       1629.71       1728.12        63.52 o                         
   2   7  17       1800.43       1818.66        69.35 o                         
   3   7  17       1091.63       1145.69        60.04 o                         
   4   7  17        830.76        889.88        49.56 o                         
   5   7  17         23.65         34.55        22.37 o                         
  -5   8  17       2484.04       2600.98       148.57 o                         
  -4   8  17        721.98        645.30        46.80 o                         
  -3   8  17       1031.60       1028.23        48.34 o                         
  -2   8  17       2122.57       2140.90        75.45 o                         
  -1   8  17       3539.13       3620.00       113.43 o                         
   0   8  17        206.00        124.22        20.25 o                         
   1   8  17       1216.80       1367.27        59.66 o                         
   2   8  17         76.58        103.37        23.63 o                         
   3   8  17          0.96         15.53        19.20 o                         
   4   8  17       1598.17       1609.60        98.07 o                         
  -4   9  17         24.47          0.25        33.38 o                         
  -3   9  17       1876.84       1885.88        84.50 o                         
  -2   9  17         17.26         11.55        18.09 o                         
  -1   9  17       2648.71       2619.04        98.49 o                         
   0   9  17        594.17        696.02        63.65 o                         
   1   9  17       2331.87       2376.34       125.50 o                         
   2   9  17          1.04          9.07        26.80 o                         
   3   9  17        128.86         72.93        33.34 o                         
  -8   0  18       7281.94       7398.56       459.26 o                         
  -6   0  18        816.09        661.91        72.87 o                         
  -4   0  18       4532.24       4524.68       188.98 o                         
  -2   0  18         58.37         32.94        18.24 o                         
   0   0  18      18257.21      17431.37       630.41 o                         
   2   0  18        891.20        895.07        56.73 o                         
   4   0  18        941.32        834.18        78.41 o                         
   6   0  18         79.82        115.78        42.43 o                         
  -8   1  18        122.67        153.47        28.56 o                         
  -7   1  18        702.55        638.28        50.69 o                         
  -6   1  18      10341.46      10524.04       366.22 o                         
  -5   1  18          3.85          2.05        21.75 o                         
  -4   1  18         69.27         49.21        14.48 o                         
  -3   1  18         91.08         96.98        14.35 o                         
  -2   1  18       3259.07       3225.70        93.51 o                         
  -1   1  18       4213.63       4188.44       125.29 o                         
   0   1  18        278.15        322.72        19.30 o                         
   1   1  18        882.35        964.83        39.73 o                         
   2   1  18       4296.14       4665.25       161.25 o                         
   3   1  18       1310.35       1303.95        63.96 o                         
   4   1  18         37.62          8.90        18.71 o                         
   5   1  18          1.69         10.95        22.52 o                         
   6   1  18       4043.83       3769.89       171.49 o                         
   7   1  18        320.57        329.69        42.26 o                         
  -8   2  18       2571.50       2628.49       148.27 o                         
  -7   2  18       1728.78       1645.45       103.45 o                         
  -6   2  18         98.80        134.39        59.57 o                         
  -5   2  18       3792.43       3808.11       236.57 o                         
  -4   2  18       1072.11       1097.54        54.27 o                         
  -3   2  18       2567.63       2480.14        81.99 o                         
  -2   2  18       1045.22       1051.50        43.55 o                         
  -1   2  18        819.04        779.09        32.19 o                         
   0   2  18       2411.32       2627.08        91.95 o                         
   1   2  18        126.55        158.62        19.44 o                         
   2   2  18        181.39        162.27        20.26 o                         
   3   2  18       2183.54       2190.25       100.25 o                         
   4   2  18         26.25         14.54        20.04 o                         
   5   2  18       2272.25       2504.93       119.49 o                         
   6   2  18        242.63        275.92        36.81 o                         
   7   2  18       1825.79       1804.52        93.99 o                         
  -8   3  18       3989.56       4029.66       239.69 o                         
  -7   3  18        971.39        932.42        89.76 o                         
  -6   3  18       1592.58       1662.93       120.73 o                         
  -5   3  18        103.49         94.27        28.21 o                         
  -4   3  18       6484.15       6490.95       296.80 o                         
  -3   3  18       2450.63       2342.79       102.56 o                         
  -2   3  18         50.67         29.54        24.81 o                         
  -1   3  18       3104.59       3031.03       114.16 o                         
   0   3  18        833.68        989.36        60.79 o                         
   1   3  18       2777.55       2593.02       102.38 o                         
   2   3  18        717.51        837.74        42.89 o                         
   3   3  18        931.68        962.17        56.87 o                         
   4   3  18       2859.54       3213.02       160.76 o                         
   5   3  18         11.72         -7.03        14.75 o                         
   6   3  18         21.44          3.43        18.74 o                         
   7   3  18         43.43         17.68        20.66 o                         
  -7   4  18        400.82        325.05        55.59 o                         
  -6   4  18          7.73         11.31        32.30 o                         
  -5   4  18       1221.97       1130.42        79.90 o                         
  -4   4  18        628.51        625.42        53.68 o                         
  -3   4  18        935.40        950.42        87.34 o                         
  -2   4  18       7266.25       6892.07       359.53 o                         
  -1   4  18         13.70        -12.63        20.71 o                         
   0   4  18        195.24        198.53        33.17 o                         
   1   4  18         31.71         24.36        18.65 o                         
   2   4  18       5165.34       5016.37       205.33 o                         
   3   4  18        986.48       1014.22        45.18 o                         
   4   4  18        351.81        418.89        31.50 o                         
   5   4  18        943.60        933.47        53.12 o                         
   6   4  18        246.00        328.34        32.34 o                         
  -7   5  18         58.31         41.29        26.42 o                         
  -6   5  18        293.42        178.86        29.81 o                         
  -5   5  18         14.49        -14.69        19.58 o                         
  -4   5  18      10938.63      11083.44       408.96 o                         
  -3   5  18          5.64        -25.53        22.09 o                         
  -2   5  18        862.66        842.06        53.87 o                         
  -1   5  18        455.15        370.69        31.98 o                         
   0   5  18        329.62        387.66        37.31 o                         
   1   5  18         30.19         20.61        17.72 o                         
   2   5  18         22.89         16.29        16.97 o                         
   3   5  18        108.86         87.29        18.75 o                         
   4   5  18       5630.39       5787.94       203.20 o                         
   5   5  18         94.43         62.46        20.58 o                         
   6   5  18        550.78        513.14        41.26 o                         
  -6   6  18        492.70        426.13        49.04 o                         
  -5   6  18        884.72        815.08        65.38 o                         
  -4   6  18         98.31        103.52        20.09 o                         
  -3   6  18       1392.75       1188.94        72.37 o                         
  -2   6  18       6009.04       5902.16       249.16 o                         
  -1   6  18       1047.06       1047.00        66.62 o                         
   0   6  18          7.72        -14.78        19.41 o                         
   1   6  18        156.19        137.76        16.83 o                         
   2   6  18       5518.66       5557.50       180.59 o                         
   3   6  18        793.33        888.90        43.87 o                         
   4   6  18         25.89         77.14        21.16 o                         
   5   6  18       1173.64       1056.58        59.57 o                         
  -5   7  18         93.44         64.09        24.04 o                         
  -4   7  18       1430.54       1347.87        64.80 o                         
  -3   7  18        280.43        270.89        22.50 o                         
  -2   7  18        444.96        391.55        35.72 o                         
  -1   7  18       3834.86       3935.03       150.64 o                         
   0   7  18         31.25         31.16        16.14 o                         
   1   7  18       4423.44       4546.86       140.90 o                         
   2   7  18       1067.58       1112.45        52.86 o                         
   3   7  18        563.22        562.32        40.26 o                         
   4   7  18       1187.99       1347.89        72.01 o                         
  -4   8  18       1073.01       1161.79        82.24 o                         
  -3   8  18        477.46        399.31        29.48 o                         
  -2   8  18        137.37        178.12        20.16 o                         
  -1   8  18       1016.95       1036.63        48.27 o                         
   0   8  18       4234.37       4255.38       140.35 o                         
   1   8  18        795.41        763.01        41.75 o                         
   2   8  18        152.49        134.89        25.53 o                         
   3   8  18        780.78        824.83        62.45 o                         
  -1   9  18        185.58        137.51        26.22 o                         
   0   9  18        316.51        348.46        40.29 o                         
  -7   0  19       8585.00       9087.15       532.92 o                         
  -5   0  19        675.41        634.80       126.26 o                         
  -3   0  19       1669.60       1787.28        96.18 o                         
  -1   0  19        482.57        417.43        37.45 o                         
   1   0  19      12257.37      11914.47       638.73 o                         
   3   0  19         16.53        -15.26        29.21 o                         
   5   0  19        558.28        544.61       100.89 o                         
  -7   1  19        487.36        478.46        42.65 o                         
  -6   1  19        436.12        458.11        48.56 o                         
  -5   1  19       7744.17       7942.35       362.95 o                         
  -4   1  19        268.29        277.47        26.46 o                         
  -3   1  19         34.47         47.74        14.54 o                         
  -2   1  19       1309.60       1397.98        62.39 o                         
  -1   1  19       4013.23       3845.02       133.90 o                         
   0   1  19       2174.08       2157.35        86.53 o                         
   1   1  19        837.83        773.77        39.65 o                         
   2   1  19       1099.57       1122.52        62.89 o                         
   3   1  19       2996.09       2913.14       135.35 o                         
   4   1  19        315.36        316.28        34.49 o                         
   5   1  19        224.46        122.86        28.53 o                         
   6   1  19         10.64         72.72        27.82 o                         
  -7   2  19       3214.34       3501.23       179.02 o                         
  -6   2  19       2288.20       2271.73       113.72 o                         
  -5   2  19       1974.33       2144.40        95.32 o                         
  -4   2  19       3946.99       3698.82       150.46 o                         
  -3   2  19         86.22         93.93        16.83 o                         
  -2   2  19       1237.38       1209.70        56.68 o                         
  -1   2  19        186.38        250.27        20.83 o                         
   0   2  19        205.53        212.32        21.98 o                         
   1   2  19       2260.69       2510.10       100.66 o                         
   2   2  19        914.47        986.43        55.86 o                         
   3   2  19        498.95        587.54        50.45 o                         
   4   2  19       2441.18       2325.83       124.30 o                         
   5   2  19        287.63        273.04        33.85 o                         
   6   2  19       1736.96       1692.25       104.30 o                         
  -7   3  19       1862.45       1715.97       129.03 o                         
  -6   3  19         41.44         36.18        36.21 o                         
  -5   3  19        427.17        404.48        69.09 o                         
  -4   3  19          0.88         24.18        22.83 o                         
  -3   3  19       6765.79       6544.34       263.27 o                         
  -2   3  19       3105.27       3064.34       169.28 o                         
  -1   3  19       2347.95       2328.21        97.57 o                         
   0   3  19       2692.96       2778.60       113.81 o                         
   1   3  19        120.35         51.77        22.47 o                         
   2   3  19       2375.72       2394.36       122.30 o                         
   3   3  19          0.80         17.04        20.69 o                         
   4   3  19        149.08        149.68        32.95 o                         
   5   3  19       1269.25       1383.62        90.04 o                         
   6   3  19        104.11        113.90        39.43 o                         
  -6   4  19        396.18        480.12        67.63 o                         
  -5   4  19        424.70        416.10        47.64 o                         
  -4   4  19        909.03        956.09        69.51 o                         
  -3   4  19        485.86        521.55        49.41 o                         
  -2   4  19        622.18        591.48        78.91 o                         
  -1   4  19       5240.25       5648.43       305.11 o                         
   0   4  19         31.87         13.32        27.24 o                         
   1   4  19        234.41        133.90        27.87 o                         
   2   4  19        175.40        195.58        34.14 o                         
   3   4  19       4140.83       4615.97       198.71 o                         
   4   4  19        562.20        562.47        47.49 o                         
   5   4  19        185.25        129.39        23.61 o                         
  -6   5  19         62.05         -2.52        36.96 o                         
  -5   5  19        734.72        644.02        76.85 o                         
  -4   5  19         59.70         79.37        26.57 o                         
  -3   5  19       9166.68       8475.73       439.37 o                         
  -2   5  19          5.52         14.80        32.66 o                         
  -1   5  19        125.45         68.43        35.49 o                         
   0   5  19        234.39        289.33        64.48 o                         
   1   5  19         65.69         66.89        21.49 o                         
   2   5  19          0.79         -1.35        15.82 o                         
   3   5  19        655.26        550.95        52.78 o                         
   4   5  19         17.09         -8.60        19.56 o                         
   5   5  19       4134.19       4374.24       180.18 o                         
  -5   6  19       1307.57       1201.77        91.34 o                         
  -4   6  19        924.11        937.67        56.82 o                         
  -3   6  19        184.02        180.11        45.23 o                         
  -2   6  19        883.06        797.05        64.77 o                         
  -1   6  19       5540.71       5326.75       272.99 o                         
   0   6  19         47.14         40.16        22.20 o                         
   1   6  19         86.30         52.86        16.98 o                         
   2   6  19        149.79        100.09        32.47 o                         
   3   6  19       2466.81       2474.87       113.02 o                         
   4   6  19       1337.28       1283.07        76.80 o                         
  -4   7  19        849.90        819.49        57.66 o                         
  -3   7  19       1403.17       1352.85        77.12 o                         
  -2   7  19       1246.32       1249.74        78.40 o                         
  -1   7  19       1285.66       1304.27        80.53 o                         
   0   7  19       4416.60       4428.87       173.23 o                         
   1   7  19        120.12         87.17        19.83 o                         
   2   7  19       1446.02       1473.73        71.03 o                         
   3   7  19        140.96        206.84        34.51 o                         
  -2   8  19        994.47        946.48        50.81 o                         
  -1   8  19          0.09         23.55        16.30 o                         
   0   8  19        155.24        180.09        29.32 o                         
  -6   0  20       4810.45       5394.59       832.76 o                         
  -4   0  20       3363.58       3318.43       215.50 o                         
  -2   0  20        734.95        709.01        69.39 o                         
   0   0  20       3061.09       2737.96       168.50 o                         
   2   0  20       5207.36       5155.29       305.70 o                         
   4   0  20         76.86         46.67        32.72 o                         
  -6   1  20       2443.23       2484.31       139.67 o                         
  -5   1  20        402.61        370.25        61.48 o                         
  -4   1  20       5179.25       4926.09       213.37 o                         
  -3   1  20        716.05        686.36        44.99 o                         
  -2   1  20         53.10         63.07        19.58 o                         
  -1   1  20       1555.08       1572.14       107.28 o                         
   0   1  20       2148.65       2322.39        98.64 o                         
   1   1  20       1658.93       1583.48        79.26 o                         
   2   1  20       3157.07       3065.94       136.26 o                         
   3   1  20        232.74        294.85        34.63 o                         
   4   1  20        527.83        551.20        52.47 o                         
   5   1  20         22.53         32.56        27.46 o                         
  -6   2  20       2622.28       2615.60       126.93 o                         
  -5   2  20       2092.10       2046.38       118.65 o                         
  -4   2  20       3324.81       3317.45       153.55 o                         
  -3   2  20       2977.85       2876.35       113.17 o                         
  -2   2  20         50.11         66.87        15.97 o                         
  -1   2  20        215.08        161.22        27.99 o                         
   0   2  20         13.49         31.97        16.94 o                         
   1   2  20        205.96        243.17        26.22 o                         
   2   2  20        950.95       1164.57        67.41 o                         
   3   2  20       1031.70       1042.41        70.60 o                         
   4   2  20        319.84        427.17        46.63 o                         
   5   2  20       2794.34       2809.62       185.02 o                         
  -6   3  20        338.11        345.63        67.02 o                         
  -5   3  20        176.64        159.54        41.65 o                         
  -4   3  20          1.03         23.72        23.30 o                         
  -3   3  20        633.84        547.58        68.56 o                         
  -2   3  20       3836.12       4096.07       149.44 o                         
  -1   3  20       3170.15       2998.85       106.99 o                         
   0   3  20       2009.42       2022.52       109.92 o                         
   1   3  20       2030.07       2150.39       119.54 o                         
   2   3  20        401.29        344.90        45.03 o                         
   3   3  20        940.80        906.77        65.44 o                         
   4   3  20        268.21        126.14        32.52 o                         
   5   3  20        245.33        291.45        51.39 o                         
  -5   4  20        885.96        938.21        90.33 o                         
  -4   4  20        819.82        843.84        71.32 o                         
  -3   4  20        737.51        721.12        58.11 o                         
  -2   4  20       3469.47       3325.22       200.90 o                         
  -1   4  20        167.43        169.06        37.95 o                         
   0   4  20       2772.51       2886.94       175.73 o                         
   1   4  20         97.49        100.27        26.68 o                         
   2   4  20        248.13        126.81        32.08 o                         
   3   4  20        131.75        132.40        42.46 o                         
   4   4  20       1309.18       1376.79       104.45 o                         
  -5   5  20         65.29         65.79        41.83 o                         
  -4   5  20       1130.33       1008.96        75.08 o                         
  -3   5  20         76.26         63.03        38.87 o                         
  -2   5  20       4452.91       4594.12       255.66 o                         
  -1   5  20          0.00        -45.66        30.44 o                         
   0   5  20        788.47        730.82        88.20 o                         
   1   5  20        197.48        141.50        35.33 o                         
   2   5  20         42.04         58.49        30.57 o                         
   3   5  20         19.69         45.84        43.44 o                         
  -3   6  20        862.68        793.42       109.31 o                         
  -2   6  20       2122.15       1835.21       160.70 o                         
  -1   6  20        485.15        503.88        80.92 o                         
   0   6  20       2746.61       2862.85       141.94 o                         
   1   6  20         37.29         16.42        16.26 o                         
   2   6  20        240.49        154.26        32.44 o                         
  -1   7  20       1647.80       1626.84       100.16 o                         
   0   7  20       1167.86       1261.80        85.06 o                         
  -5   0  21        994.65       1126.26       133.44 o                         
  -3   0  21       5412.62       5592.93       336.18 o                         
  -1   0  21        254.99        240.27        45.88 o                         
   1   0  21       4904.65       4666.74       327.19 o                         
   3   0  21       2721.12       3260.52       207.72 o                         
  -5   1  21       5823.57       5846.01       371.60 o                         
  -4   1  21          0.23         19.71        21.05 o                         
  -3   1  21        767.59        732.97        52.40 o                         
  -2   1  21        595.89        572.91        44.49 o                         
  -1   1  21         45.41         13.51        23.44 o                         
   0   1  21        983.77       1114.19        85.41 o                         
   1   1  21        215.04        245.97        47.76 o                         
   2   1  21       1368.46       1479.09        87.03 o                         
   3   1  21       2790.56       2721.00       157.06 o                         
   4   1  21        293.01        368.53        50.69 o                         
  -5   2  21        792.92        717.62        94.47 o                         
  -4   2  21       1879.53       1755.98       121.98 o                         
  -3   2  21       2769.57       2953.36       131.97 o                         
  -2   2  21       1726.66       1609.80        78.06 o                         
  -1   2  21        355.43        420.39        35.47 o                         
   0   2  21          0.52        -14.86        15.65 o                         
   1   2  21        459.33        429.64        42.79 o                         
   2   2  21        432.15        482.40        51.15 o                         
   3   2  21        237.60        350.87        41.91 o                         
   4   2  21       2281.22       2238.11       139.58 o                         
  -4   3  21        493.27        488.79        49.91 o                         
  -3   3  21        253.77        230.68        25.21 o                         
  -2   3  21       1409.83       1247.89        59.85 o                         
  -1   3  21        381.50        466.11        33.45 o                         
   0   3  21       2755.09       2598.59       123.56 o                         
   1   3  21        528.24        685.89        61.41 o                         
   2   3  21        547.34        471.76        55.62 o                         
   3   3  21        209.54        175.05        64.04 o                         
  -4   4  21        565.85        552.72        53.79 o                         
  -3   4  21         88.88         85.89        28.26 o                         
  -2   4  21        452.68        413.97        61.66 o                         
  -1   4  21       6349.71       5767.51       315.57 o                         
   0   4  21         36.18         -5.72        22.09 o                         
   1   4  21       1304.12       1595.67       105.05 o                         
   2   4  21        276.77        328.73        60.46 o                         
  -3   5  21       2221.47       2210.80       151.21 o                         
  -2   5  21          2.58          5.60        36.71 o                         
  -1   5  21       1290.76       1420.73       110.13 o                         
   0   5  21        105.17        113.95        41.47 o                         
   1   5  21       1792.96       1706.50       141.86 o                         
  -4   0  22         49.82         14.02        54.88 o                         
  -2   0  22       4879.32       4728.18       379.11 o                         
   0   0  22        739.55        524.75        76.24 o                         
   2   0  22       4555.48       4423.11       328.02 o                         
  -3   1  22        141.31        206.56        44.02 o                         
  -2   1  22         19.18         16.10        22.15 o                         
  -1   1  22        563.30        544.11        47.01 o                         
   0   1  22          9.50         30.79        21.53 o                         
   1   1  22        594.62        584.40        56.88 o                         
   2   1  22         25.79         -7.98        30.57 o                         
  -3   2  22       1790.99       1674.22       188.27 o                         
  -2   2  22       1789.53       1871.77       127.76 o                         
  -1   2  22       1553.91       1511.71        93.31 o                         
   0   2  22        805.27        692.46        55.28 o                         
   1   2  22        453.23        400.07        97.17 o                         
   2   2  22        739.08        771.82       153.71 o                         
  -2   3  22        609.89        640.82        52.86 o                         
  -1   3  22       3353.61       3263.11       164.52 o                         
   0   3  22          0.33         13.94        21.70 o                         
   1   3  22       1364.11       1557.75       210.56 o                         
                                                                                
